# Supplementary material for: NMR shift prediction from small data quantities
Source: J Cheminform. 2023 Nov 27;15:114. doi: 10.1186/s13321-023-00785-x (PMC10683292; doi:10.1186/s13321-023-00785-x)
Supplement: Supplementary file 1 — Additional file 1: The Python code for building and testing the 2023 model for standalone execution. [file 13321_2023_785_MOESM1_ESM.zip]

Archive with 9 entries (8 files):
- nmr-predict-small-quantity-master/
- nmr-predict-small-quantity-master/README.md
- nmr-predict-small-quantity-master/graph.py
- nmr-predict-small-quantity-master/main.py
- nmr-predict-small-quantity-master/model.py
- nmr-predict-small-quantity-master/nmrshiftdb2withsignals_c.sd
- nmr-predict-small-quantity-master/nmrshiftdb2withsignals_fl.sd
- nmr-predict-small-quantity-master/requirements.txt
- nmr-predict-small-quantity-master/util.py
