# Supplementary material for: NMR shift prediction from small data quantities
Source: J Cheminform. 2023 Nov 27;15:114. doi: 10.1186/s13321-023-00785-x (PMC10683292; doi:10.1186/s13321-023-00785-x)
Supplement: Supplementary file 1 — Additional file 1: The Python code for building and testing the 2023 model for standalone execution. [file 13321_2023_785_MOESM1_ESM.zip › nmr-predict-small-quantity-master/nmrshiftdb2withsignals_c.sd]

warburganal Data in this file is licensed under the nmrshiftdb2 Data License, a copy of which can be found at http://nmrshiftdb.nmr.uni-koeln.de/nmrshiftdbhtml#nmrshiftdb2datalicense.txt
  CDKD
nmrshiftdb2 234
 18 19  0  0  0  0  0  0  0  0999 V2000
   -6.4010    0.5490    0.0000 C   0  0  0  0  0  2  0  0  0  0  0  0
   -6.4010   -0.9510    0.0000 C   0  0  0  0  0  2  0  0  0  0  0  0
   -5.1019   -1.7010    0.0000 C   0  0  0  0  0  0  0  0  0  0  0  0
   -3.8029   -0.9510    0.0000 C   0  0  0  0  0  3  0  0  0  0  0  0
   -3.8029    0.5490    0.0000 C   0  0  0  0  0  0  0  0  0  0  0  0
   -5.1019    1.2990    0.0000 C   0  0  0  0  0  2  0  0  0  0  0  0
   -2.5039   -1.7010    0.0000 C   0  0  0  0  0  2  0  0  0  0  0  0
   -1.2048   -0.9510    0.0000 C   0  0  0  0  0  3  0  0  0  0  0  0
   -1.2048    0.5490    0.0000 C   0  0  0  0  0  0  0  0  0  0  0  0
   -2.5039    1.2990    0.0000 C   0  0  0  0  0  0  0  0  0  0  0  0
   -3.8029    2.0490    0.0000 C   0  0  0  0  0  1  0  0  0  0  0  0
   -1.5397    2.4481    0.0000 C   0  0  0  0  0  3  0  0  0  0  0  0
   -6.0661   -2.8500    0.0000 C   0  0  0  0  0  1  0  0  0  0  0  0
   -3.4680    2.4481    0.0000 O   0  0  0  0  0  1  0  0  0  0  0  0
   -4.1378   -2.8500    0.0000 C   0  0  0  0  0  1  0  0  0  0  0  0
    0.0942    1.2990    0.0000 C   0  0  0  0  0  3  0  0  0  0  0  0
   -2.0527    3.8576    0.0000 O   0  0  0  0  0  0  0  0  0  0  0  0
    1.3932    0.5490    0.0000 O   0  0  0  0  0  0  0  0  0  0  0  0
  1  2  1  0  0  0  0 
  1  6  1  0  0  0  0 
  2  3  1  0  0  0  0 
  3  4  1  0  0  0  0 
  3 13  1  1  0  0  0 
  3 15  1  6  0  0  0 
  4  5  1  0  0  0  0 
  4  7  1  0  0  0  0 
  5  6  1  0  0  0  0 
  5 10  1  0  0  0  0 
  5 11  1  1  0  0  0 
  7  8  1  0  0  0  0 
  8  9  2  0  0  0  0 
  9 10  1  0  0  0  0 
  9 16  1  0  0  0  0 
 10 12  1  1  0  0  0 
 10 14  1  6  0  0  0 
 12 17  2  0  0  0  0 
 16 18  2  0  0  0  0 
M  END
> <INChI key>
QGMWDUUHVVLHNP-JQXSQYPDSA-N

> <INChI>
InChI=1S/C15H22O3/c1-13(2)7-4-8-14(3)12(13)6-5-11(9-16)15(14,18)10-17/h5,9-10,12,18H,4,6-8H2,1-3H3/t12?,14-,15+/m0/s1

> <Temperature [K]>
0:298 

> <nmrshiftdb2 ID>
234

> <Field Strength [MHz]>
0:50 

> <Spectrum 13C 0>
17.6;0.0Q;10|18.3;0.0T;0|22.6;0.0Q;12|26.5;0.0T;6|31.7;0.0T;5|33.5;0.0S;2|33.5;0.0S;14|41.8;0.0T;1|42.0;0.0S;4|42.2;0.0D;3|78.34;0.0S;9|140.99;0.0S;8|158.3;0.0D;7|193.4;0.0D;15|203.0;0.0D;11|

> <Solvent>
0:Chloroform-D1 (CDCl3) 

$$$$
Subergorgiol
  CDKD
nmrshiftdb2 2151
 16 18  0  0  0  0  0  0  0  0999 V2000
   -2.4064    1.8581    0.0000 C   0  0  0  0  0  2  0  0  0  0  0  0
   -3.0738    1.3732    0.0000 C   0  0  0  0  0  2  0  0  0  0  0  0
   -2.8189    0.5885    0.0000 C   0  0  0  0  0  3  0  0  0  0  0  0
   -2.4064   -0.6810    0.0000 C   0  0  0  0  0  2  0  0  0  0  0  0
   -1.7389   -0.1961    0.0000 C   0  0  0  0  0  2  0  0  0  0  0  0
   -1.9938    0.5885    0.0000 C   0  0  0  0  0  0  0  0  0  0  0  0
   -0.9138    1.3732    0.0000 C   0  0  0  0  0  3  0  0  0  0  0  0
   -0.6589    0.5885    0.0000 C   0  0  0  0  0  0  0  0  0  0  0  0
    0.0421    0.1536    0.0000 C   0  0  0  0  0  2  0  0  0  0  0  0
   -1.1389    0.2599    0.0000 C   0  0  0  0  0  3  0  0  0  0  0  0
   -0.7301   -0.4568    0.0000 C   0  0  0  0  0  1  0  0  0  0  0  0
   -3.0738   -0.1961    0.0000 C   0  0  0  0  0  3  0  0  0  0  0  0
   -3.8585   -0.4509    0.0000 C   0  0  0  0  0  1  0  0  0  0  0  0
   -1.7389    1.3732    0.0000 C   0  0  0  0  0  0  0  0  0  0  0  0
   -1.4840    2.1578    0.0000 C   0  0  0  0  0  1  0  0  0  0  0  0
    0.0160   -0.6710    0.0000 O   0  0  0  0  0  1  0  0  0  0  0  0
  1  2  1  0  0  0  0 
  2  3  1  0  0  0  0 
  3  6  1  0  0  0  0 
  6 14  1  0  0  0  0 
  1 14  1  0  0  0  0 
  6 10  1  0  0  0  0 
 10  8  1  0  0  0  0 
  8  7  2  0  0  0  0 
 14  7  1  0  0  0  0 
  3 12  1  1  0  0  0 
 12  4  1  0  0  0  0 
  4  5  1  0  0  0  0 
  6  5  1  1  0  0  0 
  8  9  1  0  0  0  0 
  9 16  1  0  0  0  0 
 10 11  1  1  0  0  0 
 12 13  1  6  0  0  0 
 14 15  1  1  0  0  0 
M  END
> <INChI key>
GJNXTRPTZOVADS-PWRGDLIESA-N

> <Program>
1:ACD/Labs C+H NMR Predictors and DB, 2020.1.0 

> <INChI>
InChI=1S/C15H24O/c1-10-4-7-15-11(2)12(9-16)8-14(15,3)6-5-13(10)15/h8,10-11,13,16H,4-7,9H2,1-3H3/t10-,11+,13+,14+,15+/m0/s1

> <Temperature [K]>
0:298 

> <nmrshiftdb2 ID>
2151

> <Field Strength [MHz]>
0:125 

> <Spectrum 13C 1>
20.0;0.0Q;12|39.7;0.0D;11|35.8;0.0T;3|28.9;0.0T;4|64.1;0.0S;5|50.9;0.0D;9|17.7;0.0Q;10|146.7;0.0S;7|61.3;0.0T;8|134.0;0.0D;6|57.3;0.0S;13|22.9;0.0Q;14|37.6;0.0T;0|29.9;0.0T;1|64.9;0.0D;2|

> <Spectrum 13C 0>
17.7;0.0Q;10|20.0;0.0Q;12|22.9;0.0Q;14|28.9;0.0T;4|29.9;0.0T;1|35.8;0.0T;3|37.6;0.0T;0|39.7;0.0D;11|50.9;0.0D;9|57.3;0.0S;13|61.3;0.0T;8|64.1;0.0S;5|64.9;0.0D;2|134.0;0.0D;6|146.7;0.0S;7|

> <Solvent>
0:Chloroform-D1 (CDCl3) 

$$$$
1,2,2,5,5-Pentamethyl-3-imidazoline 3-oxide
  CDKD
nmrshiftdb2 2189
 11 11  0  0  0  0  0  0  0  0999 V2000
   -2.4127   -1.4040    0.0000 N   0  3  0  0  0  0  0  0  0  0  0  0
   -3.2376   -1.3998    0.0000 C   0  0  0  0  0  3  0  0  0  0  0  0
   -3.4965   -2.1831    0.0000 C   0  0  0  0  0  0  0  0  0  0  0  0
   -2.8315   -2.6713    0.0000 N   0  0  0  0  0  0  0  0  0  0  0  0
   -2.1618   -2.1898    0.0000 C   0  0  0  0  0  0  0  0  0  0  0  0
   -1.3666   -1.9706    0.0000 C   0  0  0  0  0  1  0  0  0  0  0  0
   -1.4499   -2.5998    0.0000 C   0  0  0  0  0  1  0  0  0  0  0  0
   -1.8331   -0.8125    0.0000 O   0  5  0  0  0  0  0  0  0  0  0  0
   -4.2164   -1.7665    0.0000 C   0  0  0  0  0  1  0  0  0  0  0  0
   -4.0872   -2.7622    0.0000 C   0  0  0  0  0  1  0  0  0  0  0  0
   -2.8372   -3.4955    0.0000 C   0  0  0  0  0  1  0  0  0  0  0  0
  1  2  2  0  0  0  0 
  5  6  1  0  0  0  0 
  5  7  1  0  0  0  0 
  2  3  1  0  0  0  0 
  1  8  1  0  0  0  0 
  3  4  1  0  0  0  0 
  3  9  1  0  0  0  0 
  4  5  1  0  0  0  0 
  3 10  1  0  0  0  0 
  5  1  1  0  0  0  0 
  4 11  1  0  0  0  0 
M  CHG  1   1   1
M  CHG  1   8  -1
M  END
> <INChI key>
UNPSXBKCCZEIRN-UHFFFAOYSA-N

> <INChI>
InChI=1S/C8H16N2O/c1-7(2)6-10(11)8(3,4)9(7)5/h6H,1-5H3

> <Temperature [K]>
0:298 

> <nmrshiftdb2 ID>
2189

> <Field Strength [MHz]>
0:50.328 

> <Spectrum 13C 0>
23.3;0.0Q;8|23.3;0.0Q;9|23.5;0.0Q;5|23.5;0.0Q;6|26.1;0.0Q;10|60.5;0.0S;2|90.0;0.0S;4|132.1;0.0D;1|

> <Solvent>
0:Acetone-D6 ((CD3)2CO) 

$$$$
(+)-(1R,2R,4R,5R)-4-Ethenyl-2-hydroxy-4-methyl-5-(1-methylethenyl)-1-(1-methylet
  CDKD
nmrshiftdb2 2190
 21 21  0  0  0  0  0  0  0  0999 V2000
    3.8000   -9.9333    0.0000 C   0  0  0  0  0  2  0  0  0  0  0  0
    3.8000  -10.7583    0.0000 C   0  0  0  0  0  2  0  0  0  0  0  0
    4.5120  -11.1667    0.0000 C   0  0  0  0  0  0  0  0  0  0  0  0
    4.5120   -9.5167    0.0000 C   0  0  0  0  0  3  0  0  0  0  0  0
    5.2240   -9.9333    0.0000 C   0  0  0  0  0  0  0  0  0  0  0  0
    5.9293  -11.1716    0.0000 C   0  0  0  0  0  2  0  0  0  0  0  0
    6.6461  -10.7644    0.0000 C   0  0  0  0  0  0  0  0  0  0  0  0
    6.6496   -9.9394    0.0000 C   0  0  0  0  0  3  0  0  0  0  0  0
    5.9363   -9.5216    0.0000 C   0  0  0  0  0  2  0  0  0  0  0  0
    7.3662   -9.5307    0.0000 O   0  0  0  0  0  1  0  0  0  0  0  0
    7.3582  -11.1809    0.0000 C   0  0  0  0  0  3  0  0  0  0  0  0
    5.2167   -9.1083    0.0000 C   0  0  0  0  0  1  0  0  0  0  0  0
    7.3536  -12.0059    0.0000 C   0  0  0  0  0  1  0  0  0  0  0  0
    8.0750  -10.7724    0.0000 C   0  0  0  0  0  1  0  0  0  0  0  0
    7.3583  -10.3458    0.0000 O   0  0  0  0  0  0  0  0  0  0  0  0
    4.5129  -11.9917    0.0000 C   0  0  0  0  0  1  0  0  0  0  0  0
    8.0708   -9.9292    0.0000 C   0  0  0  0  0  0  0  0  0  0  0  0
    8.7876  -10.3377    0.0000 O   0  0  0  0  0  0  0  0  0  0  0  0
    8.0662   -9.1042    0.0000 C   0  0  0  0  0  1  0  0  0  0  0  0
    5.2205  -10.7583    0.0000 C   0  0  0  0  0  0  0  0  0  0  0  0
    5.2184  -11.5825    0.0000 H   0  0  0  0  0  0  0  0  0  0  0  0
  8  9  1  0  0  0  0 
  8 10  1  1  0  0  0 
  1  4  2  0  0  0  0 
  7 11  1  6  0  0  0 
  2  3  2  0  0  0  0 
  5 12  1  6  0  0  0 
 20  3  1  6  0  0  0 
 11 13  1  0  0  0  0 
  5  4  1  1  0  0  0 
 11 14  1  0  0  0  0 
  5 20  1  0  0  0  0 
  7 15  1  1  0  0  0 
  5  9  1  0  0  0  0 
  3 16  1  0  0  0  0 
 20  6  1  0  0  0  0 
 15 17  1  0  0  0  0 
  6  7  1  0  0  0  0 
 17 18  2  0  0  0  0 
  7  8  1  0  0  0  0 
 17 19  1  0  0  0  0 
 20 21  1  1  0  0  0 
M  END
> <INChI key>
MAEYHNLIMUMZET-WCXIOVBPSA-N

> <INChI>
InChI=1S/C17H28O3/c1-8-16(7)10-15(19)17(12(4)5,20-13(6)18)9-14(16)11(2)3/h8,12,14-15,19H,1-2,9-10H2,3-7H3/t14-,15-,16+,17-/m1/s1

> <Temperature [K]>
0:298 

> <nmrshiftdb2 ID>
2190

> <Field Strength [MHz]>
0:125.77 

> <Spectrum 13C 0>
16.0;0.0Q;12|16.0;0.0Q;13|18.8;0.0Q;11|20.9;0.0Q;18|25.2;0.0Q;15|33.8;0.0D;10|34.5;0.0T;5|38.7;0.0S;4|38.7;0.0S;8|46.0;0.0D;19|72.2;0.0D;7|73.5;0.0S;6|110.7;0.0T;0|113.0;0.0T;1|147.2;0.0S;2|150.3;0.0D;3|169.3;0.0S;16|

> <Solvent>
0:Benzene-D6 (C6D6) 

$$$$
(-)-Buxakarachiamine; (20S)-20-Dimethylamino-2'-hydroxy-3β-methyl-3'-methyl-buta
  CDKD
nmrshiftdb2 2191
 43 46  0  0  0  0  0  0  0  0999 V2000
    1.4701   -6.7219    0.0000 C   0  0  0  0  0  0  0  0  0  0  0  0
    2.2951   -6.7219    0.0000 N   0  0  0  0  0  0  0  0  0  0  0  0
    1.4721   -5.8968    0.0000 O   0  0  0  0  0  0  0  0  0  0  0  0
   -0.1800   -6.7136    0.0000 C   0  0  0  0  0  3  0  0  0  0  0  0
    0.6408   -7.5428    0.0000 O   0  0  0  0  0  1  0  0  0  0  0  0
   -0.5889   -5.9970    0.0000 C   0  0  0  0  0  1  0  0  0  0  0  0
   -0.5962   -7.4260    0.0000 C   0  0  0  0  0  1  0  0  0  0  0  0
    8.2545   -2.1938    0.0000 N   0  0  0  0  0  0  0  0  0  0  0  0
    3.3001   -5.3127    0.0000 C   0  0  0  0  0  2  0  0  0  0  0  0
    4.0122   -6.5461    0.0000 C   0  0  0  0  0  0  0  0  0  0  0  0
    4.0122   -4.8960    0.0000 C   0  0  0  0  0  2  0  0  0  0  0  0
    4.7242   -5.3127    0.0000 C   0  0  0  0  0  0  0  0  0  0  0  0
    5.4295   -6.5510    0.0000 C   0  0  0  0  0  2  0  0  0  0  0  0
    6.1463   -6.1437    0.0000 C   0  0  0  0  0  2  0  0  0  0  0  0
    5.4365   -4.9009    0.0000 C   0  0  0  0  0  0  0  0  0  0  0  0
    6.1628   -3.6750    0.0000 C   0  0  0  0  0  2  0  0  0  0  0  0
    5.4418   -4.0786    0.0000 C   0  0  0  0  0  3  0  0  0  0  0  0
    6.8723   -4.0954    0.0000 C   0  0  0  0  0  0  0  0  0  0  0  0
    6.8634   -4.9169    0.0000 C   0  0  0  0  0  0  0  0  0  0  0  0
    7.6420   -5.1793    0.0000 C   0  0  0  0  0  2  0  0  0  0  0  0
    8.1322   -4.5199    0.0000 C   0  0  0  0  0  2  0  0  0  0  0  0
    4.7169   -4.4877    0.0000 C   0  0  0  0  0  3  0  0  0  0  0  0
    6.8670   -3.2668    0.0000 C   0  0  0  0  0  1  0  0  0  0  0  0
    3.5918   -7.2586    0.0000 C   0  0  0  0  0  1  0  0  0  0  0  0
    4.4169   -7.2586    0.0000 C   0  0  0  0  0  2  0  0  0  0  0  0
    6.8586   -5.7419    0.0000 C   0  0  0  0  0  1  0  0  0  0  0  0
    7.0836   -2.1938    0.0000 C   0  0  0  0  0  1  0  0  0  0  0  0
    9.0522   -2.4045    0.0000 C   0  0  0  0  0  1  0  0  0  0  0  0
    8.0381   -1.3977    0.0000 C   0  0  0  0  0  1  0  0  0  0  0  0
    5.2418   -7.2645    0.0000 O   0  0  0  0  0  1  0  0  0  0  0  0
    2.2876   -7.5461    0.0000 C   0  0  0  0  0  1  0  0  0  0  0  0
    0.6450   -6.7178    0.0000 C   0  0  0  0  0  0  0  0  0  0  0  0
    0.6492   -5.8789    0.0000 H   0  0  0  0  0  0  0  0  0  0  0  0
    3.3001   -6.1377    0.0000 C   0  0  0  0  0  0  0  0  0  0  0  0
    4.0260   -5.7172    0.0000 H   0  0  0  0  0  0  0  0  0  0  0  0
    4.7207   -6.1377    0.0000 C   0  0  0  0  0  0  0  0  0  0  0  0
    4.7186   -6.9766    0.0000 H   0  0  0  0  0  0  0  0  0  0  0  0
    7.6564   -3.8501    0.0000 C   0  0  0  0  0  0  0  0  0  0  0  0
    8.4079   -3.4772    0.0000 H   0  0  0  0  0  0  0  0  0  0  0  0
    6.1459   -5.3213    0.0000 C   0  0  0  0  0  0  0  0  0  0  0  0
    5.4171   -5.7368    0.0000 H   0  0  0  0  0  0  0  0  0  0  0  0
    7.6711   -2.7814    0.0000 C   0  0  0  0  0  0  0  0  0  0  0  0
    8.4445   -3.1064    0.0000 H   0  0  0  0  0  0  0  0  0  0  0  0
 15 40  1  0  0  0  0 
 42  8  1  6  0  0  0 
  1 32  1  0  0  0  0 
 34  2  1  1  0  0  0 
  9 34  1  0  0  0  0 
 15 17  2  0  0  0  0 
 40 19  1  0  0  0  0 
 18 16  1  0  0  0  0 
 16 17  1  0  0  0  0 
 18 19  1  0  0  0  0 
 32  5  1  1  0  0  0 
  1  2  1  0  0  0  0 
  4  6  1  0  0  0  0 
  9 11  1  0  0  0  0 
 34 10  1  0  0  0  0 
 19 20  1  0  0  0  0 
 20 21  1  0  0  0  0 
 21 38  1  0  0  0  0 
 38 18  1  0  0  0  0 
 10 36  1  0  0  0  0 
 12 22  2  0  0  0  0 
 15 22  1  0  0  0  0 
 12 11  1  0  0  0  0 
 18 23  1  1  0  0  0 
 38 42  1  1  0  0  0 
 12 36  1  0  0  0  0 
 10 24  1  1  0  0  0 
  1  3  2  0  0  0  0 
 10 25  1  6  0  0  0 
  4  7  1  0  0  0  0 
 19 26  1  6  0  0  0 
 42 27  1  0  0  0  0 
 32  4  1  0  0  0  0 
  8 28  1  0  0  0  0 
 36 13  1  0  0  0  0 
  8 29  1  0  0  0  0 
 13 14  1  0  0  0  0 
 25 30  1  0  0  0  0 
 14 40  1  0  0  0  0 
  2 31  1  0  0  0  0 
 32 33  1  6  0  0  0 
 34 35  1  6  0  0  0 
 36 37  1  6  0  0  0 
 38 39  1  6  0  0  0 
 40 41  1  1  0  0  0 
 42 43  1  1  0  0  0 
M  END
> <INChI key>
WQUVNLRFMHVSNA-WNJCXNBGSA-N

> <INChI>
InChI=1S/C32H54N2O3/c1-20(2)28(36)29(37)34(9)27-13-10-22-18-23-14-16-31(5)24(21(3)33(7)8)15-17-32(31,6)26(23)12-11-25(22)30(27,4)19-35/h14,18,20-21,24-28,35-36H,10-13,15-17,19H2,1-9H3/t21-,24+,25+,26+,27-,28?,30-,31+,32-/m0/s1

> <Temperature [K]>
0:298 

> <nmrshiftdb2 ID>
2191

> <Field Strength [MHz]>
0:100 

> <Spectrum 13C 0>
7.7;0.0Q;22|11.8;0.0Q;26|12.5;0.0Q;23|15.3;0.0Q;5|15.8;0.0Q;25|19.8;0.0Q;6|25.2;0.0T;20|27.0;0.0T;12|27.6;0.0T;8|28.7;0.0T;13|31.0;0.0D;3|32.0;0.0Q;30|32.1;0.0D;37|33.3;0.0T;19|38.0;0.0Q;27|38.5;0.0T;15|40.3;0.0T;10|42.0;0.0Q;28|44.2;0.0S;17|45.0;0.0D;35|46.0;0.0S;9|48.0;0.0D;41|48.5;0.0S;18|49.5;0.0D;39|57.6;0.0D;33|64.0;0.0T;24|72.8;0.0D;31|128.3;0.0D;16|129.7;0.0D;21|135.3;0.0S;11|138.6;0.0S;14|177.0;0.0S;0|

> <Solvent>
0:Chloroform-D1 (CDCl3) 

$$$$
Agonodepside B
  CDKD
nmrshiftdb2 2192
 31 32  0  0  0  0  0  0  0  0999 V2000
   -3.2250    0.1207    0.0000 C   0  0  0  0  0  3  0  0  0  0  0  0
   -3.6375   -0.5938    0.0000 C   0  0  0  0  0  0  0  0  0  0  0  0
   -3.2250   -1.3082    0.0000 C   0  0  0  0  0  0  0  0  0  0  0  0
   -3.6375   -2.0227    0.0000 C   0  0  0  0  0  1  0  0  0  0  0  0
   -2.4000   -1.3082    0.0000 C   0  0  0  0  0  0  0  0  0  0  0  0
   -2.4000    0.1207    0.0000 C   0  0  0  0  0  0  0  0  0  0  0  0
   -1.1625    0.8352    0.0000 C   0  0  0  0  0  1  0  0  0  0  0  0
   -1.9875    0.8352    0.0000 C   0  0  0  0  0  0  0  0  0  0  0  0
   -2.4000    1.5497    0.0000 C   0  0  0  0  0  3  0  0  0  0  0  0
   -1.9875    2.2641    0.0000 C   0  0  0  0  0  1  0  0  0  0  0  0
   -1.9875   -0.5938    0.0000 C   0  0  0  0  0  0  0  0  0  0  0  0
   -1.1625   -0.5938    0.0000 C   0  0  0  0  0  0  0  0  0  0  0  0
   -0.7500    0.1207    0.0000 O   0  0  0  0  0  0  0  0  0  0  0  0
   -4.4625   -0.5938    0.0000 O   0  0  0  0  0  1  0  0  0  0  0  0
   -1.9875   -2.0227    0.0000 O   0  0  0  0  0  1  0  0  0  0  0  0
    2.1812   -0.5668    0.0000 C   0  0  0  0  0  3  0  0  0  0  0  0
   -0.7500   -1.3082    0.0000 O   0  0  0  0  0  0  0  0  0  0  0  0
    1.7687   -1.2812    0.0000 C   0  0  0  0  0  0  0  0  0  0  0  0
    2.1812   -1.9957    0.0000 C   0  0  0  0  0  0  0  0  0  0  0  0
    1.7687   -2.7102    0.0000 C   0  0  0  0  0  1  0  0  0  0  0  0
    3.0063   -1.9957    0.0000 C   0  0  0  0  0  0  0  0  0  0  0  0
    3.0063   -0.5668    0.0000 C   0  0  0  0  0  0  0  0  0  0  0  0
    4.2438    0.1477    0.0000 C   0  0  0  0  0  1  0  0  0  0  0  0
    3.4188    0.1477    0.0000 C   0  0  0  0  0  0  0  0  0  0  0  0
    3.0063    0.8622    0.0000 C   0  0  0  0  0  3  0  0  0  0  0  0
    3.4188    1.5766    0.0000 C   0  0  0  0  0  1  0  0  0  0  0  0
    3.4188   -2.7102    0.0000 O   0  0  0  0  0  1  0  0  0  0  0  0
    3.4188   -1.2812    0.0000 C   0  0  0  0  0  0  0  0  0  0  0  0
    4.2438   -1.2812    0.0000 C   0  0  0  0  0  0  0  0  0  0  0  0
    4.6563   -0.5668    0.0000 O   0  0  0  0  0  0  0  0  0  0  0  0
    4.6563   -1.9957    0.0000 O   0  0  0  0  0  1  0  0  0  0  0  0
 11  6  2  0  0  0  0 
  6  1  1  0  0  0  0 
  1  2  2  0  0  0  0 
  2  3  1  0  0  0  0 
  3  5  2  0  0  0  0 
 11  5  1  0  0  0  0 
  2 14  1  0  0  0  0 
  3  4  1  0  0  0  0 
  5 15  1  0  0  0  0 
  6  8  1  0  0  0  0 
  8  7  1  0  0  0  0 
  8  9  2  0  0  0  0 
  9 10  1  0  0  0  0 
 11 12  1  0  0  0  0 
 12 13  2  0  0  0  0 
 12 17  1  0  0  0  0 
 28 22  2  0  0  0  0 
 22 16  1  0  0  0  0 
 16 18  2  0  0  0  0 
 18 19  1  0  0  0  0 
 19 21  2  0  0  0  0 
 28 21  1  0  0  0  0 
 17 18  1  0  0  0  0 
 19 20  1  0  0  0  0 
 21 27  1  0  0  0  0 
 22 24  1  0  0  0  0 
 24 23  1  0  0  0  0 
 24 25  2  0  0  0  0 
 25 26  1  0  0  0  0 
 28 29  1  0  0  0  0 
 29 30  2  0  0  0  0 
 29 31  1  0  0  0  0 
M  END
> <INChI key>
LFTHRDXERPBJOF-MKICQXMISA-N

> <INChI>
InChI=1S/C24H26O7/c1-7-11(3)15-9-17(25)13(5)21(26)20(15)24(30)31-18-10-16(12(4)8-2)19(23(28)29)22(27)14(18)6/h7-10,25-27H,1-6H3,(H,28,29)/b11-7+,12-8+

> <Temperature [K]>
0:298 

> <nmrshiftdb2 ID>
2192

> <Field Strength [MHz]>
0:125 

> <Spectrum 13C 0>
8.1;0.0Q;3|9.0;0.0Q;19|13.5;0.0Q;9|13.7;0.0Q;25|18.2;0.0Q;22|18.3;0.0Q;6|104.6;0.0S;10|108.4;0.0D;0|109.4;0.0S;2|112.4;0.0S;27|113.2;0.0D;15|116.4;0.0S;18|120.9;0.0D;8|121.0;0.0D;24|137.4;0.0S;23|137.5;0.0S;7|145.6;0.0S;21|146.0;0.0S;5|151.2;0.0S;17|159.5;0.0S;20|159.8;0.0S;1|159.8;0.0S;4|168.1;0.0S;11|171.7;0.0S;28|

> <Solvent>
0:Dimethylsulphoxide-D6 (DMSO-D6, C2D6SO) 

$$$$
9β-(3-Hydroxy-3-methylpentanoyloxy)parthenolide
  CDKD
nmrshiftdb2 2193
 30 32  0  0  0  0  0  0  0  0999 V2000
   -4.5284    0.3155    0.0000 C   0  0  0  0  0  2  0  0  0  0  0  0
   -2.8544   -0.3448    0.0000 O   0  0  0  0  0  0  0  0  0  0  0  0
   -2.8544    0.3415    0.0000 C   0  0  0  0  0  0  0  0  0  0  0  0
   -3.4783    0.9238    0.0000 C   0  0  0  0  0  1  0  0  0  0  0  0
   -1.5857    1.1179    0.0000 C   0  0  0  0  0  0  0  0  0  0  0  0
   -1.6377    1.7521    0.0000 C   0  0  0  0  0  1  0  0  0  0  0  0
    0.3380    1.2998    0.0000 C   0  0  0  0  0  2  0  0  0  0  0  0
   -3.7434    1.3257    0.0000 C   0  0  0  0  0  2  0  0  0  0  0  0
   -2.4566    0.7842    0.0000 C   0  0  0  0  0  3  0  0  0  0  0  0
   -1.3864    0.4505    0.0000 C   0  0  0  0  0  3  0  0  0  0  0  0
   -1.6680   -0.3164    0.0000 O   0  0  0  0  0  0  0  0  0  0  0  0
   -0.9609   -0.9106    0.0000 C   0  0  0  0  0  0  0  0  0  0  0  0
   -1.0483   -1.5914    0.0000 O   0  0  0  0  0  0  0  0  0  0  0  0
   -0.1039   -0.3380    0.0000 C   0  0  0  0  0  0  0  0  0  0  0  0
    0.5730   -0.4509    0.0000 C   0  0  0  0  0  2  0  0  0  0  0  0
   -0.4497    1.4565    0.0000 O   0  0  0  0  0  0  0  0  0  0  0  0
   -0.3665    2.1809    0.0000 C   0  0  0  0  0  0  0  0  0  0  0  0
   -0.9557    2.6141    0.0000 O   0  0  0  0  0  0  0  0  0  0  0  0
    0.2018    2.5760    0.0000 C   0  0  0  0  0  2  0  0  0  0  0  0
    1.1565    2.6280    0.0000 C   0  0  0  0  0  1  0  0  0  0  0  0
    0.6402    2.1809    0.0000 C   0  0  0  0  0  0  0  0  0  0  0  0
    0.6662    1.5986    0.0000 O   0  0  0  0  0  1  0  0  0  0  0  0
    1.2866    1.7077    0.0000 C   0  0  0  0  0  2  0  0  0  0  0  0
    1.8975    1.8853    0.0000 C   0  0  0  0  0  1  0  0  0  0  0  0
   -0.2555    0.4030    0.0000 C   0  0  0  0  0  0  0  0  0  0  0  0
    0.5940    0.2384    0.0000 H   0  0  0  0  0  0  0  0  0  0  0  0
   -0.7929    0.8622    0.0000 C   0  0  0  0  0  0  0  0  0  0  0  0
   -0.4820    0.0547    0.0000 H   0  0  0  0  0  0  0  0  0  0  0  0
   -2.2340    0.0764    0.0000 C   0  0  0  0  0  0  0  0  0  0  0  0
   -1.8146   -0.6805    0.0000 H   0  0  0  0  0  0  0  0  0  0  0  0
  8  1  1  0  0  0  0 
  1  3  1  0  0  0  0 
  3 29  1  0  0  0  0 
  3  2  1  6  0  0  0 
 29  2  1  1  0  0  0 
  3  4  1  0  0  0  0 
  9  5  2  0  0  0  0 
  5 27  1  0  0  0  0 
  5  6  1  0  0  0  0 
 27  7  1  0  0  0  0 
  7 25  1  0  0  0  0 
 25 10  1  0  0  0  0 
 10 29  1  0  0  0  0 
  8  9  1  0  0  0  0 
 10 11  1  6  0  0  0 
 25 14  1  1  0  0  0 
 11 12  1  0  0  0  0 
 14 12  1  0  0  0  0 
 12 13  2  0  0  0  0 
 14 15  2  0  0  0  0 
 27 16  1  1  0  0  0 
 16 17  1  0  0  0  0 
 17 18  2  0  0  0  0 
 17 19  1  0  0  0  0 
 19 21  1  0  0  0  0 
 21 20  1  0  0  0  0 
 21 22  1  0  0  0  0 
 21 23  1  0  0  0  0 
 23 24  1  0  0  0  0 
 25 26  1  6  0  0  0 
 27 28  1  6  0  0  0 
 29 30  1  6  0  0  0 
M  END
> <INChI key>
NXPRFOOHJTWPQI-MMDLAVADSA-N

> <INChI>
InChI=1S/C21H30O6/c1-6-20(4,24)11-16(22)25-15-10-14-13(3)19(23)26-17(14)18-21(5,27-18)9-7-8-12(15)2/h8,14-15,17-18,24H,3,6-7,9-11H2,1-2,4-5H3/b12-8+/t14-,15?,17+,18+,20?,21-/m0/s1

> <Temperature [K]>
0:298 

> <nmrshiftdb2 ID>
2193

> <Field Strength [MHz]>
0:50 

> <Spectrum 13C 0>
8.3;0.0Q;23|11.7;0.0Q;5|17.3;0.0Q;3|23.8;0.0T;7|26.2;0.0Q;19|34.6;0.0T;22|35.9;0.0T;0|36.0;0.0T;6|44.0;0.0D;24|44.4;0.0T;18|61.3;0.0S;2|65.9;0.0D;28|71.0;0.0S;20|81.0;0.0D;26|81.5;0.0D;9|122.0;0.0T;14|128.1;0.0D;8|132.6;0.0S;4|137.9;0.0S;13|169.0;0.0S;11|172.0;0.0S;16|

> <Solvent>
0:Chloroform-D1 (CDCl3) 

$$$$
S-n-Butylcysteine sulfoxide
  CDKD
nmrshiftdb2 2194
 12 11  0  0  0  0  0  0  0  0999 V2000
   -4.9998    0.4688    0.0000 C   0  0  0  0  0  1  0  0  0  0  0  0
   -4.2854    0.0563    0.0000 C   0  0  0  0  0  2  0  0  0  0  0  0
   -3.5710    0.4688    0.0000 C   0  0  0  0  0  2  0  0  0  0  0  0
   -2.8565    0.0562    0.0000 C   0  0  0  0  0  2  0  0  0  0  0  0
   -1.4276    0.0563    0.0000 C   0  0  0  0  0  2  0  0  0  0  0  0
    0.0013    0.0563    0.0000 C   0  0  0  0  0  0  0  0  0  0  0  0
    0.7158    0.4688    0.0000 O   0  0  0  0  0  0  0  0  0  0  0  0
    0.0013   -0.7687    0.0000 O   0  0  0  0  0  1  0  0  0  0  0  0
   -0.7132    0.4688    0.0000 C   0  0  0  0  0  3  0  0  0  0  0  0
   -0.7132    1.2938    0.0000 N   0  0  0  0  0  1  0  0  0  0  0  0
   -2.1420    0.4688    0.0000 S   0  0  0  0  0  0  0  0  0  0  0  0
   -1.7295    1.1832    0.0000 O   0  0  0  0  0  0  0  0  0  0  0  0
  1  2  1  0  0  0  0 
  2  3  1  0  0  0  0 
  3  4  1  0  0  0  0 
  4 11  1  0  0  0  0 
 11  5  1  0  0  0  0 
  5  9  1  0  0  0  0 
  9  6  1  0  0  0  0 
  6  7  2  0  0  0  0 
  6  8  1  0  0  0  0 
  9 10  1  6  0  0  0 
 11 12  2  0  0  0  0 
M  END
> <INChI key>
CBFHOPPJBYHALQ-RLWMBFFFSA-N

> <INChI>
InChI=1S/C7H15NO3S/c1-2-3-4-12(11)5-6(8)7(9)10/h6H,2-5,8H2,1H3,(H,9,10)/t6-,12?/m0/s1

> <Temperature [K]>
0:298 

> <nmrshiftdb2 ID>
2194

> <Field Strength [MHz]>
0:75 

> <Spectrum 13C 0>
12.9;0.0Q;0|21.2;0.0T;1|23.9;0.0T;2|50.9;0.0T;4|51.1;0.0D;8|52.0;0.0T;3|171.5;0.0S;5|

> <Solvent>
0:Deuteriumoxide (D2O) 

$$$$
2-O-α-L-arabinofuranosyl-3',5',6-trihydroxy-4-methoxybenzophenone; Annulatopheno
  CDKD
nmrshiftdb2 2195
 29 31  0  0  0  0  0  0  0  0999 V2000
   -0.8082    0.2250    0.0000 C   0  0  0  0  0  3  0  0  0  0  0  0
   -0.0937   -1.0125    0.0000 C   0  0  0  0  0  3  0  0  0  0  0  0
    0.6207    0.2250    0.0000 C   0  0  0  0  0  0  0  0  0  0  0  0
    0.6207   -0.6000    0.0000 C   0  0  0  0  0  0  0  0  0  0  0  0
    2.0496    0.2250    0.0000 C   0  0  0  0  0  0  0  0  0  0  0  0
    2.0496   -0.6000    0.0000 C   0  0  0  0  0  3  0  0  0  0  0  0
    2.7641    0.6375    0.0000 C   0  0  0  0  0  3  0  0  0  0  0  0
    3.4786   -0.6000    0.0000 C   0  0  0  0  0  3  0  0  0  0  0  0
    1.3352    0.6375    0.0000 C   0  0  0  0  0  0  0  0  0  0  0  0
    2.7641   -1.0125    0.0000 C   0  0  0  0  0  0  0  0  0  0  0  0
    3.4786    0.2250    0.0000 C   0  0  0  0  0  0  0  0  0  0  0  0
   -0.8082   -0.6000    0.0000 C   0  0  0  0  0  0  0  0  0  0  0  0
    1.3352    1.4625    0.0000 O   0  0  0  0  0  0  0  0  0  0  0  0
    4.1930    0.6375    0.0000 O   0  0  0  0  0  1  0  0  0  0  0  0
    2.7641   -1.8375    0.0000 O   0  0  0  0  0  1  0  0  0  0  0  0
    1.3352   -1.0125    0.0000 O   0  0  0  0  0  1  0  0  0  0  0  0
   -1.5227   -1.0125    0.0000 O   0  0  0  0  0  0  0  0  0  0  0  0
   -2.2371   -1.4250    0.0000 C   0  0  0  0  0  1  0  0  0  0  0  0
   -0.0937    0.6375    0.0000 C   0  0  0  0  0  0  0  0  0  0  0  0
   -1.1776    2.2699    0.0000 O   0  0  0  0  0  0  0  0  0  0  0  0
   -3.1020    2.0559    0.0000 O   0  0  0  0  0  0  0  0  0  0  0  0
   -2.0588    1.5242    0.0000 C   0  0  0  0  0  3  0  0  0  0  0  0
   -3.6368    0.5007    0.0000 C   0  0  0  0  0  3  0  0  0  0  0  0
   -3.6132   -0.4021    0.0000 O   0  0  0  0  0  1  0  0  0  0  0  0
   -2.4368    0.5007    0.0000 C   0  0  0  0  0  3  0  0  0  0  0  0
   -4.1264    1.4903    0.0000 C   0  0  0  0  0  3  0  0  0  0  0  0
   -4.8712    1.8809    0.0000 C   0  0  0  0  0  2  0  0  0  0  0  0
   -5.1993    2.6362    0.0000 O   0  0  0  0  0  1  0  0  0  0  0  0
   -2.4368   -0.4180    0.0000 O   0  0  0  0  0  1  0  0  0  0  0  0
 19  1  1  0  0  0  0 
  1 12  2  0  0  0  0 
 12  2  1  0  0  0  0 
  2  4  2  0  0  0  0 
  4  3  1  0  0  0  0 
 19  3  2  0  0  0  0 
  9  3  1  0  0  0  0 
  4 16  1  0  0  0  0 
  6  5  2  0  0  0  0 
  9  5  1  0  0  0  0 
  7  5  1  0  0  0  0 
  6 10  1  0  0  0  0 
 10  8  2  0  0  0  0 
  8 11  1  0  0  0  0 
  7 11  2  0  0  0  0 
  9 13  2  0  0  0  0 
 10 15  1  0  0  0  0 
 11 14  1  0  0  0  0 
 12 17  1  0  0  0  0 
 17 18  1  0  0  0  0 
 19 20  1  0  0  0  0 
 20 22  1  0  0  0  0 
 22 21  1  0  0  0  0 
 21 26  1  0  0  0  0 
 26 23  1  0  0  0  0 
 23 25  1  0  0  0  0 
 25 22  1  0  0  0  0 
 23 24  1  1  0  0  0 
 25 29  1  6  0  0  0 
 26 27  1  6  0  0  0 
 27 28  1  0  0  0  0 
M  END
> <INChI key>
DLVIWTXNNUETST-DYJHLDHHSA-N

> <INChI>
InChI=1S/C19H20O10/c1-27-11-5-12(23)15(16(24)8-2-9(21)4-10(22)3-8)13(6-11)28-19-18(26)17(25)14(7-20)29-19/h2-6,14,17-23,25-26H,7H2,1H3/t14-,17-,18+,19?/m0/s1

> <Temperature [K]>
0:298 

> <nmrshiftdb2 ID>
2195

> <Field Strength [MHz]>
0:75 

> <Spectrum 13C 0>
56.63;0.0Q;17|62.8;0.0T;26|78.44;0.0D;22|83.14;0.0D;24|87.32;0.0D;25|95.68;0.0D;0|96.13;0.0D;1|107.54;0.0D;7|108.25;0.0D;21|108.35;0.0D;5|108.35;0.0D;6|109.41;0.0S;2|144.34;0.0S;4|159.66;0.0S;9|159.66;0.0S;10|159.79;0.0S;18|163.68;0.0S;3|166.29;0.0S;11|198.96;0.0S;8|

> <Solvent>
0:Acetone-D6 ((CD3)2CO) 

$$$$
5-Methoxy-6-oxa-benzo[def]chrysen-3-one
  CDKD
nmrshiftdb2 2196
 23 27  0  0  0  0  0  0  0  0999 V2000
   -1.8125    1.7875    0.0000 C   0  0  0  0  0  0  0  0  0  0  0  0
   -3.2415    1.7875    0.0000 C   0  0  0  0  0  3  0  0  0  0  0  0
   -1.8125    0.9625    0.0000 C   0  0  0  0  0  0  0  0  0  0  0  0
   -3.9561   -0.2749    0.0000 C   0  0  0  0  0  3  0  0  0  0  0  0
   -3.2415   -0.6874    0.0000 C   0  0  0  0  0  3  0  0  0  0  0  0
    1.0454    1.7875    0.0000 C   0  0  0  0  0  3  0  0  0  0  0  0
    0.3310    2.2000    0.0000 C   0  0  0  0  0  3  0  0  0  0  0  0
    0.3310    0.5500    0.0000 C   0  0  0  0  0  3  0  0  0  0  0  0
    1.0454    0.9625    0.0000 C   0  0  0  0  0  3  0  0  0  0  0  0
   -0.3835    1.7875    0.0000 C   0  0  0  0  0  0  0  0  0  0  0  0
   -1.0981    0.5500    0.0000 C   0  0  0  0  0  0  0  0  0  0  0  0
   -0.3835    0.9625    0.0000 C   0  0  0  0  0  0  0  0  0  0  0  0
   -3.2415    0.9625    0.0000 C   0  0  0  0  0  0  0  0  0  0  0  0
   -2.5270    0.5500    0.0000 C   0  0  0  0  0  0  0  0  0  0  0  0
   -2.5271   -0.2749    0.0000 C   0  0  0  0  0  0  0  0  0  0  0  0
   -1.8126   -0.6875    0.0000 C   0  0  0  0  0  3  0  0  0  0  0  0
   -1.0981   -0.2750    0.0000 C   0  0  0  0  0  3  0  0  0  0  0  0
   -3.9560    0.5501    0.0000 C   0  0  0  0  0  0  0  0  0  0  0  0
   -4.6392    0.8689    0.0000 O   0  0  0  0  0  0  0  0  0  0  0  0
   -2.5270    2.2000    0.0000 C   0  0  0  0  0  0  0  0  0  0  0  0
   -2.5270    3.0250    0.0000 O   0  0  0  0  0  0  0  0  0  0  0  0
   -3.3238    3.2385    0.0000 C   0  0  0  0  0  1  0  0  0  0  0  0
   -1.0981    2.2000    0.0000 O   0  0  0  0  0  0  0  0  0  0  0  0
  1 20  1  0  0  0  0 
 20  2  2  0  0  0  0 
  2 13  1  0  0  0  0 
 13 14  2  0  0  0  0 
 14  3  1  0  0  0  0 
 12 10  1  0  0  0  0 
  1  3  2  0  0  0  0 
  1 23  1  0  0  0  0 
  3 11  1  0  0  0  0 
 17 11  2  0  0  0  0 
 18  4  1  0  0  0  0 
  4  5  2  0  0  0  0 
  5 15  1  0  0  0  0 
 15 16  2  0  0  0  0 
 12  8  2  0  0  0  0 
  7 10  2  0  0  0  0 
  6  7  1  0  0  0  0 
  8  9  1  0  0  0  0 
  6  9  2  0  0  0  0 
 23 10  1  0  0  0  0 
 11 12  1  0  0  0  0 
 18 13  1  0  0  0  0 
 14 15  1  0  0  0  0 
 16 17  1  0  0  0  0 
 18 19  2  0  0  0  0 
 20 21  1  0  0  0  0 
 21 22  1  0  0  0  0 
M  END
> <INChI key>
NMULBEGPQLUQPJ-UHFFFAOYSA-N

> <Program>
1:ACD/Labs C+H NMR Predictors and DB, 2020.1.0 2:HOSE code using nmrshiftdb2 data 

> <INChI>
InChI=1S/C20H12O3/c1-22-17-10-14-15(21)9-7-11-6-8-13-12-4-2-3-5-16(12)23-20(17)19(13)18(11)14/h2-10H,1H3

> <Temperature [K]>
0:310 

> <nmrshiftdb2 ID>
2196

> <Field Strength [MHz]>
0:125 

> <Spectrum 13C 1>
56.76;0.0Q;21|142.5;0.0S;19|118.49;0.0D;1|127.53;0.0S;12|182.75;0.0S;17|129.21;0.0D;3|141.84;0.0D;4|126.94;0.0S;14|128.63;0.0D;15|119.67;0.0D;16|130.89;0.0S;10|122.14;0.0S;11|124.78;0.0D;7|125.0;0.0D;8|132.59;0.0D;5|118.13;0.0D;6|152.43;0.0S;9|141.14;0.0S;0|125.86;0.0S;2|122.53;0.0S;13|

> <Spectrum 13C 0>
56.4;0.0Q;21|115.2;0.0D;16|115.6;0.0D;1|117.7;0.0D;6|118.8;0.0S;2|118.8;0.0S;11|121.9;0.0S;13|122.5;0.0S;12|124.3;0.0D;7|125.0;0.0S;14|125.3;0.0D;8|128.0;0.0D;3|130.1;0.0S;10|131.5;0.0D;5|132.7;0.0D;15|139.4;0.0D;4|143.9;0.0S;19|144.2;0.0S;0|150.8;0.0S;9|182.2;0.0S;17|

> <Solvent>
0:Dimethylsulphoxide-D6 (DMSO-D6, C2D6SO) 

> <Spectrum 13C 2>
56.4;0.0Q;21|143.9;0.0S;19|115.6;0.0D;1|122.5;0.0S;12|182.2;0.0S;17|128.0;0.0D;3|139.4;0.0D;4|125.0;0.0S;14|132.7;0.0D;15|115.2;0.0D;16|130.1;0.0S;10|118.8;0.0S;2|118.8;0.0S;11|124.3;0.0D;7|125.3;0.0D;8|131.5;0.0D;5|117.7;0.0D;6|150.8;0.0S;9|144.2;0.0S;0|121.9;0.0S;13|

$$$$
Aromadendr-1(10)-en-9-one; Squamulosone
  CDKD
nmrshiftdb2 2197
 21 23  0  0  0  0  0  0  0  0999 V2000
   -3.6511    0.4625    0.0000 C   0  0  0  0  0  0  0  0  0  0  0  0
   -4.3655    0.0500    0.0000 C   0  0  0  0  0  1  0  0  0  0  0  0
   -1.5086   -0.7750    0.0000 C   0  0  0  0  0  2  0  0  0  0  0  0
   -2.9366   -0.7750    0.0000 C   0  0  0  0  0  2  0  0  0  0  0  0
   -4.6468    1.7929    0.0000 O   0  0  0  0  0  0  0  0  0  0  0  0
   -1.2476    2.7228    0.0000 C   0  0  0  0  0  1  0  0  0  0  0  0
   -1.6033    1.8960    0.0000 C   0  0  0  0  0  0  0  0  0  0  0  0
   -0.7847    1.7573    0.0000 C   0  0  0  0  0  1  0  0  0  0  0  0
   -1.5086    0.0500    0.0000 C   0  0  0  0  0  3  0  0  0  0  0  0
   -0.7941    0.4625    0.0000 C   0  0  0  0  0  1  0  0  0  0  0  0
   -3.9323    1.4750    0.0000 C   0  0  0  0  0  0  0  0  0  0  0  0
   -3.2188    2.1147    0.0000 C   0  0  0  0  0  0  0  0  0  0  0  0
   -1.8471    1.1625    0.0000 C   0  0  0  0  0  0  0  0  0  0  0  0
   -2.2221    0.4625    0.0000 C   0  0  0  0  0  0  0  0  0  0  0  0
   -2.9366    0.0500    0.0000 C   0  0  0  0  0  0  0  0  0  0  0  0
   -2.4366    1.9491    0.0000 C   0  0  0  0  0  0  0  0  0  0  0  0
   -2.3167    2.8247    0.0000 H   0  0  0  0  0  0  0  0  0  0  0  0
   -2.8569    1.0774    0.0000 H   0  0  0  0  0  0  0  0  0  0  0  0
   -1.0353    0.8132    0.0000 H   0  0  0  0  0  0  0  0  0  0  0  0
   -3.9332    2.6350    0.0000 H   0  0  0  0  0  0  0  0  0  0  0  0
   -2.8592    2.9220    0.0000 H   0  0  0  0  0  0  0  0  0  0  0  0
 11  1  1  0  0  0  0 
 15  1  2  0  0  0  0 
 15 14  1  0  0  0  0 
 14 13  1  0  0  0  0 
 16 13  1  0  0  0  0 
 11  5  2  0  0  0  0 
  1  2  1  0  0  0  0 
 14  9  1  0  0  0  0 
 15  4  1  0  0  0  0 
  9  3  1  0  0  0  0 
  3  4  1  0  0  0  0 
 13  7  1  0  0  0  0 
 16  7  1  0  0  0  0 
  7  6  1  1  0  0  0 
  7  8  1  6  0  0  0 
  9 10  1  6  0  0  0 
 11 12  1  0  0  0  0 
 12 16  1  0  0  0  0 
 12 21  1  6  0  0  0 
 12 20  1  1  0  0  0 
 16 17  1  6  0  0  0 
 13 19  1  6  0  0  0 
 14 18  1  1  0  0  0 
M  END
> <INChI key>
FUIPJCVSKAWFTI-KLPZLMTLSA-N

> <Program>
1:ACD/Labs C+H NMR Predictors and DB, 2020.1.0 2:HOSE code using nmrshiftdb2 data 

> <INChI>
InChI=1S/C15H22O/c1-8-5-6-10-9(2)12(16)7-11-14(13(8)10)15(11,3)4/h8,11,13-14H,5-7H2,1-4H3/t8-,11-,13-,14-/m1/s1

> <Temperature [K]>
0:298 

> <nmrshiftdb2 ID>
2197

> <Field Strength [MHz]>
0:50 

> <Spectrum 13C 1>
37.33;0.0D;8|43.62;0.0D;13|28.81;0.0D;12|22.08;0.0D;15|15.0;0.0Q;1|18.81;0.0Q;9|20.55;0.0Q;5|15.9;0.0Q;7|130.56;0.0S;0|165.0;0.0S;14|200.19;0.0S;10|19.51;0.0S;6|33.91;0.0T;3|32.0;0.0T;2|39.65;0.0T;11|

> <Spectrum 13C 0>
14.9;0.0Q;1|15.4;0.0Q;9|16.0;0.0Q;7|22.8;0.0D;15|25.7;0.0S;6|28.2;0.0Q;5|31.3;0.0D;12|32.2;0.0T;2|34.1;0.0T;3|37.2;0.0D;8|41.9;0.0T;11|45.2;0.0D;13|130.3;0.0S;0|166.4;0.0S;14|201.0;0.0S;10|

> <Solvent>
0:Chloroform-D1 (CDCl3) 

> <Spectrum 13C 2>
14.9;0.0Q;1|130.3;0.0S;0|166.4;0.0S;14|34.1;0.0T;3|32.2;0.0T;2|37.2;0.0D;8|15.4;0.0Q;9|45.2;0.0D;13|31.3;0.0D;12|22.8;0.0D;15|41.9;0.0T;11|201.0;0.0S;10|25.7;0.0S;6|22.1;0.0Q;5|22.1;0.0Q;7|

$$$$
3,11-Dihydro-3,3-diphenylpyrano[3,2-a]carbazole
  CDKD
nmrshiftdb2 2198
 29 34  0  0  0  0  0  0  0  0999 V2000
    0.4627    1.7060    0.0000 C   0  0  0  0  0  0  0  0  0  0  0  0
   -4.5398    0.9212    0.0000 C   0  0  0  0  0  3  0  0  0  0  0  0
   -5.1223    0.3388    0.0000 C   0  0  0  0  0  3  0  0  0  0  0  0
   -4.9157   -0.4544    0.0000 C   0  0  0  0  0  3  0  0  0  0  0  0
   -4.1185   -0.6733    0.0000 C   0  0  0  0  0  3  0  0  0  0  0  0
   -3.7425    0.7105    0.0000 C   0  0  0  0  0  0  0  0  0  0  0  0
   -3.5360   -0.0909    0.0000 C   0  0  0  0  0  0  0  0  0  0  0  0
   -3.0444    1.1567    0.0000 N   0  0  0  0  0  2  0  0  0  0  0  0
   -2.7098   -0.1405    0.0000 C   0  0  0  0  0  0  0  0  0  0  0  0
   -2.4042    0.6278    0.0000 C   0  0  0  0  0  0  0  0  0  0  0  0
   -2.1977   -0.7889    0.0000 C   0  0  0  0  0  3  0  0  0  0  0  0
   -1.3798   -0.6692    0.0000 C   0  0  0  0  0  3  0  0  0  0  0  0
   -1.5904    0.7559    0.0000 C   0  0  0  0  0  0  0  0  0  0  0  0
   -1.0782    0.1033    0.0000 C   0  0  0  0  0  0  0  0  0  0  0  0
   -0.2603    0.2189    0.0000 O   0  0  0  0  0  0  0  0  0  0  0  0
    0.0537    0.9872    0.0000 C   0  0  0  0  0  0  0  0  0  0  0  0
   -0.4586    1.6400    0.0000 C   0  0  0  0  0  3  0  0  0  0  0  0
   -1.2847    1.5242    0.0000 C   0  0  0  0  0  3  0  0  0  0  0  0
    0.6320    0.4048    0.0000 C   0  0  0  0  0  0  0  0  0  0  0  0
    0.4132   -0.3842    0.0000 C   0  0  0  0  0  3  0  0  0  0  0  0
    0.9914   -0.9666    0.0000 C   0  0  0  0  0  3  0  0  0  0  0  0
    1.7845   -0.7559    0.0000 C   0  0  0  0  0  3  0  0  0  0  0  0
    1.9952    0.0413    0.0000 C   0  0  0  0  0  3  0  0  0  0  0  0
    1.4170    0.6196    0.0000 C   0  0  0  0  0  3  0  0  0  0  0  0
    1.2889    1.7102    0.0000 C   0  0  0  0  0  3  0  0  0  0  0  0
    1.6936    2.4290    0.0000 C   0  0  0  0  0  3  0  0  0  0  0  0
    1.2765    3.1395    0.0000 C   0  0  0  0  0  3  0  0  0  0  0  0
    0.4462    3.1312    0.0000 C   0  0  0  0  0  3  0  0  0  0  0  0
    0.0413    2.4124    0.0000 C   0  0  0  0  0  3  0  0  0  0  0  0
  2  3  2  0  0  0  0 
  2  6  1  0  0  0  0 
  3  4  1  0  0  0  0 
  4  5  2  0  0  0  0 
  5  7  1  0  0  0  0 
  6  7  2  0  0  0  0 
  7  9  1  0  0  0  0 
  8 10  1  0  0  0  0 
  6  8  1  0  0  0  0 
 10  9  2  0  0  0  0 
 10 13  1  0  0  0  0 
  9 11  1  0  0  0  0 
 11 12  2  0  0  0  0 
 12 14  1  0  0  0  0 
 13 14  2  0  0  0  0 
 13 18  1  0  0  0  0 
 14 15  1  0  0  0  0 
 15 16  1  0  0  0  0 
 16 17  1  0  0  0  0 
 17 18  2  0  0  0  0 
  1 16  1  0  0  0  0 
 16 19  1  0  0  0  0 
 19 20  2  0  0  0  0 
 20 21  1  0  0  0  0 
 21 22  2  0  0  0  0 
 22 23  1  0  0  0  0 
 23 24  2  0  0  0  0 
 19 24  1  0  0  0  0 
  1 25  2  0  0  0  0 
 25 26  1  0  0  0  0 
 26 27  2  0  0  0  0 
 27 28  1  0  0  0  0 
 28 29  2  0  0  0  0 
  1 29  1  0  0  0  0 
M  END
> <INChI key>
NQHLEDVYHAMMOS-UHFFFAOYSA-N

> <INChI>
InChI=1S/C27H19NO/c1-3-9-19(10-4-1)27(20-11-5-2-6-12-20)18-17-23-25(29-27)16-15-22-21-13-7-8-14-24(21)28-26(22)23/h1-18,28H

> <Temperature [K]>
0:298 

> <nmrshiftdb2 ID>
2198

> <Field Strength [MHz]>
0:75 

> <Spectrum 13C 0>
82.5;0.0S;15|104.9;0.0S;12|109.8;0.0D;11|110.5;0.0D;1|118.0;0.0S;8|118.2;0.0D;17|119.5;0.0D;4|119.8;0.0D;3|121.0;0.0D;10|123.8;0.0S;6|124.7;0.0D;2|127.0;0.0D;19|127.0;0.0D;23|127.0;0.0D;24|127.0;0.0D;28|127.4;0.0D;21|127.4;0.0D;26|128.0;0.0D;16|128.1;0.0D;20|128.1;0.0D;22|128.1;0.0D;25|128.1;0.0D;27|136.2;0.0S;9|139.4;0.0S;5|144.8;0.0S;0|144.8;0.0S;18|151.2;0.0S;13|

> <Solvent>
0:Chloroform-D1 (CDCl3) 

$$$$
(2R,11R)-2,11-bis{[(2-methoxyethoxy)methoxy]methyl}-1,10-dibenzyl-4,7,13,16-tetr
  CDKD
nmrshiftdb2 2200
 48 50  0  0  0  0  0  0  0  0999 V2000
    1.3556   -2.7070    0.0000 O   0  0  0  0  0  0  0  0  0  0  0  0
    0.9328   -3.4201    0.0000 C   0  0  0  0  0  2  0  0  0  0  0  0
    0.1078   -3.4201    0.0000 C   0  0  0  0  0  2  0  0  0  0  0  0
   -0.3067   -4.1332    0.0000 O   0  0  0  0  0  0  0  0  0  0  0  0
   -0.8996   -3.5486    0.0000 C   0  0  0  0  0  1  0  0  0  0  0  0
   -3.7766   -1.1442    0.0000 C   0  0  0  0  0  0  0  0  0  0  0  0
   -4.5767   -0.9286    0.0000 C   0  0  0  0  0  3  0  0  0  0  0  0
   -5.1405   -1.5173    0.0000 C   0  0  0  0  0  3  0  0  0  0  0  0
   -4.9498   -2.3132    0.0000 C   0  0  0  0  0  3  0  0  0  0  0  0
   -4.1497   -2.5288    0.0000 C   0  0  0  0  0  3  0  0  0  0  0  0
   -3.5611   -1.9443    0.0000 C   0  0  0  0  0  3  0  0  0  0  0  0
    2.3671    0.0249    0.0000 C   0  0  0  0  0  0  0  0  0  0  0  0
    3.1631   -0.1866    0.0000 C   0  0  0  0  0  3  0  0  0  0  0  0
    3.7476    0.3938    0.0000 C   0  0  0  0  0  3  0  0  0  0  0  0
    3.5320    1.1897    0.0000 C   0  0  0  0  0  3  0  0  0  0  0  0
    2.7361    1.4012    0.0000 C   0  0  0  0  0  3  0  0  0  0  0  0
    2.1515    0.8208    0.0000 C   0  0  0  0  0  3  0  0  0  0  0  0
   -1.1069    1.5795    0.0000 C   0  0  0  0  0  2  0  0  0  0  0  0
   -0.2736    1.5795    0.0000 C   0  0  0  0  0  2  0  0  0  0  0  0
   -1.5215    0.8664    0.0000 O   0  0  0  0  0  0  0  0  0  0  0  0
    0.1326    0.8664    0.0000 O   0  0  0  0  0  0  0  0  0  0  0  0
   -2.3505    0.8706    0.0000 C   0  0  0  0  0  2  0  0  0  0  0  0
   -2.7692    0.1575    0.0000 C   0  0  0  0  0  3  0  0  0  0  0  0
   -2.3588   -0.5638    0.0000 N   0  0  0  0  0  0  0  0  0  0  0  0
   -2.7734   -1.2727    0.0000 C   0  0  0  0  0  2  0  0  0  0  0  0
   -2.1889   -1.8613    0.0000 C   0  0  0  0  0  2  0  0  0  0  0  0
   -1.3598   -1.8613    0.0000 O   0  0  0  0  0  0  0  0  0  0  0  0
   -0.9534   -2.5744    0.0000 C   0  0  0  0  0  2  0  0  0  0  0  0
   -0.1244   -2.5744    0.0000 C   0  0  0  0  0  2  0  0  0  0  0  0
    0.2860   -1.8572    0.0000 O   0  0  0  0  0  0  0  0  0  0  0  0
    1.1151   -1.8572    0.0000 C   0  0  0  0  0  2  0  0  0  0  0  0
    0.9576    0.8664    0.0000 C   0  0  0  0  0  2  0  0  0  0  0  0
    1.3722    0.1534    0.0000 C   0  0  0  0  0  2  0  0  0  0  0  0
    0.9534   -0.5679    0.0000 N   0  0  0  0  0  0  0  0  0  0  0  0
    1.3680   -1.2810    0.0000 C   0  0  0  0  0  3  0  0  0  0  0  0
    1.7826   -0.5679    0.0000 C   0  0  0  0  0  2  0  0  0  0  0  0
   -3.1838   -0.5638    0.0000 C   0  0  0  0  0  2  0  0  0  0  0  0
   -3.5900    0.1575    0.0000 C   0  0  0  0  0  2  0  0  0  0  0  0
   -4.0004    1.0156    0.0000 O   0  0  0  0  0  0  0  0  0  0  0  0
   -2.7609    1.7370    0.0000 O   0  0  0  0  0  0  0  0  0  0  0  0
   -2.3505    2.4542    0.0000 C   0  0  0  0  0  2  0  0  0  0  0  0
   -1.5215    2.4542    0.0000 C   0  0  0  0  0  2  0  0  0  0  0  0
   -1.1151    3.1507    0.0000 O   0  0  0  0  0  0  0  0  0  0  0  0
   -0.7047    2.4583    0.0000 C   0  0  0  0  0  1  0  0  0  0  0  0
   -3.5818    1.7411    0.0000 C   0  0  0  0  0  2  0  0  0  0  0  0
    2.1889   -1.2810    0.0000 C   0  0  0  0  0  2  0  0  0  0  0  0
    2.6034   -1.9940    0.0000 O   0  0  0  0  0  0  0  0  0  0  0  0
    2.3878   -2.7858    0.0000 C   0  0  0  0  0  2  0  0  0  0  0  0
  1  2  1  0  0  0  0 
  2  3  1  0  0  0  0 
  3  4  1  0  0  0  0 
  4  5  1  0  0  0  0 
  6  7  2  0  0  0  0 
  7  8  1  0  0  0  0 
  8  9  2  0  0  0  0 
  9 10  1  0  0  0  0 
 10 11  2  0  0  0  0 
  6 11  1  0  0  0  0 
 12 13  2  0  0  0  0 
 13 14  1  0  0  0  0 
 14 15  2  0  0  0  0 
 15 16  1  0  0  0  0 
 16 17  2  0  0  0  0 
 12 17  1  0  0  0  0 
 18 19  1  0  0  0  0 
 18 20  1  0  0  0  0 
 19 21  1  0  0  0  0 
 20 22  1  0  0  0  0 
 22 23  1  0  0  0  0 
 23 24  1  0  0  0  0 
 24 25  1  0  0  0  0 
 25 26  1  0  0  0  0 
 26 27  1  0  0  0  0 
 27 28  1  0  0  0  0 
 28 29  1  0  0  0  0 
 29 30  1  0  0  0  0 
 30 31  1  0  0  0  0 
 21 32  1  0  0  0  0 
 32 33  1  0  0  0  0 
 33 34  1  0  0  0  0 
 34 35  1  0  0  0  0 
 31 35  1  0  0  0  0 
 34 36  1  0  0  0  0 
 12 36  1  0  0  0  0 
 24 37  1  0  0  0  0 
  6 37  1  0  0  0  0 
 38 39  1  0  0  0  0 
 40 41  1  0  0  0  0 
 41 42  1  0  0  0  0 
 42 43  1  0  0  0  0 
 43 44  1  0  0  0  0 
 40 45  1  1  0  0  0 
 39 45  1  1  0  0  0 
 23 38  1  1  0  0  0 
 46 47  1  0  0  0  0 
 35 46  1  1  0  0  0 
 47 48  1  1  0  0  0 
  1 48  1  1  0  0  0 
M  END
> <INChI key>
KAEZUYSPRBKHHS-LQFQNGICSA-N

> <INChI>
InChI=1S/C36H58N2O10/c1-39-17-19-45-31-47-29-35-27-43-23-21-42-16-14-38(26-34-11-7-4-8-12-34)36(30-48-32-46-20-18-40-2)28-44-24-22-41-15-13-37(35)25-33-9-5-3-6-10-33/h3-12,35-36H,13-32H2,1-2H3/t35-,36-/m1/s1

> <Temperature [K]>
0:298 

> <nmrshiftdb2 ID>
2200

> <Field Strength [MHz]>
0:150 

> <Spectrum 13C 0>
51.63;0.0T;24|51.63;0.0T;32|56.76;0.0T;35|56.76;0.0T;36|59.41;0.0Q;4|59.41;0.0Q;43|59.75;0.0D;22|59.75;0.0D;34|67.15;0.0T;1|67.15;0.0T;40|67.31;0.0T;37|67.31;0.0T;45|71.11;0.0T;21|71.11;0.0T;30|71.18;0.0T;17|71.18;0.0T;28|71.21;0.0T;18|71.21;0.0T;27|71.49;0.0T;25|71.49;0.0T;31|72.18;0.0T;2|72.18;0.0T;41|96.05;0.0T;44|96.05;0.0T;47|127.01;0.0D;8|127.01;0.0D;14|128.48;0.0D;7|128.48;0.0D;9|128.48;0.0D;13|128.48;0.0D;15|128.79;0.0D;6|128.79;0.0D;10|128.79;0.0D;12|128.79;0.0D;16|141.59;0.0S;5|141.59;0.0S;11|

> <Solvent>
0:Chloroform-D1 (CDCl3) 

$$$$
1-[2-Hydroxy-4,5-di-p-tolyl-2-(2-p-tolyl-vinyl)-cyclopentyl]-3-p-tolyl-propenone
  CDKD
nmrshiftdb2 2201
 40 44  0  0  0  0  0  0  0  0999 V2000
   -2.7226   -0.7343    0.0000 C   0  0  0  0  0  0  0  0  0  0  0  0
   -3.3084   -0.1443    0.0000 C   0  0  0  0  0  3  0  0  0  0  0  0
   -4.1087   -0.3589    0.0000 C   0  0  0  0  0  3  0  0  0  0  0  0
   -4.3232   -1.1591    0.0000 C   0  0  0  0  0  0  0  0  0  0  0  0
   -3.7292   -1.7449    0.0000 C   0  0  0  0  0  3  0  0  0  0  0  0
   -2.9330   -1.5304    0.0000 C   0  0  0  0  0  3  0  0  0  0  0  0
    0.1443   -4.2530    0.0000 C   0  0  0  0  0  0  0  0  0  0  0  0
   -0.5734   -4.6614    0.0000 C   0  0  0  0  0  3  0  0  0  0  0  0
   -0.5775   -5.4823    0.0000 C   0  0  0  0  0  3  0  0  0  0  0  0
    0.1320   -5.8990    0.0000 C   0  0  0  0  0  0  0  0  0  0  0  0
    0.8498   -5.4865    0.0000 C   0  0  0  0  0  3  0  0  0  0  0  0
    0.8498   -4.6656    0.0000 C   0  0  0  0  0  3  0  0  0  0  0  0
    0.8663    0.9983    0.0000 C   0  0  0  0  0  0  0  0  0  0  0  0
    1.6913    0.9983    0.0000 C   0  0  0  0  0  3  0  0  0  0  0  0
    2.0997    1.7078    0.0000 C   0  0  0  0  0  3  0  0  0  0  0  0
    1.6872    2.4214    0.0000 C   0  0  0  0  0  0  0  0  0  0  0  0
    0.8621    2.4174    0.0000 C   0  0  0  0  0  3  0  0  0  0  0  0
    0.4537    1.7078    0.0000 C   0  0  0  0  0  3  0  0  0  0  0  0
   -2.0832   -2.0254    0.0000 C   0  0  0  0  0  0  0  0  0  0  0  0
   -2.9082   -2.0172    0.0000 C   0  0  0  0  0  3  0  0  0  0  0  0
   -3.3208   -2.7268    0.0000 C   0  0  0  0  0  3  0  0  0  0  0  0
   -2.9124   -3.4404    0.0000 C   0  0  0  0  0  0  0  0  0  0  0  0
   -2.0873   -3.4445    0.0000 C   0  0  0  0  0  3  0  0  0  0  0  0
   -1.6748   -2.7350    0.0000 C   0  0  0  0  0  3  0  0  0  0  0  0
   -1.6625   -1.3076    0.0000 C   0  0  0  0  0  3  0  0  0  0  0  0
   -0.8374   -1.3076    0.0000 C   0  0  0  0  0  3  0  0  0  0  0  0
   -0.5816   -0.5239    0.0000 C   0  0  0  0  0  0  0  0  0  0  0  0
   -1.2499   -0.0371    0.0000 C   0  0  0  0  0  2  0  0  0  0  0  0
   -1.9182   -0.5239    0.0000 C   0  0  0  0  0  3  0  0  0  0  0  0
    0.2434   -0.5198    0.0000 O   0  0  0  0  0  1  0  0  0  0  0  0
   -3.3290   -4.1540    0.0000 C   0  0  0  0  0  1  0  0  0  0  0  0
   -0.3713    0.2805    0.0000 C   0  0  0  0  0  3  0  0  0  0  0  0
    0.4537    0.2805    0.0000 C   0  0  0  0  0  3  0  0  0  0  0  0
    2.0956    3.1352    0.0000 C   0  0  0  0  0  1  0  0  0  0  0  0
   -0.4290   -2.0214    0.0000 C   0  0  0  0  0  0  0  0  0  0  0  0
    0.3671   -1.8027    0.0000 O   0  0  0  0  0  0  0  0  0  0  0  0
   -0.4331   -2.8464    0.0000 C   0  0  0  0  0  3  0  0  0  0  0  0
    0.1485   -3.4280    0.0000 C   0  0  0  0  0  3  0  0  0  0  0  0
    0.1238   -6.7199    0.0000 C   0  0  0  0  0  1  0  0  0  0  0  0
   -5.1152   -1.3695    0.0000 C   0  0  0  0  0  1  0  0  0  0  0  0
  1  2  2  0  0  0  0 
  2  3  1  0  0  0  0 
  3  4  2  0  0  0  0 
  4  5  1  0  0  0  0 
  5  6  2  0  0  0  0 
  1  6  1  0  0  0  0 
  7  8  2  0  0  0  0 
  8  9  1  0  0  0  0 
  9 10  2  0  0  0  0 
 10 11  1  0  0  0  0 
 11 12  2  0  0  0  0 
  7 12  1  0  0  0  0 
 13 14  2  0  0  0  0 
 14 15  1  0  0  0  0 
 15 16  2  0  0  0  0 
 16 17  1  0  0  0  0 
 17 18  2  0  0  0  0 
 13 18  1  0  0  0  0 
 19 20  2  0  0  0  0 
 20 21  1  0  0  0  0 
 21 22  2  0  0  0  0 
 22 23  1  0  0  0  0 
 23 24  2  0  0  0  0 
 19 24  1  0  0  0  0 
 25 26  1  0  0  0  0 
 26 27  1  0  0  0  0 
 27 28  1  0  0  0  0 
 28 29  1  0  0  0  0 
 25 29  1  0  0  0  0 
 27 30  1  0  0  0  0 
 19 25  1  0  0  0  0 
 22 31  1  0  0  0  0 
 27 32  1  0  0  0  0 
 32 33  2  0  0  0  0 
 13 33  1  0  0  0  0 
 16 34  1  0  0  0  0 
 26 35  1  0  0  0  0 
 35 36  2  0  0  0  0 
 35 37  1  0  0  0  0 
 37 38  2  0  0  0  0 
  7 38  1  0  0  0  0 
 10 39  1  0  0  0  0 
  1 29  1  0  0  0  0 
  4 40  1  0  0  0  0 
M  END
> <INChI key>
AMATXVWHBUHGMW-RWMXDCAASA-N

> <INChI>
InChI=1S/C38H38O2/c1-26-5-13-30(14-6-26)17-22-35(39)37-36(33-20-11-29(4)12-21-33)34(32-18-9-28(3)10-19-32)25-38(37,40)24-23-31-15-7-27(2)8-16-31/h5-24,34,36-37,40H,25H2,1-4H3/b22-17+,24-23+

> <Temperature [K]>
0:298 

> <nmrshiftdb2 ID>
2201

> <Field Strength [MHz]>
0:125 

> <Spectrum 13C 0>
20.97;0.0Q;39|20.98;0.0Q;38|21.14;0.0Q;33|21.48;0.0Q;30|48.51;0.0T;27|51.03;0.0D;28|58.61;0.0D;24|65.35;0.0D;25|82.73;0.0S;26|125.95;0.0D;36|126.45;0.0D;13|126.45;0.0D;17|127.72;0.0D;1|127.72;0.0D;5|127.72;0.0D;19|127.72;0.0D;23|128.33;0.0D;32|128.51;0.0D;7|128.51;0.0D;11|129.08;0.0D;8|129.08;0.0D;10|129.26;0.0D;2|129.26;0.0D;4|129.26;0.0D;14|129.26;0.0D;16|129.59;0.0D;20|129.59;0.0D;22|131.48;0.0S;6|133.0;0.0D;31|134.01;0.0S;12|135.41;0.0S;3|136.41;0.0S;9|137.68;0.0S;18|139.19;0.0S;15|141.26;0.0S;0|141.26;0.0S;21|143.8;0.0D;37|203.22;0.0S;34|

> <Solvent>
0:Chloroform-D1 (CDCl3) 

$$$$
6-[5-(2-Carboxy-ethyl)-2-thioxo-[1,3,5]thiadiazinan-3-yl]-hexanoic acid
  CDKD
nmrshiftdb2 2202
 20 20  0  0  0  0  0  0  0  0999 V2000
    5.7789   -1.5832    0.0000 N   0  0  0  0  0  0  0  0  0  0  0  0
    5.7747   -2.4082    0.0000 C   0  0  0  0  0  2  0  0  0  0  0  0
    6.4914   -2.8291    0.0000 N   0  0  0  0  0  0  0  0  0  0  0  0
    7.2080   -2.4166    0.0000 C   0  0  0  0  0  2  0  0  0  0  0  0
    7.2121   -1.5916    0.0000 S   0  0  0  0  0  0  0  0  0  0  0  0
    6.4997   -1.1708    0.0000 C   0  0  0  0  0  0  0  0  0  0  0  0
    4.3497   -1.5916    0.0000 C   0  0  0  0  0  2  0  0  0  0  0  0
    5.0581   -1.1667    0.0000 C   0  0  0  0  0  2  0  0  0  0  0  0
    6.4956   -0.3458    0.0000 S   0  0  0  0  0  0  0  0  0  0  0  0
    6.4872   -3.6582    0.0000 C   0  0  0  0  0  2  0  0  0  0  0  0
    3.6286   -1.1912    0.0000 C   0  0  0  0  0  2  0  0  0  0  0  0
    2.9211   -1.6156    0.0000 C   0  0  0  0  0  2  0  0  0  0  0  0
    2.1998   -1.2152    0.0000 C   0  0  0  0  0  2  0  0  0  0  0  0
    1.4924   -1.6396    0.0000 C   0  0  0  0  0  0  0  0  0  0  0  0
    0.7712   -1.2392    0.0000 O   0  0  0  0  0  1  0  0  0  0  0  0
    1.5062   -2.4644    0.0000 O   0  0  0  0  0  0  0  0  0  0  0  0
    5.7706   -4.0670    0.0000 C   0  0  0  0  0  2  0  0  0  0  0  0
    5.7664   -4.8919    0.0000 C   0  0  0  0  0  0  0  0  0  0  0  0
    5.0499   -5.3007    0.0000 O   0  0  0  0  0  0  0  0  0  0  0  0
    6.4788   -5.3080    0.0000 O   0  0  0  0  0  1  0  0  0  0  0  0
  3 10  1  0  0  0  0 
  7 11  1  0  0  0  0 
  1  2  1  0  0  0  0 
 11 12  1  0  0  0  0 
  1  6  1  0  0  0  0 
 12 13  1  0  0  0  0 
  2  3  1  0  0  0  0 
 13 14  1  0  0  0  0 
  3  4  1  0  0  0  0 
 14 15  1  0  0  0  0 
  4  5  1  0  0  0  0 
 14 16  2  0  0  0  0 
  5  6  1  0  0  0  0 
 10 17  1  0  0  0  0 
  7  8  1  0  0  0  0 
 17 18  1  0  0  0  0 
  1  8  1  0  0  0  0 
 18 19  2  0  0  0  0 
  6  9  2  0  0  0  0 
 18 20  1  0  0  0  0 
M  END
> <INChI key>
STFRAXMYNUOXIZ-UHFFFAOYSA-N

> <INChI>
InChI=1S/C12H20N2O4S2/c15-10(16)4-2-1-3-6-14-8-13(7-5-11(17)18)9-20-12(14)19/h1-9H2,(H,15,16)(H,17,18)

> <Temperature [K]>
0:293 

> <nmrshiftdb2 ID>
2202

> <Field Strength [MHz]>
0:75 

> <Spectrum 13C 0>
24.1;0.0T;11|25.6;0.0T;10|25.7;0.0T;6|32.5;0.0T;16|33.5;0.0T;12|45.7;0.0T;9|51.1;0.0T;7|57.6;0.0T;3|69.4;0.0T;1|173.1;0.0S;17|174.5;0.0S;13|190.1;0.0S;5|

> <Solvent>
0:Dimethylsulphoxide-D6 (DMSO-D6, C2D6SO) 

$$$$
(5-Furan-2-ylmethyl-6-thioxo-[1,3,5]thiadiazinan-3-yl)-acetic acid
  CDKD
nmrshiftdb2 2203
 17 18  0  0  0  0  0  0  0  0999 V2000
   -2.3966    1.9264    0.0000 N   0  0  0  0  0  0  0  0  0  0  0  0
   -2.4008    1.1026    0.0000 C   0  0  0  0  0  2  0  0  0  0  0  0
   -1.6850    0.6823    0.0000 N   0  0  0  0  0  0  0  0  0  0  0  0
   -0.9694    1.0942    0.0000 C   0  0  0  0  0  2  0  0  0  0  0  0
   -0.9653    1.9180    0.0000 S   0  0  0  0  0  0  0  0  0  0  0  0
   -1.6767    2.3384    0.0000 C   0  0  0  0  0  0  0  0  0  0  0  0
   -4.9137    1.1359    0.0000 C   0  0  0  0  0  3  0  0  0  0  0  0
   -4.0816    1.1359    0.0000 O   0  0  0  0  0  0  0  0  0  0  0  0
   -3.8237    1.9180    0.0000 C   0  0  0  0  0  0  0  0  0  0  0  0
   -4.4978    2.4091    0.0000 C   0  0  0  0  0  3  0  0  0  0  0  0
   -5.1593    1.9180    0.0000 C   0  0  0  0  0  3  0  0  0  0  0  0
   -3.1163    2.3425    0.0000 C   0  0  0  0  0  2  0  0  0  0  0  0
   -1.6808    3.1622    0.0000 S   0  0  0  0  0  0  0  0  0  0  0  0
   -1.6892   -0.1456    0.0000 C   0  0  0  0  0  2  0  0  0  0  0  0
   -2.4133   -0.5575    0.0000 C   0  0  0  0  0  0  0  0  0  0  0  0
   -2.4174   -1.3813    0.0000 O   0  0  0  0  0  1  0  0  0  0  0  0
   -3.1330   -0.1373    0.0000 O   0  0  0  0  0  0  0  0  0  0  0  0
  1  2  1  0  0  0  0 
  1  6  1  0  0  0  0 
  2  3  1  0  0  0  0 
  3  4  1  0  0  0  0 
  4  5  1  0  0  0  0 
  5  6  1  0  0  0  0 
  7  8  1  0  0  0  0 
  8  9  1  0  0  0  0 
  9 10  2  0  0  0  0 
 10 11  1  0  0  0  0 
  7 11  2  0  0  0  0 
  9 12  1  0  0  0  0 
  1 12  1  0  0  0  0 
  6 13  2  0  0  0  0 
  3 14  1  0  0  0  0 
 14 15  1  0  0  0  0 
 15 16  1  0  0  0  0 
 15 17  2  0  0  0  0 
M  END
> <INChI key>
PLUJRJNZXXCCSS-UHFFFAOYSA-N

> <INChI>
InChI=1S/C10H12N2O3S2/c13-9(14)5-11-6-12(10(16)17-7-11)4-8-2-1-3-15-8/h1-3H,4-7H2,(H,13,14)

> <Temperature [K]>
0:293 1:Unreported 

> <nmrshiftdb2 ID>
2203

> <Field Strength [MHz]>
0:75 1:Unreported 

> <Spectrum 13C 1>
46.6;0.0T;11|50.4;0.0T;13|58.5;0.0T;3|69.0;0.0T;1|109.7;0.0D;9|110.6;0.0D;10|143.0;0.0D;6|148.7;0.0S;8|170.4;0.0S;14|191.6;0.0S;5|

> <Spectrum 13C 0>
46.4;0.0T;11|50.4;0.0T;13|58.5;0.0T;3|69.0;0.0T;1|109.7;0.0D;9|110.6;0.0D;10|143.0;0.0D;6|148.7;0.0S;8|170.4;0.0S;14|191.6;0.0S;5|

> <Solvent>
0:Dimethylsulphoxide-D6 (DMSO-D6, C2D6SO) 1:Unreported 

> <Assignment Method>
1:Unreported 

$$$$
20',20'-difluoro-3',4'-dihydrovinorelbine; vinflunine
  CDKD
nmrshiftdb2 2204
 61 69  0  0  0  0  0  0  0  0999 V2000
   -2.2457    0.3825    0.0000 C   0  0  0  0  0  0  0  0  0  0  0  0
   -2.2498    1.2092    0.0000 C   0  0  0  0  0  0  0  0  0  0  0  0
   -2.9531   -0.0370    0.0000 N   0  0  0  0  0  2  0  0  0  0  0  0
   -3.6688    0.3743    0.0000 C   0  0  0  0  0  0  0  0  0  0  0  0
   -3.6770    1.2010    0.0000 C   0  0  0  0  0  0  0  0  0  0  0  0
    1.2010   -1.8261    0.0000 N   0  0  0  0  0  0  0  0  0  0  0  0
    0.4812   -1.4190    0.0000 C   0  0  0  0  0  0  0  0  0  0  0  0
    1.9002   -1.4108    0.0000 C   0  0  0  0  0  0  0  0  0  0  0  0
    1.9002   -0.5841    0.0000 C   0  0  0  0  0  0  0  0  0  0  0  0
    0.4771   -0.5964    0.0000 C   0  0  0  0  0  0  0  0  0  0  0  0
    1.1927   -2.6487    0.0000 C   0  0  0  0  0  1  0  0  0  0  0  0
    2.6117   -1.8180    0.0000 C   0  0  0  0  0  0  0  0  0  0  0  0
    3.3273   -1.4066    0.0000 C   0  0  0  0  0  3  0  0  0  0  0  0
    2.6076   -0.1646    0.0000 C   0  0  0  0  0  0  0  0  0  0  0  0
    3.3233   -0.5841    0.0000 C   0  0  0  0  0  0  0  0  0  0  0  0
    2.6076   -0.9913    0.0000 O   0  0  0  0  0  1  0  0  0  0  0  0
    2.6076   -2.6405    0.0000 C   0  0  0  0  0  0  0  0  0  0  0  0
    3.3150   -3.0559    0.0000 O   0  0  0  0  0  0  0  0  0  0  0  0
    1.8920   -3.0477    0.0000 O   0  0  0  0  0  0  0  0  0  0  0  0
    3.3109   -3.8826    0.0000 C   0  0  0  0  0  1  0  0  0  0  0  0
    4.0348   -1.8138    0.0000 O   0  0  0  0  0  0  0  0  0  0  0  0
    4.7504   -2.2292    0.0000 C   0  0  0  0  0  0  0  0  0  0  0  0
    4.0306   -0.9913    0.0000 C   0  0  0  0  0  2  0  0  0  0  0  0
    4.7463   -0.5717    0.0000 C   0  0  0  0  0  1  0  0  0  0  0  0
    4.0348   -0.1727    0.0000 C   0  0  0  0  0  3  0  0  0  0  0  0
    4.0430    0.6581    0.0000 C   0  0  0  0  0  3  0  0  0  0  0  0
    3.3273    1.0735    0.0000 C   0  0  0  0  0  2  0  0  0  0  0  0
    2.6076    0.6622    0.0000 N   0  0  0  0  0  0  0  0  0  0  0  0
    1.8056    0.8802    0.0000 C   0  0  0  0  0  2  0  0  0  0  0  0
    1.4765    0.1316    0.0000 C   0  0  0  0  0  2  0  0  0  0  0  0
   -0.2386   -0.1892    0.0000 C   0  0  0  0  0  3  0  0  0  0  0  0
   -0.9459   -0.6046    0.0000 C   0  0  0  0  0  0  0  0  0  0  0  0
   -0.9378   -1.4313    0.0000 C   0  0  0  0  0  0  0  0  0  0  0  0
   -0.2262   -1.8303    0.0000 C   0  0  0  0  0  3  0  0  0  0  0  0
   -1.3343   -2.1050    0.0000 O   0  0  0  0  0  0  0  0  0  0  0  0
   -0.9724   -2.9695    0.0000 C   0  0  0  0  0  1  0  0  0  0  0  0
   -1.6616   -0.1974    0.0000 C   0  0  0  0  0  0  0  0  0  0  0  0
   -2.0811   -0.9131    0.0000 C   0  0  0  0  0  0  0  0  0  0  0  0
   -2.9038   -0.9049    0.0000 O   0  0  0  0  0  0  0  0  0  0  0  0
   -1.8927   -1.5037    0.0000 O   0  0  0  0  0  0  0  0  0  0  0  0
   -3.3191   -1.6122    0.0000 C   0  0  0  0  0  1  0  0  0  0  0  0
   -4.3968    1.6040    0.0000 C   0  0  0  0  0  3  0  0  0  0  0  0
   -5.1001    1.1804    0.0000 C   0  0  0  0  0  3  0  0  0  0  0  0
   -5.0877    0.3537    0.0000 C   0  0  0  0  0  3  0  0  0  0  0  0
   -4.3761   -0.0452    0.0000 C   0  0  0  0  0  3  0  0  0  0  0  0
   -1.8467    1.9290    0.0000 C   0  0  0  0  0  2  0  0  0  0  0  0
   -1.0570    1.7109    0.0000 N   0  0  0  0  0  0  0  0  0  0  0  0
   -0.2303    1.7109    0.0000 C   0  0  0  0  0  2  0  0  0  0  0  0
    0.3537    2.3032    0.0000 C   0  0  0  0  0  3  0  0  0  0  0  0
    1.0653    2.7145    0.0000 C   0  0  0  0  0  0  0  0  0  0  0  0
    0.3496    3.1217    0.0000 F   0  0  0  0  0  0  0  0  0  0  0  0
    1.7768    3.1259    0.0000 F   0  0  0  0  0  0  0  0  0  0  0  0
    1.7768    2.3074    0.0000 C   0  0  0  0  0  1  0  0  0  0  0  0
   -1.5588    0.9666    0.0000 C   0  0  0  0  0  2  0  0  0  0  0  0
   -0.6251    0.9049    0.0000 C   0  0  0  0  0  3  0  0  0  0  0  0
   -1.1228    0.2139    0.0000 C   0  0  0  0  0  2  0  0  0  0  0  0
    0.4030    0.9049    0.0000 C   0  0  0  0  0  2  0  0  0  0  0  0
    1.1454   -0.9812    0.0000 H   0  0  0  0  0  0  0  0  0  0  0  0
    1.8530    0.2652    0.0000 H   0  0  0  0  0  0  0  0  0  0  0  0
    4.7463   -3.0477    0.0000 O   0  0  0  0  0  0  0  0  0  0  0  0
    5.4579   -1.8261    0.0000 C   0  0  0  0  0  1  0  0  0  0  0  0
  1  2  2  0  0  0  0 
  3  4  1  0  0  0  0 
  1  3  1  0  0  0  0 
  2  5  1  0  0  0  0 
  6  7  1  0  0  0  0 
  6  8  1  0  0  0  0 
  9 10  1  0  0  0  0 
  6 11  1  0  0  0  0 
  8  9  1  0  0  0  0 
  9 14  1  0  0  0  0 
  8 12  1  0  0  0  0 
 12 13  1  0  0  0  0 
 13 15  1  0  0  0  0 
 12 16  1  1  0  0  0 
 12 17  1  6  0  0  0 
 17 18  1  0  0  0  0 
 17 19  2  0  0  0  0 
 18 20  1  0  0  0  0 
 13 21  1  1  0  0  0 
 21 22  1  0  0  0  0 
 15 23  1  6  0  0  0 
 23 24  1  0  0  0  0 
 14 15  1  0  0  0  0 
 14 28  1  0  0  0  0 
 15 25  1  0  0  0  0 
 25 26  2  0  0  0  0 
 26 27  1  0  0  0  0 
 27 28  1  0  0  0  0 
 28 29  1  0  0  0  0 
  9 30  1  1  0  0  0 
 29 30  1  0  0  0  0 
  7 10  2  0  0  0  0 
 10 31  1  0  0  0  0 
 31 32  2  0  0  0  0 
 32 33  1  0  0  0  0 
 33 34  2  0  0  0  0 
  7 34  1  0  0  0  0 
 33 35  1  0  0  0  0 
 35 36  1  0  0  0  0 
 37 32  1  6  0  0  0 
 37 38  1  1  0  0  0 
  1 37  1  0  0  0  0 
 38 39  1  0  0  0  0 
 38 40  2  0  0  0  0 
 39 41  1  0  0  0  0 
  4  5  2  0  0  0  0 
  5 42  1  0  0  0  0 
 42 43  2  0  0  0  0 
 43 44  1  0  0  0  0 
 44 45  2  0  0  0  0 
  4 45  1  0  0  0  0 
  2 46  1  0  0  0  0 
 46 47  1  0  0  0  0 
 47 48  1  0  0  0  0 
 48 49  1  0  0  0  0 
 49 50  1  0  0  0  0 
 50 51  1  0  0  0  0 
 50 52  1  0  0  0  0 
 50 53  1  0  0  0  0 
 37 54  1  0  0  0  0 
 55 54  1  1  0  0  0 
 55 56  1  0  0  0  0 
 47 56  1  0  0  0  0 
 55 57  1  0  0  0  0 
 49 57  1  0  0  0  0 
  8 58  1  1  0  0  0 
 14 59  1  6  0  0  0 
 22 60  2  0  0  0  0 
 22 61  1  0  0  0  0 
M  END
> <INChI key>
NMDYYWFGPIMTKO-BUQAPDNUSA-N

> <INChI>
InChI=1S/C45H54F2N4O8/c1-8-42-14-11-16-51-17-15-43(36(42)51)30-19-31(34(56-5)20-33(30)49(4)37(43)45(55,40(54)58-7)38(42)59-25(2)52)44(39(53)57-6)21-26-18-27(41(3,46)47)23-50(22-26)24-29-28-12-9-10-13-32(28)48-35(29)44/h9-14,19-20,26-27,36-38,48,55H,8,15-18,21-24H2,1-7H3/t26-,27?,36+,37-,38-,42-,43-,44+,45+/m1/s1

> <Temperature [K]>
0:298 

> <nmrshiftdb2 ID>
2204

> <Field Strength [MHz]>
0:100 

> <Spectrum 13C 0>
8.46;0.0Q;23|21.1;0.0Q;60|21.62;0.0Q;52|30.77;0.0D;54|31.44;0.0T;22|31.6;0.0T;56|31.86;0.0D;48|35.72;0.0T;53|38.53;0.0Q;10|43.54;0.0S;14|45.65;0.0T;29|47.65;0.0T;45|48.72;0.0T;55|50.44;0.0T;28|51.04;0.0T;26|51.83;0.0Q;19|52.01;0.0T;47|52.36;0.0Q;40|54.09;0.0S;8|56.29;0.0Q;35|56.39;0.0S;36|65.33;0.0D;13|77.2;0.0D;12|80.64;0.0S;11|83.82;0.0D;7|94.57;0.0D;33|111.92;0.0S;1|112.3;0.0D;44|118.67;0.0D;41|119.86;0.0D;42|121.86;0.0S;31|122.5;0.0D;43|123.92;0.0S;9|124.39;0.0D;30|124.91;0.0D;25|126.84;0.0S;49|129.59;0.0S;4|131.51;0.0D;24|134.49;0.0S;0|136.3;0.0S;3|153.8;0.0S;6|158.98;0.0S;32|170.94;0.0S;21|172.26;0.0S;16|175.11;0.0S;37|

> <Solvent>
0:Acetone-D6 ((CD3)2CO) 

$$$$
Methyl 4-(4-carboxyphenyl)-6-chloro-5-formyl-2-methyl-1,4-dihydropyridine-3-carb
  CDKD
nmrshiftdb2 2205
 23 24  0  0  0  0  0  0  0  0999 V2000
   -2.9783   -0.7425    0.0000 C   0  0  0  0  0  3  0  0  0  0  0  0
   -3.6961   -1.1509    0.0000 C   0  0  0  0  0  0  0  0  0  0  0  0
   -3.7002   -1.9718    0.0000 C   0  0  0  0  0  0  0  0  0  0  0  0
   -2.9907   -2.3884    0.0000 N   0  0  0  0  0  2  0  0  0  0  0  0
   -2.2729   -1.9801    0.0000 C   0  0  0  0  0  0  0  0  0  0  0  0
   -2.2688   -1.1551    0.0000 C   0  0  0  0  0  0  0  0  0  0  0  0
   -3.6755    1.3200    0.0000 C   0  0  0  0  0  3  0  0  0  0  0  0
   -3.6796    0.4950    0.0000 C   0  0  0  0  0  3  0  0  0  0  0  0
   -2.9701    0.0825    0.0000 C   0  0  0  0  0  0  0  0  0  0  0  0
   -2.2565    0.4868    0.0000 C   0  0  0  0  0  3  0  0  0  0  0  0
   -2.2482    1.3118    0.0000 C   0  0  0  0  0  3  0  0  0  0  0  0
   -2.9619    1.7325    0.0000 C   0  0  0  0  0  0  0  0  0  0  0  0
   -2.9659    2.5575    0.0000 C   0  0  0  0  0  0  0  0  0  0  0  0
   -2.3843    3.1351    0.0000 O   0  0  0  0  0  0  0  0  0  0  0  0
   -3.7663    2.7762    0.0000 O   0  0  0  0  0  1  0  0  0  0  0  0
   -1.5593   -0.7343    0.0000 C   0  0  0  0  0  0  0  0  0  0  0  0
   -1.3448    0.0660    0.0000 O   0  0  0  0  0  0  0  0  0  0  0  0
   -0.9735   -1.3159    0.0000 O   0  0  0  0  0  0  0  0  0  0  0  0
   -0.2640   -0.8992    0.0000 C   0  0  0  0  0  1  0  0  0  0  0  0
   -1.5635   -2.3967    0.0000 C   0  0  0  0  0  1  0  0  0  0  0  0
   -4.4180   -2.3761    0.0000 Cl  0  0  0  0  0  0  0  0  0  0  0  0
   -4.4098   -0.7343    0.0000 C   0  0  0  0  0  3  0  0  0  0  0  0
   -5.1152   -1.1427    0.0000 O   0  0  0  0  0  0  0  0  0  0  0  0
  1  2  1  0  0  0  0 
  1  6  1  0  0  0  0 
  2  3  2  0  0  0  0 
  3  4  1  0  0  0  0 
  4  5  1  0  0  0  0 
  5  6  2  0  0  0  0 
  7  8  2  0  0  0  0 
  7 12  1  0  0  0  0 
  8  9  1  0  0  0  0 
  9 10  2  0  0  0  0 
 10 11  1  0  0  0  0 
 11 12  2  0  0  0  0 
  1  9  1  0  0  0  0 
 12 13  1  0  0  0  0 
 13 14  2  0  0  0  0 
 13 15  1  0  0  0  0 
  6 16  1  0  0  0  0 
 16 17  2  0  0  0  0 
 16 18  1  0  0  0  0 
 18 19  1  0  0  0  0 
  5 20  1  0  0  0  0 
  3 21  1  0  0  0  0 
  2 22  1  0  0  0  0 
 22 23  2  0  0  0  0 
M  END
> <INChI key>
OTDBKLKJDNTCDP-UHFFFAOYSA-N

> <INChI>
InChI=1S/C16H14ClNO5/c1-8-12(16(22)23-2)13(11(7-19)14(17)18-8)9-3-5-10(6-4-9)15(20)21/h3-7,13,18H,1-2H3,(H,20,21)

> <Temperature [K]>
0:293 

> <nmrshiftdb2 ID>
2205

> <Field Strength [MHz]>
0:75 

> <Spectrum 13C 0>
17.8;0.0Q;19|37.7;0.0D;0|51.2;0.0Q;18|104.1;0.0S;1|110.7;0.0S;5|127.0;0.0D;7|127.0;0.0D;9|128.9;0.0D;6|128.9;0.0D;10|132.7;0.0S;11|142.9;0.0S;4|145.8;0.0S;2|148.5;0.0S;8|166.5;0.0S;15|167.9;0.0S;12|186.5;0.0D;21|

> <Solvent>
0:Dimethylsulphoxide-D6 (DMSO-D6, C2D6SO) 

$$$$
N-(2-Acetamido-2-deoxy-βglucopyranosyl)glycinamide
  CDKD
nmrshiftdb2 2206
 19 19  0  0  0  0  0  0  0  0999 V2000
   -0.6376    0.6096    0.0000 C   0  0  0  0  0  3  0  0  0  0  0  0
   -0.1191   -0.5688    0.0000 C   0  0  0  0  0  3  0  0  0  0  0  0
    0.4397    0.2816    0.0000 C   0  0  0  0  0  3  0  0  0  0  0  0
    1.5476    0.6744    0.0000 O   0  0  0  0  0  0  0  0  0  0  0  0
    1.0797   -0.1153    0.0000 C   0  0  0  0  0  3  0  0  0  0  0  0
    2.1267   -0.4738    0.0000 C   0  0  0  0  0  3  0  0  0  0  0  0
    0.1257    0.9483    0.0000 C   0  0  0  0  0  2  0  0  0  0  0  0
    0.6929    1.5196    0.0000 O   0  0  0  0  0  1  0  0  0  0  0  0
   -1.0572    0.0726    0.0000 O   0  0  0  0  0  1  0  0  0  0  0  0
   -0.8608   -0.3564    0.0000 O   0  0  0  0  0  1  0  0  0  0  0  0
    2.7894   -0.0077    0.0000 N   0  0  0  0  0  2  0  0  0  0  0  0
    3.4216   -0.5606    0.0000 C   0  0  0  0  0  0  0  0  0  0  0  0
    3.4510   -1.1506    0.0000 O   0  0  0  0  0  0  0  0  0  0  0  0
    4.0260   -0.0997    0.0000 C   0  0  0  0  0  2  0  0  0  0  0  0
    4.7507   -0.5623    0.0000 N   0  0  0  0  0  1  0  0  0  0  0  0
    1.3846   -0.8632    0.0000 N   0  0  0  0  0  2  0  0  0  0  0  0
    0.8894   -1.5011    0.0000 C   0  0  0  0  0  0  0  0  0  0  0  0
    0.0893   -1.3912    0.0000 C   0  0  0  0  0  1  0  0  0  0  0  0
    1.1942   -2.2490    0.0000 O   0  0  0  0  0  0  0  0  0  0  0  0
  1  9  1  0  0  0  0 
  2 10  1  0  0  0  0 
  2  5  1  0  0  0  0 
  5 16  1  0  0  0  0 
  1  3  1  0  0  0  0 
  5  6  1  0  0  0  0 
  1  2  1  0  0  0  0 
  6 11  1  0  0  0  0 
  3  7  1  0  0  0  0 
 11 12  1  0  0  0  0 
  3  4  1  0  0  0  0 
 12 13  2  0  0  0  0 
  7  8  1  0  0  0  0 
 12 14  1  0  0  0  0 
  4  6  1  0  0  0  0 
 14 15  1  0  0  0  0 
 16 17  1  0  0  0  0 
 17 19  2  0  0  0  0 
 17 18  1  0  0  0  0 
M  END
> <INChI key>
DTVYZCLKXLKNRH-UHFFFAOYSA-N

> <INChI>
InChI=1S/C10H19N3O6/c1-4(15)12-7-9(18)8(17)5(3-14)19-10(7)13-6(16)2-11/h5,7-10,14,17-18H,2-3,11H2,1H3,(H,12,15)(H,13,16)

> <Temperature [K]>
0:293 

> <nmrshiftdb2 ID>
2206

> <Field Strength [MHz]>
0:75.5 

> <Spectrum 13C 0>
22.09;0.0Q;17|42.21;0.0T;13|54.44;0.0D;4|60.68;0.0T;6|69.7;0.0D;0|74.1;0.0D;1|77.92;0.0D;2|78.86;0.0D;5|170.74;0.0S;11|175.85;0.0S;16|

> <Solvent>
0:Deuteriumoxide (D2O) 

$$$$
4-(2-Amino-3-cyano-7,7-dimethyl-5-oxo-1,4,5,6,7,8-hexahydro-quinolin-4-yl)-benzo
  CDKD
nmrshiftdb2 2207
 26 28  0  0  0  0  0  0  0  0999 V2000
    1.4860    0.1378    0.0000 C   0  0  0  0  0  0  0  0  0  0  0  0
    2.1977    0.5526    0.0000 C   0  0  0  0  0  3  0  0  0  0  0  0
    2.1933    1.3747    0.0000 C   0  0  0  0  0  3  0  0  0  0  0  0
    1.4779    1.7828    0.0000 C   0  0  0  0  0  0  0  0  0  0  0  0
    0.7654    1.3629    0.0000 C   0  0  0  0  0  3  0  0  0  0  0  0
    0.7733    0.5421    0.0000 C   0  0  0  0  0  3  0  0  0  0  0  0
   -0.6585   -1.0920    0.0000 C   0  0  0  0  0  2  0  0  0  0  0  0
   -0.6627   -1.9173    0.0000 C   0  0  0  0  0  0  0  0  0  0  0  0
    0.0460   -2.3312    0.0000 C   0  0  0  0  0  2  0  0  0  0  0  0
    0.0543   -0.6807    0.0000 C   0  0  0  0  0  0  0  0  0  0  0  0
    0.7675   -1.0992    0.0000 C   0  0  0  0  0  0  0  0  0  0  0  0
    0.7626   -1.9257    0.0000 C   0  0  0  0  0  0  0  0  0  0  0  0
    1.4721   -2.3408    0.0000 N   0  0  0  0  0  2  0  0  0  0  0  0
    2.1909   -1.9341    0.0000 C   0  0  0  0  0  0  0  0  0  0  0  0
    2.1957   -1.1075    0.0000 C   0  0  0  0  0  0  0  0  0  0  0  0
    1.4818   -0.6878    0.0000 C   0  0  0  0  0  3  0  0  0  0  0  0
    1.4720    2.6079    0.0000 C   0  0  0  0  0  0  0  0  0  0  0  0
    2.1837    3.0256    0.0000 O   0  0  0  0  0  0  0  0  0  0  0  0
    0.7543    3.0154    0.0000 O   0  0  0  0  0  0  0  0  0  0  0  0
    2.9013    2.6181    0.0000 C   0  0  0  0  0  1  0  0  0  0  0  0
    2.9051   -0.6877    0.0000 C   0  0  0  0  0  0  0  0  0  0  0  0
    3.6178   -0.2709    0.0000 N   0  0  0  0  0  0  0  0  0  0  0  0
    2.9009   -2.3465    0.0000 N   0  0  0  0  0  1  0  0  0  0  0  0
   -1.4630   -1.7006    0.0000 C   0  0  0  0  0  1  0  0  0  0  0  0
   -0.8794   -2.7133    0.0000 C   0  0  0  0  0  1  0  0  0  0  0  0
    0.0500    0.1458    0.0000 O   0  0  0  0  0  0  0  0  0  0  0  0
  7  8  1  0  0  0  0 
  1  2  2  0  0  0  0 
  3  4  2  0  0  0  0 
 11 16  1  0  0  0  0 
 12 13  1  0  0  0  0 
 13 14  1  0  0  0  0 
 14 15  2  0  0  0  0 
 15 16  1  0  0  0  0 
 16  1  1  0  0  0  0 
  4 17  1  0  0  0  0 
  4  5  1  0  0  0  0 
 17 18  1  0  0  0  0 
  7 10  1  0  0  0  0 
 17 19  2  0  0  0  0 
  8  9  1  0  0  0  0 
 18 20  1  0  0  0  0 
  9 12  1  0  0  0  0 
 15 21  1  0  0  0  0 
 11 10  1  0  0  0  0 
 21 22  3  0  0  0  0 
 11 12  2  0  0  0  0 
 14 23  1  0  0  0  0 
  2  3  1  0  0  0  0 
  8 24  1  0  0  0  0 
  5  6  2  0  0  0  0 
  8 25  1  0  0  0  0 
  6  1  1  0  0  0  0 
 10 26  2  0  0  0  0 
M  END
> <INChI key>
DZHFCQFMYMWLKF-UHFFFAOYSA-N

> <INChI>
InChI=1S/C20H21N3O3/c1-20(2)8-14-17(15(24)9-20)16(13(10-21)18(22)23-14)11-4-6-12(7-5-11)19(25)26-3/h4-7,16,23H,8-9,22H2,1-3H3

> <Temperature [K]>
0:Unreported 1:293 

> <nmrshiftdb2 ID>
2207

> <Field Strength [MHz]>
0:Unreported 1:75 

> <Spectrum 13C 1>
26.5;0.0Q;24|28.8;0.0Q;23|32.0;0.0S;7|37.4;0.0D;15|39.6;0.0T;8|49.9;0.0T;6|51.9;0.0Q;19|57.9;0.0S;14|108.2;0.0S;10|121.2;0.0S;20|127.2;0.0D;1|127.2;0.0D;5|127.3;0.0S;3|129.2;0.0D;2|129.2;0.0D;4|149.9;0.0S;11|150.3;0.0S;13|152.4;0.0S;0|166.1;0.0S;16|193.8;0.0S;9|

> <Spectrum 13C 0>
26.5;0.0Q;23|28.8;0.0Q;24|32.0;0.0S;7|37.4;0.0D;15|39.6;0.0T;8|49.9;0.0T;6|51.9;0.0Q;19|57.9;0.0S;14|108.2;0.0S;10|121.2;0.0S;20|127.2;0.0D;5|127.3;0.0S;3|129.2;0.0D;4|149.9;0.0S;11|150.3;0.0S;13|152.4;0.0S;0|166.1;0.0S;16|193.8;0.0S;9|129.2;0.0D;2|127.2;0.0D;1|

> <Solvent>
0:Unreported 1:Dimethylsulphoxide-D6 (DMSO-D6, C2D6SO) 

> <Assignment Method>
0:Unreported 1:Unreported 

$$$$
1-(2-Hydroxyphenylamino)-1-deoxy-β-glucopyranoside 1,2-carbamate; 1-(2-Hydroxyph
  CDKD
nmrshiftdb2 2208
 21 23  0  0  0  0  0  0  0  0999 V2000
   -2.4272    3.1348    0.0000 C   0  0  0  0  0  3  0  0  0  0  0  0
   -6.2695    0.6359    0.0000 C   0  0  0  0  0  3  0  0  0  0  0  0
   -5.4403    0.6359    0.0000 C   0  0  0  0  0  3  0  0  0  0  0  0
   -5.0311    1.3490    0.0000 C   0  0  0  0  0  3  0  0  0  0  0  0
   -5.4458    2.0623    0.0000 C   0  0  0  0  0  0  0  0  0  0  0  0
   -6.2695    2.0567    0.0000 C   0  0  0  0  0  0  0  0  0  0  0  0
   -6.6786    1.3490    0.0000 C   0  0  0  0  0  3  0  0  0  0  0  0
   -6.8556    2.6482    0.0000 O   0  0  0  0  0  1  0  0  0  0  0  0
   -4.8597    2.6537    0.0000 N   0  0  0  0  0  0  0  0  0  0  0  0
   -5.0753    3.4554    0.0000 C   0  0  0  0  0  0  0  0  0  0  0  0
   -5.7941    3.8646    0.0000 O   0  0  0  0  0  0  0  0  0  0  0  0
   -4.2792    3.2399    0.0000 O   0  0  0  0  0  0  0  0  0  0  0  0
   -3.4831    3.4554    0.0000 C   0  0  0  0  0  3  0  0  0  0  0  0
   -4.0636    2.4382    0.0000 C   0  0  0  0  0  3  0  0  0  0  0  0
   -3.0798    2.7532    0.0000 O   0  0  0  0  0  0  0  0  0  0  0  0
   -1.3600    3.4223    0.0000 C   0  0  0  0  0  3  0  0  0  0  0  0
   -1.6476    2.3552    0.0000 C   0  0  0  0  0  3  0  0  0  0  0  0
   -0.7789    3.0570    0.0000 O   0  0  0  0  0  1  0  0  0  0  0  0
   -1.1016    2.5775    0.0000 C   0  0  0  0  0  2  0  0  0  0  0  0
   -0.7922    2.1565    0.0000 O   0  0  0  0  0  1  0  0  0  0  0  0
   -2.1709    3.7640    0.0000 O   0  0  0  0  0  1  0  0  0  0  0  0
  2  3  2  0  0  0  0 
  3  4  1  0  0  0  0 
  4  5  2  0  0  0  0 
  5  6  1  0  0  0  0 
  6  7  2  0  0  0  0 
  2  7  1  0  0  0  0 
  6  8  1  0  0  0  0 
  5  9  1  0  0  0  0 
  9 10  1  0  0  0  0 
 10 11  2  0  0  0  0 
 10 12  1  0  0  0  0 
 12 13  1  0  0  0  0 
  9 14  1  0  0  0  0 
 13 14  1  0  0  0  0 
 14 15  1  0  0  0  0 
  1 13  1  0  0  0  0 
  1 16  1  0  0  0  0 
 16 17  1  0  0  0  0 
 15 17  1  0  0  0  0 
 16 18  1  0  0  0  0 
 17 19  1  0  0  0  0 
 19 20  1  0  0  0  0 
  1 21  1  0  0  0  0 
M  END
> <INChI key>
XBYMZYWXQBJAJG-UHFFFAOYSA-N

> <INChI>
InChI=1S/C13H15NO7/c15-5-8-9(17)10(18)11-12(20-8)14(13(19)21-11)6-3-1-2-4-7(6)16/h1-4,8-12,15-18H,5H2

> <Temperature [K]>
0:298 

> <nmrshiftdb2 ID>
2208

> <Field Strength [MHz]>
0:150.92 

> <Spectrum 13C 0>
61.7;0.0T;18|70.0;0.0D;12|70.2;0.0D;15|77.8;0.0D;0|80.2;0.0D;16|84.7;0.0D;13|109.8;0.0D;6|111.5;0.0D;3|123.1;0.0D;1|124.1;0.0D;2|129.5;0.0S;4|143.2;0.0S;5|154.5;0.0S;9|

> <Solvent>
0:Methanol-D4 (CD3OD) 

$$$$
Pacifenol
  CDKD
nmrshiftdb2 2209
 20 22  0  0  0  0  0  0  0  0999 V2000
   -0.6593    2.1785    0.0000 C   0  0  0  0  0  0  0  0  0  0  0  0
   -1.5671    2.5581    0.0000 C   0  0  0  0  0  2  0  0  0  0  0  0
   -2.4351    2.4012    0.0000 C   0  0  0  0  0  3  0  0  0  0  0  0
   -0.1618    1.9214    0.0000 Br  0  0  0  0  0  0  0  0  0  0  0  0
   -0.7203    0.9976    0.0000 Cl  0  0  0  0  0  0  0  0  0  0  0  0
    0.0252    2.5994    0.0000 C   0  0  0  0  0  1  0  0  0  0  0  0
   -2.9362    2.7617    0.0000 O   0  0  0  0  0  0  0  0  0  0  0  0
   -2.8680    1.0635    0.0000 C   0  0  0  0  0  0  0  0  0  0  0  0
   -4.4286    1.4723    0.0000 C   0  0  0  0  0  3  0  0  0  0  0  0
   -3.7511    1.0016    0.0000 C   0  0  0  0  0  3  0  0  0  0  0  0
   -2.4240    0.4023    0.0000 C   0  0  0  0  0  1  0  0  0  0  0  0
   -3.2778    0.2929    0.0000 O   0  0  0  0  0  1  0  0  0  0  0  0
   -3.8434    3.0782    0.0000 C   0  0  0  0  0  1  0  0  0  0  0  0
   -3.3716    1.5802    0.0000 C   0  0  0  0  0  1  0  0  0  0  0  0
   -4.8560    2.4406    0.0000 Br  0  0  0  0  0  0  0  0  0  0  0  0
   -2.6220    1.7506    0.0000 C   0  0  0  0  0  0  0  0  0  0  0  0
   -1.1366    1.3373    0.0000 C   0  0  0  0  0  3  0  0  0  0  0  0
   -1.7809    1.7737    0.0000 C   0  0  0  0  0  2  0  0  0  0  0  0
   -3.1257    2.1034    0.0000 C   0  0  0  0  0  0  0  0  0  0  0  0
   -4.1483    1.9966    0.0000 C   0  0  0  0  0  0  0  0  0  0  0  0
 17  1  1  0  0  0  0 
  1  2  1  0  0  0  0 
  2  3  1  0  0  0  0 
  3 16  1  0  0  0  0 
 16 18  1  1  0  0  0 
 17 18  1  1  0  0  0 
 17  4  1  0  0  0  0 
  1  5  1  0  0  0  0 
  1  6  1  0  0  0  0 
  3  7  1  0  0  0  0 
 16 19  1  1  0  0  0 
 20 19  1  1  0  0  0 
  7 20  1  0  0  0  0 
 16  8  1  0  0  0  0 
 20  9  1  0  0  0  0 
  9 10  2  0  0  0  0 
  8 10  1  0  0  0  0 
  8 11  1  1  0  0  0 
  8 12  1  6  0  0  0 
 19 13  1  0  0  0  0 
 19 14  1  0  0  0  0 
 20 15  1  6  0  0  0 
M  END
> <INChI key>
WNGMEQXERFPHIP-HULWQAKTSA-N

> <INChI>
InChI=1S/C15H21Br2ClO2/c1-11(2)14-7-9(16)12(3,18)8-10(14)20-15(11,17)6-5-13(14,4)19/h5-6,9-10,19H,7-8H2,1-4H3/t9-,10?,12?,13+,14-,15?/m0/s1

> <Temperature [K]>
0:300 

> <nmrshiftdb2 ID>
2209

> <Field Strength [MHz]>
0:75.47 

> <Spectrum 13C 0>
23.6;0.0Q;13|24.7;0.0Q;12|25.3;0.0Q;10|33.9;0.0Q;5|34.5;0.0T;17|46.3;0.0T;1|49.3;0.0S;18|53.6;0.0S;15|59.6;0.0D;16|69.3;0.0S;0|74.4;0.0D;2|77.6;0.0S;7|99.8;0.0S;19|132.7;0.0D;8|134.5;0.0D;9|

> <Solvent>
0:Chloroform-D1 (CDCl3) 

$$$$
Chamaedroxide
  CDKD
nmrshiftdb2 2210
 30 35  0  0  0  0  0  0  0  0999 V2000
   -2.5684    1.8145    0.0000 C   0  0  0  0  0  0  0  0  0  0  0  0
   -1.7730    2.0340    0.0000 C   0  0  0  0  0  3  0  0  0  0  0  0
   -1.7358    2.8585    0.0000 O   0  0  0  0  0  0  0  0  0  0  0  0
   -2.5063    3.1485    0.0000 C   0  0  0  0  0  3  0  0  0  0  0  0
   -3.0242    2.5063    0.0000 C   0  0  0  0  0  3  0  0  0  0  0  0
   -2.2785   -0.3190    0.0000 C   0  0  0  0  0  0  0  0  0  0  0  0
   -1.5659    0.0994    0.0000 C   0  0  0  0  0  0  0  0  0  0  0  0
   -1.7399    0.9073    0.0000 O   0  0  0  0  0  0  0  0  0  0  0  0
   -2.8957    0.2320    0.0000 C   0  0  0  0  0  2  0  0  0  0  0  0
   -4.4201   -0.7250    0.0000 C   0  0  0  0  0  3  0  0  0  0  0  0
   -4.4243   -1.5493    0.0000 C   0  0  0  0  0  2  0  0  0  0  0  0
   -3.7077   -0.3107    0.0000 C   0  0  0  0  0  2  0  0  0  0  0  0
   -2.9993   -1.5577    0.0000 C   0  0  0  0  0  0  0  0  0  0  0  0
   -1.5701   -1.5659    0.0000 C   0  0  0  0  0  2  0  0  0  0  0  0
   -1.5659   -0.7415    0.0000 C   0  0  0  0  0  3  0  0  0  0  0  0
   -3.0076   -3.2023    0.0000 O   0  0  0  0  0  0  0  0  0  0  0  0
   -2.4235   -2.6141    0.0000 C   0  0  0  0  0  2  0  0  0  0  0  0
   -3.0034   -2.3779    0.0000 O   0  0  0  0  0  0  0  0  0  0  0  0
   -4.3083   -3.3722    0.0000 O   0  0  0  0  0  0  0  0  0  0  0  0
   -5.1369   -0.3107    0.0000 O   0  0  0  0  0  1  0  0  0  0  0  0
   -0.8575   -0.3190    0.0000 C   0  0  0  0  0  1  0  0  0  0  0  0
   -0.7747    0.3190    0.0000 O   0  0  0  0  0  0  0  0  0  0  0  0
   -3.7237   -1.1458    0.0000 H   0  0  0  0  0  0  0  0  0  0  0  0
   -2.9952   -0.7333    0.0000 C   0  0  0  0  0  0  0  0  0  0  0  0
   -3.7160   -1.9636    0.0000 C   0  0  0  0  0  0  0  0  0  0  0  0
   -3.7202   -2.7881    0.0000 C   0  0  0  0  0  0  0  0  0  0  0  0
   -2.2909   -1.9719    0.0000 C   0  0  0  0  0  0  0  0  0  0  0  0
   -1.8782   -2.7003    0.0000 H   0  0  0  0  0  0  0  0  0  0  0  0
   -2.5644    0.9901    0.0000 C   0  0  0  0  0  0  0  0  0  0  0  0
   -3.3843    1.1594    0.0000 H   0  0  0  0  0  0  0  0  0  0  0  0
  1  2  2  0  0  0  0 
  2  3  1  0  0  0  0 
  3  4  1  0  0  0  0 
  4  5  2  0  0  0  0 
  1  5  1  0  0  0  0 
  6  7  1  0  0  0  0 
  7  8  1  0  0  0  0 
  8 29  1  0  0  0  0 
 29  9  1  0  0  0  0 
  6  9  1  1  0  0  0 
 10 11  1  0  0  0  0 
 10 12  1  0  0  0  0 
 11 25  1  0  0  0  0 
 25 13  1  0  0  0  0 
 12 24  1  0  0  0  0 
 24 13  1  0  0  0  0 
  6 24  1  0  0  0  0 
 13 27  1  0  0  0  0 
 27 14  1  0  0  0  0 
 14 15  1  0  0  0  0 
  6 15  1  0  0  0  0 
 29  1  1  1  0  0  0 
 25 26  1  6  0  0  0 
 26 16  1  0  0  0  0 
 16 17  1  0  0  0  0 
 13 17  1  6  0  0  0 
 25 18  1  1  0  0  0 
 27 18  1  1  0  0  0 
 26 19  2  0  0  0  0 
 10 20  1  1  0  0  0 
 15 21  1  6  0  0  0 
  7 22  2  0  0  0  0 
 24 23  1  1  0  0  0 
 27 28  1  6  0  0  0 
 29 30  1  6  0  0  0 
M  END
> <INChI key>
NSCSTGLJZSMRIY-RWZNVSPQSA-N

> <INChI>
InChI=1S/C20H22O7/c1-10-4-15-19-9-25-17(23)20(19,27-15)6-12(21)5-14(19)18(10)7-13(26-16(18)22)11-2-3-24-8-11/h2-3,8,10,12-15,21H,4-7,9H2,1H3/t10-,12+,13+,14-,15-,18-,19+,20-/m1/s1

> <Temperature [K]>
0:295 

> <nmrshiftdb2 ID>
2210

> <Field Strength [MHz]>
0:125.7 

> <Spectrum 13C 0>
18.3;0.0Q;20|30.5;0.0T;11|31.7;0.0T;13|36.3;0.0T;10|37.0;0.0D;23|38.4;0.0D;14|41.0;0.0T;8|43.1;0.0S;12|46.8;0.0S;5|63.8;0.0D;9|70.6;0.0T;16|72.6;0.0D;28|82.1;0.0D;26|83.7;0.0S;24|108.8;0.0D;4|126.6;0.0S;0|140.0;0.0D;1|144.8;0.0D;3|177.1;0.0S;25|178.1;0.0S;6|

> <Solvent>
0:Pyridin-D5 (C5D5N) 

$$$$
1-benzoyl-6-hydroxy-14,14-dimethyl-3,5,15-tri(3-methyl-2-butenyl)bicyclo[3.3.1]n
  CDKD
nmrshiftdb2 2211
 37 39  0  0  0  0  0  0  0  0999 V2000
    0.5863    0.2519    0.0000 C   0  0  0  0  0  2  0  0  0  0  0  0
    0.5821    1.0776    0.0000 C   0  0  0  0  0  3  0  0  0  0  0  0
   -0.1321    1.4904    0.0000 C   0  0  0  0  0  0  0  0  0  0  0  0
   -3.6909   -0.5821    0.0000 C   0  0  0  0  0  0  0  0  0  0  0  0
   -3.6951    0.2436    0.0000 C   0  0  0  0  0  3  0  0  0  0  0  0
   -4.4093    0.6482    0.0000 C   0  0  0  0  0  3  0  0  0  0  0  0
   -5.1194    0.2353    0.0000 C   0  0  0  0  0  3  0  0  0  0  0  0
   -5.1153   -0.5903    0.0000 C   0  0  0  0  0  3  0  0  0  0  0  0
   -4.4011   -1.0032    0.0000 C   0  0  0  0  0  3  0  0  0  0  0  0
   -2.2583    0.2436    0.0000 C   0  0  0  0  0  0  0  0  0  0  0  0
   -2.2583   -0.5821    0.0000 C   0  0  0  0  0  0  0  0  0  0  0  0
   -1.5482   -0.9909    0.0000 C   0  0  0  0  0  0  0  0  0  0  0  0
   -0.8340   -0.5821    0.0000 C   0  0  0  0  0  0  0  0  0  0  0  0
   -2.9767    0.6523    0.0000 O   0  0  0  0  0  0  0  0  0  0  0  0
   -0.1197    0.6523    0.0000 O   0  0  0  0  0  0  0  0  0  0  0  0
   -1.5564   -1.8165    0.0000 O   0  0  0  0  0  1  0  0  0  0  0  0
   -2.9726   -0.9991    0.0000 C   0  0  0  0  0  0  0  0  0  0  0  0
   -2.9726   -1.8248    0.0000 O   0  0  0  0  0  0  0  0  0  0  0  0
   -0.7225    2.0766    0.0000 C   0  0  0  0  0  1  0  0  0  0  0  0
    0.2766    2.2046    0.0000 C   0  0  0  0  0  1  0  0  0  0  0  0
    1.2963    1.4945    0.0000 C   0  0  0  0  0  2  0  0  0  0  0  0
    2.0106    1.0817    0.0000 C   0  0  0  0  0  3  0  0  0  0  0  0
    2.7248    1.4904    0.0000 C   0  0  0  0  0  0  0  0  0  0  0  0
    3.4390    1.0776    0.0000 C   0  0  0  0  0  1  0  0  0  0  0  0
    2.7248    2.3161    0.0000 C   0  0  0  0  0  1  0  0  0  0  0  0
   -1.5564    1.4863    0.0000 C   0  0  0  0  0  2  0  0  0  0  0  0
   -2.2707    1.8992    0.0000 C   0  0  0  0  0  3  0  0  0  0  0  0
   -2.2748    2.7207    0.0000 C   0  0  0  0  0  0  0  0  0  0  0  0
   -2.9932    3.1336    0.0000 C   0  0  0  0  0  1  0  0  0  0  0  0
   -1.5648    3.1377    0.0000 C   0  0  0  0  0  1  0  0  0  0  0  0
   -0.2559   -1.1601    0.0000 C   0  0  0  0  0  2  0  0  0  0  0  0
   -0.2601   -1.9775    0.0000 C   0  0  0  0  0  3  0  0  0  0  0  0
    0.4459   -2.3863    0.0000 C   0  0  0  0  0  0  0  0  0  0  0  0
    0.4449   -3.2037    0.0000 C   0  0  0  0  0  1  0  0  0  0  0  0
    1.1543   -1.9784    0.0000 C   0  0  0  0  0  1  0  0  0  0  0  0
   -1.5482    0.6606    0.0000 C   0  0  0  0  0  0  0  0  0  0  0  0
   -0.8340    0.2436    0.0000 C   0  0  0  0  0  0  0  0  0  0  0  0
  5  6  2  0  0  0  0 
  6  7  1  0  0  0  0 
  7  8  2  0  0  0  0 
  8  9  1  0  0  0  0 
 10 11  1  0  0  0  0 
 10 36  1  0  0  0  0 
 11 12  2  0  0  0  0 
 12 13  1  0  0  0  0 
 37 13  1  6  0  0  0 
 37 36  1  6  0  0  0 
 10 14  2  0  0  0  0 
 37 15  2  0  0  0  0 
 12 16  1  0  0  0  0 
 11 17  1  0  0  0  0 
  4 17  1  0  0  0  0 
 17 18  2  0  0  0  0 
 36  3  1  1  0  0  0 
 13  1  1  1  0  0  0 
 19  3  1  6  0  0  0 
  3 20  1  0  0  0  0 
  2 21  1  1  0  0  0 
 21 22  1  0  0  0  0 
 22 23  2  0  0  0  0 
 23 24  1  0  0  0  0 
 23 25  1  0  0  0  0 
 36 26  1  0  0  0  0 
 26 27  1  0  0  0  0 
 27 28  2  0  0  0  0 
 28 29  1  0  0  0  0 
 28 30  1  0  0  0  0 
 13 31  1  0  0  0  0 
  1  2  1  0  0  0  0 
 31 32  1  0  0  0  0 
  2  3  1  0  0  0  0 
 32 33  2  0  0  0  0 
  4  5  1  0  0  0  0 
 33 34  1  0  0  0  0 
  4  9  2  0  0  0  0 
 33 35  1  0  0  0  0 
M  END
> <INChI key>
JXKKYQPCNJMAHZ-DZMJNENTSA-N

> <Program>
1:HOSE code using nmrshiftdb2 data 

> <INChI>
InChI=1S/C33H42O4/c1-21(2)14-15-25-20-32(18-16-22(3)4)28(35)26(27(34)24-12-10-9-11-13-24)29(36)33(30(32)37,31(25,7)8)19-17-23(5)6/h9-14,16-17,25,35H,15,18-20H2,1-8H3/t25-,32-,33+/m0/s1

> <Temperature [K]>
0:300 

> <nmrshiftdb2 ID>
2211

> <Field Strength [MHz]>
0:100 

> <Spectrum 13C 1>
21.99;0.0Q;23|21.99;0.0Q;24|133.53;0.0S;22|124.8;0.0D;21|29.4;0.0T;20|46.7;0.0D;1|39.4;0.0T;0|58.9;0.0S;12|31.2;0.0T;30|120.9;0.0D;31|135.0;0.0S;27|135.0;0.0S;32|18.4;0.0Q;33|26.2;0.0Q;34|207.9;0.0S;36|69.0;0.0S;35|26.6;0.0T;25|119.8;0.0D;26|18.3;0.0Q;28|26.0;0.0Q;29|193.5;0.0S;9|116.5;0.0S;10|197.9;0.0S;16|137.3;0.0S;3|129.6;0.0D;4|129.6;0.0D;8|128.25;0.0D;5|128.25;0.0D;7|132.13;0.0D;6|198.3;0.0S;11|48.3;0.0S;2|24.7;0.0Q;18|24.7;0.0Q;19|

> <Spectrum 13C 0>
17.8;0.0Q;24|18.3;0.0Q;29|18.4;0.0Q;34|22.5;0.0Q;19|25.9;0.0Q;23|26.0;0.0Q;28|26.2;0.0Q;33|26.6;0.0T;25|26.9;0.0Q;18|29.4;0.0T;20|31.2;0.0T;30|39.4;0.0T;0|46.7;0.0D;1|48.3;0.0S;2|58.9;0.0S;12|69.0;0.0S;35|116.5;0.0S;10|119.8;0.0D;26|120.9;0.0D;31|124.8;0.0D;21|127.7;0.0D;5|127.7;0.0D;7|129.6;0.0D;4|129.6;0.0D;8|132.7;0.0S;22|132.9;0.0D;6|134.8;0.0S;32|135.0;0.0S;27|137.3;0.0S;3|193.5;0.0S;9|197.9;0.0S;16|198.3;0.0S;11|207.9;0.0S;36|

> <Solvent>
0:Chloroform-D1 (CDCl3) + Benzene-D6 (C6D6) 

$$$$
Ovothiol A disulfide
  CDKD
nmrshiftdb2 2212
 26 27  0  0  0  0  0  0  0  0999 V2000
   -2.0655   -0.0290    0.0000 S   0  0  0  0  0  0  0  0  0  0  0  0
   -2.7802   -0.4379    0.0000 N   0  0  0  0  0  1  0  0  0  0  0  0
   -2.7885   -1.2599    0.0000 C   0  0  0  0  0  3  0  0  0  0  0  0
   -2.0738   -1.6772    0.0000 C   0  0  0  0  0  2  0  0  0  0  0  0
   -1.3508   -0.4420    0.0000 C   0  0  0  0  0  0  0  0  0  0  0  0
   -1.3550   -1.2683    0.0000 C   0  0  0  0  0  0  0  0  0  0  0  0
   -4.6433    2.2432    0.0000 N   0  0  0  0  0  0  0  0  0  0  0  0
   -5.1225    1.5698    0.0000 C   0  0  0  0  0  3  0  0  0  0  0  0
   -4.6350    0.9047    0.0000 N   0  0  0  0  0  0  0  0  0  0  0  0
   -3.8543    1.9911    0.0000 C   0  0  0  0  0  0  0  0  0  0  0  0
   -3.8460    1.1691    0.0000 C   0  0  0  0  0  0  0  0  0  0  0  0
   -3.1355    0.7684    0.0000 S   0  0  0  0  0  0  0  0  0  0  0  0
   -2.4249    1.1856    0.0000 N   0  0  0  0  0  1  0  0  0  0  0  0
   -2.4332    2.0077    0.0000 C   0  0  0  0  0  3  0  0  0  0  0  0
   -3.1520    2.4125    0.0000 C   0  0  0  0  0  2  0  0  0  0  0  0
   -4.6474    3.0693    0.0000 C   0  0  0  0  0  1  0  0  0  0  0  0
   -1.7226    2.4249    0.0000 C   0  0  0  0  0  0  0  0  0  0  0  0
   -1.3137    3.1396    0.0000 O   0  0  0  0  0  1  0  0  0  0  0  0
   -1.0080    2.0118    0.0000 O   0  0  0  0  0  0  0  0  0  0  0  0
   -0.5619   -0.1941    0.0000 N   0  0  0  0  0  0  0  0  0  0  0  0
   -3.5073   -1.6648    0.0000 C   0  0  0  0  0  0  0  0  0  0  0  0
   -3.5114   -2.4910    0.0000 O   0  0  0  0  0  0  0  0  0  0  0  0
   -4.3086   -1.4500    0.0000 O   0  0  0  0  0  1  0  0  0  0  0  0
   -0.5783   -2.3547    0.0000 C   0  0  0  0  0  1  0  0  0  0  0  0
   -0.0826   -0.8634    0.0000 C   0  0  0  0  0  3  0  0  0  0  0  0
   -0.5742   -1.5285    0.0000 N   0  0  0  0  0  0  0  0  0  0  0  0
  1  5  1  0  0  0  0 
  2  3  1  0  0  0  0 
  3  4  1  0  0  0  0 
  4  6  1  0  0  0  0 
  7 10  1  0  0  0  0 
  7  8  1  0  0  0  0 
  8  9  2  0  0  0  0 
  9 11  1  0  0  0  0 
 10 15  1  0  0  0  0 
 11 12  1  0  0  0  0 
 13 14  1  0  0  0  0 
 14 15  1  0  0  0  0 
 10 11  2  0  0  0  0 
  7 16  1  0  0  0  0 
 14 17  1  0  0  0  0 
 17 18  1  0  0  0  0 
 17 19  2  0  0  0  0 
  1 12  1  0  0  0  0 
  5  6  2  0  0  0  0 
  6 26  1  0  0  0  0 
 25 20  2  0  0  0  0 
  5 20  1  0  0  0  0 
  3 21  1  0  0  0  0 
 21 22  2  0  0  0  0 
 21 23  1  0  0  0  0 
 26 24  1  0  0  0  0 
 25 26  1  0  0  0  0 
M  END
> <INChI key>
NRGVZXSKWPQYMK-UHFFFAOYSA-N

> <INChI>
InChI=1S/C14H20N6O4S2/c1-19-5-17-11(9(19)3-7(15)13(21)22)25-26-12-10(20(2)6-18-12)4-8(16)14(23)24/h5-8H,3-4,15-16H2,1-2H3,(H,21,22)(H,23,24)

> <Temperature [K]>
0:298 

> <nmrshiftdb2 ID>
2212

> <Field Strength [MHz]>
0:125 

> <Spectrum 13C 0>
24.8;0.0T;3|24.8;0.0T;14|32.7;0.0Q;15|32.7;0.0Q;23|54.1;0.0D;2|54.1;0.0D;13|131.0;0.0S;4|131.0;0.0S;10|133.8;0.0S;5|133.8;0.0S;9|141.0;0.0D;7|141.0;0.0D;24|173.0;0.0S;16|173.0;0.0S;20|

> <Solvent>
0:Deuteriumoxide (D2O) 

$$$$
Picrinin
  CDKD
nmrshiftdb2 2214
 33 38  0  0  0  0  0  0  0  0999 V2000
    2.2042   -6.6540    0.0000 C   0  0  0  0  0  3  0  0  0  0  0  0
    2.2000   -7.4790    0.0000 C   0  0  0  0  0  3  0  0  0  0  0  0
    2.9085   -7.8928    0.0000 C   0  0  0  0  0  3  0  0  0  0  0  0
    3.6256   -7.4862    0.0000 C   0  0  0  0  0  0  0  0  0  0  0  0
    3.6298   -6.6612    0.0000 C   0  0  0  0  0  0  0  0  0  0  0  0
    2.9168   -6.2428    0.0000 C   0  0  0  0  0  3  0  0  0  0  0  0
    4.3373   -7.8957    0.0000 N   0  0  0  0  0  2  0  0  0  0  0  0
    5.0457   -6.6540    0.0000 C   0  0  0  0  0  0  0  0  0  0  0  0
    5.0498   -7.4790    0.0000 C   0  0  0  0  0  0  0  0  0  0  0  0
    6.4713   -6.6468    0.0000 C   0  0  0  0  0  3  0  0  0  0  0  0
    5.7541   -6.2356    0.0000 C   0  0  0  0  0  0  0  0  0  0  0  0
    6.4754   -7.4718    0.0000 N   0  0  0  0  0  0  0  0  0  0  0  0
    5.7608   -7.8865    0.0000 C   0  0  0  0  0  0  0  0  0  0  0  0
    5.7625   -8.7082    0.0000 C   0  0  0  0  0  0  0  0  0  0  0  0
    6.4773   -9.1214    0.0000 C   0  0  0  0  0  0  0  0  0  0  0  0
    7.1920   -8.7068    0.0000 C   0  0  0  0  0  0  0  0  0  0  0  0
    7.1919   -7.8788    0.0000 C   0  0  0  0  0  0  0  0  0  0  0  0
    7.9040   -9.1165    0.0000 C   0  0  0  0  0  3  0  0  0  0  0  0
    7.8998   -9.9415    0.0000 C   0  0  0  0  0  1  0  0  0  0  0  0
    8.1165   -8.0395    0.0000 H   0  0  0  0  0  0  0  0  0  0  0  0
    4.8381   -8.5463    0.0000 H   0  0  0  0  0  0  0  0  0  0  0  0
    4.9493   -8.3579    0.0000 H   0  0  0  0  0  0  0  0  0  0  0  0
    6.4780  -10.0599    0.0000 H   0  0  0  0  0  0  0  0  0  0  0  0
    6.3535   -5.5135    0.0000 H   0  0  0  0  0  0  0  0  0  0  0  0
    5.1454   -5.5213    0.0000 H   0  0  0  0  0  0  0  0  0  0  0  0
    7.5087   -6.9954    0.0000 H   0  0  0  0  0  0  0  0  0  0  0  0
    5.4418   -9.5902    0.0000 H   0  0  0  0  0  0  0  0  0  0  0  0
    5.6332   -6.8915    0.0000 O   0  0  0  0  0  0  0  0  0  0  0  0
    5.0415   -5.8290    0.0000 C   0  0  0  0  0  3  0  0  0  0  0  0
    5.0373   -5.0040    0.0000 C   0  0  0  0  0  0  0  0  0  0  0  0
    4.2373   -4.7873    0.0000 O   0  0  0  0  0  0  0  0  0  0  0  0
    5.7498   -4.5873    0.0000 O   0  0  0  0  0  0  0  0  0  0  0  0
    5.5290   -3.7834    0.0000 C   0  0  0  0  0  1  0  0  0  0  0  0
 12 17  1  0  0  0  0 
 13 14  1  0  0  0  0 
 14 15  1  0  0  0  0 
 15 16  1  0  0  0  0 
 16 17  1  0  0  0  0 
  8  9  1  0  0  0  0 
 16 18  2  0  0  0  0 
  1  2  1  0  0  0  0 
 18 19  1  0  0  0  0 
  1  6  2  0  0  0  0 
 17 20  1  6  0  0  0 
  2  3  2  0  0  0  0 
 14 21  1  6  0  0  0 
  3  4  1  0  0  0  0 
 13 22  1  6  0  0  0 
  8 11  1  0  0  0  0 
 15 23  1  6  0  0  0 
  9 13  1  0  0  0  0 
 11 24  1  6  0  0  0 
 12 10  1  0  0  0  0 
 11 25  1  1  0  0  0 
 10 11  1  0  0  0  0 
 17 26  1  1  0  0  0 
 12 13  1  0  0  0  0 
 14 27  1  1  0  0  0 
  4  5  2  0  0  0  0 
  9 28  1  6  0  0  0 
 10 28  1  6  0  0  0 
  5  6  1  0  0  0  0 
  8 29  1  0  0  0  0 
 29 15  1  0  0  0  0 
 29 30  1  0  0  0  0 
  4  7  1  0  0  0  0 
 30 31  2  0  0  0  0 
  7  9  1  0  0  0  0 
 30 32  1  0  0  0  0 
  5  8  1  0  0  0  0 
 32 33  1  0  0  0  0 
M  END
> <INChI key>
BDXYPHKGNUGUFG-PDHKNSLCSA-N

> <INChI>
InChI=1S/C20H22N2O3/c1-3-11-10-22-15-8-12(11)17(18(23)24-2)19-9-16(22)25-20(15,19)21-14-7-5-4-6-13(14)19/h3-7,12,15-17,21H,8-10H2,1-2H3/b11-3-/t12-,15+,16+,17?,19?,20+/m1/s1

> <Temperature [K]>
0:298 

> <nmrshiftdb2 ID>
2214

> <Field Strength [MHz]>
0:100 

> <Spectrum 13C 0>
12.7;0.0Q;18|26.0;0.0T;13|31.1;0.0D;14|40.6;0.0T;10|46.4;0.0T;16|51.2;0.0S;7|51.5;0.0Q;32|51.8;0.0D;28|52.0;0.0D;12|87.4;0.0D;9|106.3;0.0S;8|110.5;0.0D;2|120.3;0.0D;17|120.8;0.0D;0|125.1;0.0D;5|127.9;0.0D;1|135.2;0.0S;4|136.3;0.0S;15|147.5;0.0S;3|172.5;0.0S;29|

> <Solvent>
0:Chloroform-D1 (CDCl3) 

$$$$
Narelin
  CDKD
nmrshiftdb2 2215
 32 37  0  0  0  0  0  0  0  0999 V2000
    2.2042   -6.6539    0.0000 C   0  0  0  0  0  3  0  0  0  0  0  0
    2.2000   -7.4789    0.0000 C   0  0  0  0  0  3  0  0  0  0  0  0
    2.9085   -7.8927    0.0000 C   0  0  0  0  0  3  0  0  0  0  0  0
    3.6256   -7.4861    0.0000 C   0  0  0  0  0  0  0  0  0  0  0  0
    3.6298   -6.6611    0.0000 C   0  0  0  0  0  0  0  0  0  0  0  0
    2.9168   -6.2427    0.0000 C   0  0  0  0  0  3  0  0  0  0  0  0
    4.3372   -7.8956    0.0000 N   0  0  0  0  0  0  0  0  0  0  0  0
    5.0456   -6.6539    0.0000 C   0  0  0  0  0  0  0  0  0  0  0  0
    5.0497   -7.4789    0.0000 C   0  0  0  0  0  0  0  0  0  0  0  0
    6.4753   -7.4717    0.0000 N   0  0  0  0  0  0  0  0  0  0  0  0
    5.7607   -7.8864    0.0000 C   0  0  0  0  0  0  0  0  0  0  0  0
    5.7624   -8.7081    0.0000 C   0  0  0  0  0  0  0  0  0  0  0  0
    6.4772   -9.1213    0.0000 C   0  0  0  0  0  0  0  0  0  0  0  0
    7.1919   -8.7067    0.0000 C   0  0  0  0  0  0  0  0  0  0  0  0
    7.9039   -9.1164    0.0000 C   0  0  0  0  0  3  0  0  0  0  0  0
    7.8997   -9.9414    0.0000 C   0  0  0  0  0  1  0  0  0  0  0  0
    4.7874   -8.5374    0.0000 H   0  0  0  0  0  0  0  0  0  0  0  0
    4.9048   -8.3835    0.0000 H   0  0  0  0  0  0  0  0  0  0  0  0
    6.4780  -10.1111    0.0000 H   0  0  0  0  0  0  0  0  0  0  0  0
    5.4242   -9.6383    0.0000 H   0  0  0  0  0  0  0  0  0  0  0  0
    5.0414   -5.8289    0.0000 C   0  0  0  0  0  3  0  0  0  0  0  0
    5.0372   -5.0039    0.0000 C   0  0  0  0  0  0  0  0  0  0  0  0
    4.2372   -4.7872    0.0000 O   0  0  0  0  0  0  0  0  0  0  0  0
    5.7497   -4.5872    0.0000 O   0  0  0  0  0  0  0  0  0  0  0  0
    5.5289   -3.7834    0.0000 C   0  0  0  0  0  1  0  0  0  0  0  0
    8.0709   -7.4238    0.0000 H   0  0  0  0  0  0  0  0  0  0  0  0
    6.6872   -6.6705    0.0000 O   0  0  0  0  0  0  0  0  0  0  0  0
    6.3102   -6.0310    0.0000 C   0  0  0  0  0  0  0  0  0  0  0  0
    7.2959   -5.9409    0.0000 H   0  0  0  0  0  0  0  0  0  0  0  0
    7.0747   -5.5330    0.0000 O   0  0  0  0  0  1  0  0  0  0  0  0
    7.1918   -7.8787    0.0000 C   0  0  0  0  0  0  0  0  0  0  0  0
    5.5164   -5.9372    0.0000 C   0  0  0  0  0  3  0  0  0  0  0  0
  8  9  1  0  0  0  0 
 14 15  2  0  0  0  0 
  1  2  1  0  0  0  0 
 15 16  1  0  0  0  0 
  1  6  2  0  0  0  0 
  2  3  2  0  0  0  0 
 12 17  1  6  0  0  0 
  3  4  1  0  0  0  0 
 11 18  1  6  0  0  0 
 13 19  1  6  0  0  0 
  9 11  1  0  0  0  0 
 10 11  1  0  0  0  0 
 12 20  1  1  0  0  0 
  4  5  2  0  0  0  0 
  5  6  1  0  0  0  0 
  8 21  1  0  0  0  0 
 21 13  1  0  0  0  0 
 21 22  1  0  0  0  0 
  4  7  1  0  0  0  0 
 22 23  2  0  0  0  0 
  7  9  2  0  0  0  0 
 22 24  1  0  0  0  0 
  5  8  1  0  0  0  0 
 24 25  1  0  0  0  0 
 31 26  1  6  0  0  0 
 10 31  1  0  0  0  0 
 10 27  1  0  0  0  0 
 27 28  1  0  0  0  0 
 11 12  1  0  0  0  0 
  8 32  1  0  0  0  0 
 12 13  1  0  0  0  0 
 32 28  1  0  0  0  0 
 13 14  1  0  0  0  0 
 28 29  1  6  0  0  0 
 14 31  1  0  0  0  0 
 28 30  1  1  0  0  0 
 31 32  1  0  0  0  0 
M  END
> <INChI key>
RTKCXWGAPBPXSB-RHQLWZJQSA-N

> <INChI>
InChI=1S/C20H20N2O4/c1-3-9-10-8-13-17-20(14(10)18(23)25-2,11-6-4-5-7-12(11)21-17)15-16(9)22(13)26-19(15)24/h3-7,10,13-16,19,24H,8H2,1-2H3/b9-3+/t10-,13+,14?,15?,16-,19+,20?/m1/s1

> <Temperature [K]>
0:298 

> <nmrshiftdb2 ID>
2215

> <Field Strength [MHz]>
0:125 

> <Spectrum 13C 0>
12.4;0.0Q;15|31.0;0.0D;12|34.1;0.0T;11|51.7;0.0Q;24|52.6;0.0D;20|54.8;0.0S;7|55.7;0.0D;31|61.9;0.0D;10|64.9;0.0D;30|99.4;0.0D;27|120.4;0.0D;2|121.6;0.0D;14|125.5;0.0D;0|125.5;0.0D;5|128.7;0.0D;1|131.5;0.0S;13|140.0;0.0S;4|157.6;0.0S;3|171.1;0.0S;21|184.3;0.0S;8|

> <Solvent>
0:Dimethylsulphoxide-D6 (DMSO-D6, C2D6SO) 

$$$$
3,4,5-Trimethoxyphenyl β-D-glucopyranoside
  CDKD
nmrshiftdb2 2216
 24 25  0  0  0  0  0  0  0  0999 V2000
   -0.9313   -0.1490    0.0000 C   0  0  0  0  0  0  0  0  0  0  0  0
   -0.2568    0.2860    0.0000 C   0  0  0  0  0  3  0  0  0  0  0  0
   -0.2492    1.1095    0.0000 C   0  0  0  0  0  0  0  0  0  0  0  0
   -0.9789    1.4977    0.0000 C   0  0  0  0  0  0  0  0  0  0  0  0
   -1.6494    1.0635    0.0000 C   0  0  0  0  0  0  0  0  0  0  0  0
   -1.6528    0.2394    0.0000 C   0  0  0  0  0  3  0  0  0  0  0  0
   -2.3166    1.4239    0.0000 O   0  0  0  0  0  0  0  0  0  0  0  0
   -3.1092    1.8872    0.0000 C   0  0  0  0  0  1  0  0  0  0  0  0
   -0.9757    2.2312    0.0000 O   0  0  0  0  0  0  0  0  0  0  0  0
   -0.9600    3.1132    0.0000 C   0  0  0  0  0  1  0  0  0  0  0  0
    0.4212    1.5403    0.0000 O   0  0  0  0  0  0  0  0  0  0  0  0
    1.1856    2.0108    0.0000 C   0  0  0  0  0  1  0  0  0  0  0  0
   -1.5138   -1.1714    0.0000 O   0  0  0  0  0  0  0  0  0  0  0  0
   -1.6391   -3.0506    0.0000 O   0  0  0  0  0  1  0  0  0  0  0  0
   -3.0795   -3.8785    0.0000 O   0  0  0  0  0  1  0  0  0  0  0  0
   -4.5076   -3.0506    0.0000 O   0  0  0  0  0  1  0  0  0  0  0  0
   -3.0795   -1.3908    0.0000 O   0  0  0  0  0  0  0  0  0  0  0  0
   -5.1326   -1.9290    0.0000 O   0  0  0  0  0  1  0  0  0  0  0  0
   -2.3552   -1.8130    0.0000 C   0  0  0  0  0  3  0  0  0  0  0  0
   -2.3552   -2.6408    0.0000 C   0  0  0  0  0  3  0  0  0  0  0  0
   -3.0795   -3.0506    0.0000 C   0  0  0  0  0  3  0  0  0  0  0  0
   -3.7916   -2.6408    0.0000 C   0  0  0  0  0  3  0  0  0  0  0  0
   -3.7916   -1.8130    0.0000 C   0  0  0  0  0  3  0  0  0  0  0  0
   -4.5076   -1.3908    0.0000 C   0  0  0  0  0  2  0  0  0  0  0  0
  1  2  2  0  0  0  0 
  2  3  1  0  0  0  0 
  3  4  2  0  0  0  0 
  4  5  1  0  0  0  0 
  5  6  2  0  0  0  0 
  1  6  1  0  0  0  0 
  5  7  1  0  0  0  0 
  7  8  1  0  0  0  0 
  4  9  1  0  0  0  0 
  9 10  1  0  0  0  0 
  3 11  1  0  0  0  0 
 11 12  1  0  0  0  0 
 18 24  1  0  0  0  0 
 17 23  1  0  0  0  0 
 17 19  1  0  0  0  0 
 19 20  1  0  0  0  0 
 20 21  1  0  0  0  0 
 21 22  1  0  0  0  0 
 22 23  1  0  0  0  0 
 23 24  1  1  0  0  0 
 19 13  1  1  0  0  0 
 20 14  1  6  0  0  0 
 21 15  1  1  0  0  0 
 22 16  1  6  0  0  0 
  1 13  1  0  0  0  0 
M  END
> <INChI key>
NBLLRWANAFOKON-ZHZXCYKASA-N

> <Program>
1:ACD/Labs C+H NMR Predictors and DB, 2020.1.0 2:HOSE code using nmrshiftdb2 data 

> <INChI>
InChI=1S/C15H22O9/c1-20-8-4-7(5-9(21-2)14(8)22-3)23-15-13(19)12(18)11(17)10(6-16)24-15/h4-5,10-13,15-19H,6H2,1-3H3/t10-,11-,12+,13-,15-/m1/s1

> <Temperature [K]>
0:298 

> <nmrshiftdb2 ID>
2216

> <Field Strength [MHz]>
0:125 

> <Spectrum 13C 1>
55.8;0.0Q;7|55.8;0.0Q;11|153.3;0.0S;2|153.3;0.0S;4|94.4;0.0D;1|94.4;0.0D;5|154.0;0.0S;0|101.1;0.0D;18|77.4;0.0D;22|61.0;0.0T;23|70.2;0.0D;21|76.9;0.0D;20|73.3;0.0D;19|132.5;0.0S;3|60.2;0.0Q;9|

> <Spectrum 13C 0>
56.8;0.0Q;7|56.8;0.0Q;11|61.5;0.0Q;9|63.0;0.0T;23|72.0;0.0D;21|75.2;0.0D;19|78.4;0.0D;20|78.7;0.0D;22|96.4;0.0D;1|96.4;0.0D;5|103.5;0.0D;18|134.7;0.0S;3|155.1;0.0S;2|155.1;0.0S;4|156.4;0.0S;0|

> <Solvent>
0:Methanol-D4/D2O (CD3OD/D4) 

> <Spectrum 13C 2>
56.29;0.0Q;7|56.29;0.0Q;11|155.1;0.0S;2|155.1;0.0S;4|96.4;0.0D;1|96.4;0.0D;5|156.4;0.0S;0|102.13;0.0D;18|76.4;0.0D;22|60.81;0.0T;23|71.27;0.0D;21|78.34;0.0D;20|73.78;0.0D;19|134.7;0.0S;3|60.74;0.0Q;9|

$$$$
1,2,4-triazolo[1,5-a]pyrimidine
  CDKD
nmrshiftdb2 2218
  9 10  0  0  0  0  0  0  0  0999 V2000
   -5.0600    2.6954    0.0000 C   0  0  0  0  0  3  0  0  0  0  0  0
   -5.0641    1.8704    0.0000 C   0  0  0  0  0  3  0  0  0  0  0  0
   -4.3575    1.4580    0.0000 N   0  0  0  0  0  0  0  0  0  0  0  0
   -4.3494    3.1038    0.0000 C   0  0  0  0  0  3  0  0  0  0  0  0
   -3.6388    2.6913    0.0000 N   0  0  0  0  0  0  0  0  0  0  0  0
   -3.6470    1.8536    0.0000 C   0  0  0  0  0  0  0  0  0  0  0  0
   -2.8528    1.5869    0.0000 N   0  0  0  0  0  0  0  0  0  0  0  0
   -2.3537    2.2597    0.0000 C   0  0  0  0  0  3  0  0  0  0  0  0
   -2.8395    2.9423    0.0000 N   0  0  0  0  0  0  0  0  0  0  0  0
  4  5  1  0  0  0  0 
  5  6  1  0  0  0  0 
  1  2  1  0  0  0  0 
  1  4  2  0  0  0  0 
  2  3  2  0  0  0  0 
  3  6  1  0  0  0  0 
  6  7  2  0  0  0  0 
  7  8  1  0  0  0  0 
  8  9  2  0  0  0  0 
  9  5  1  0  0  0  0 
M  END
> <INChI key>
SRNKZYRMFBGSGE-UHFFFAOYSA-N

> <INChI>
InChI=1S/C5H4N4/c1-2-6-5-7-4-8-9(5)3-1/h1-4H

> <Temperature [K]>
0:303 1:Unreported 2:Unreported 

> <nmrshiftdb2 ID>
2218

> <Field Strength [MHz]>
0:125.7 1:Unreported 2:Unreported 

> <Spectrum 13C 1>
111.1;0.0D;0|137.6;0.0D;3|155.7;0.0D;1|156.0;0.0D;7|154.9;0.0S;5|

> <Spectrum 13C 0>
111.6;0.0D;0|138.0;0.0D;3|156.0;0.0S;5|156.1;0.0D;1|156.7;0.0D;7|

> <Solvent>
0:Dimethylformamide-D7 (DMF-D7, CDON(CD3)2 ) 1:Unreported 2:Unreported 

> <Assignment Method>
1:Unreported 2:Unreported 

> <Spectrum 13C 2>
110.9;0.0D;0|137.4;0.0D;3|154.6;0.0S;5|155.5;0.0D;1|155.8;0.0D;7|

$$$$
α-Copaene
  CDKD
nmrshiftdb2 2220
 15 17  0  0  0  0  0  0  0  0999 V2000
   -3.0031    0.2846    0.0000 C   0  0  0  0  0  3  0  0  0  0  0  0
   -2.5751   -0.2605    0.0000 C   0  0  0  0  0  0  0  0  0  0  0  0
   -1.7535    0.4169    0.0000 C   0  0  0  0  0  3  0  0  0  0  0  0
   -2.3988   -0.8920    0.0000 C   0  0  0  0  0  1  0  0  0  0  0  0
   -2.6462    0.4641    0.0000 C   0  0  0  0  0  2  0  0  0  0  0  0
   -3.3335    1.1841    0.0000 C   0  0  0  0  0  3  0  0  0  0  0  0
   -4.0018    0.2614    0.0000 C   0  0  0  0  0  0  0  0  0  0  0  0
   -3.0239    1.8991    0.0000 C   0  0  0  0  0  3  0  0  0  0  0  0
   -3.9794   -0.4162    0.0000 C   0  0  0  0  0  1  0  0  0  0  0  0
   -4.5364    0.6551    0.0000 C   0  0  0  0  0  2  0  0  0  0  0  0
   -4.3895    1.6991    0.0000 C   0  0  0  0  0  2  0  0  0  0  0  0
   -3.6587    2.0821    0.0000 C   0  0  0  0  0  3  0  0  0  0  0  0
   -3.4817    2.7339    0.0000 C   0  0  0  0  0  3  0  0  0  0  0  0
   -3.7524    3.3741    0.0000 C   0  0  0  0  0  1  0  0  0  0  0  0
   -2.5409    2.9359    0.0000 C   0  0  0  0  0  1  0  0  0  0  0  0
  1  2  1  0  0  0  0 
  2  3  2  0  0  0  0 
  2  4  1  0  0  0  0 
  3  5  1  0  0  0  0 
  5  6  1  0  0  0  0 
  6  7  1  0  0  0  0 
  1  7  1  0  0  0  0 
  6  8  1  0  0  0  0 
  1  8  1  0  0  0  0 
  7  9  1  0  0  0  0 
  7 10  1  0  0  0  0 
 10 11  1  0  0  0  0 
  8 12  1  0  0  0  0 
 11 12  1  0  0  0  0 
 12 13  1  6  0  0  0 
 13 14  1  0  0  0  0 
 13 15  1  0  0  0  0 
M  END
> <INChI key>
VLXDPFLIRFYIME-SHIHICALSA-N

> <INChI>
InChI=1S/C15H24/c1-9(2)11-7-8-15(4)12-6-5-10(3)14(15)13(11)12/h5,9,11-14H,6-8H2,1-4H3/t11-,12?,13?,14?,15?/m1/s1

> <Temperature [K]>
0:298 

> <nmrshiftdb2 ID>
2220

> <Field Strength [MHz]>
0:50.323 

> <Spectrum 13C 0>
19.27;0.0Q;8|19.68;0.0Q;14|19.97;0.0Q;13|21.8;0.0T;10|23.04;0.0Q;3|30.08;0.0T;4|33.23;0.0D;12|36.26;0.0T;9|36.96;0.0D;5|39.41;0.0S;6|44.34;0.0D;7|44.78;0.0D;11|54.28;0.0D;0|116.1;0.0D;2|143.91;0.0S;1|

> <Solvent>
0:Chloroform-D1 (CDCl3) 

$$$$
Furanodiene
  CDKD
nmrshiftdb2 2222
 16 17  0  0  0  0  0  0  0  0999 V2000
   -5.1057    2.3242    0.0000 C   0  0  0  0  0  2  0  0  0  0  0  0
   -5.1098    1.4958    0.0000 C   0  0  0  0  0  2  0  0  0  0  0  0
   -4.4052    1.0837    0.0000 C   0  0  0  0  0  0  0  0  0  0  0  0
   -4.3969    2.7321    0.0000 C   0  0  0  0  0  3  0  0  0  0  0  0
   -3.6799    1.4876    0.0000 C   0  0  0  0  0  3  0  0  0  0  0  0
   -3.6799    2.3160    0.0000 C   0  0  0  0  0  0  0  0  0  0  0  0
   -2.9711    1.0755    0.0000 C   0  0  0  0  0  2  0  0  0  0  0  0
   -2.9669    2.7321    0.0000 C   0  0  0  0  0  2  0  0  0  0  0  0
   -2.2541    1.4835    0.0000 C   0  0  0  0  0  0  0  0  0  0  0  0
   -2.2500    2.3160    0.0000 C   0  0  0  0  0  0  0  0  0  0  0  0
   -1.4711    1.2238    0.0000 C   0  0  0  0  0  0  0  0  0  0  0  0
   -0.9766    1.8915    0.0000 C   0  0  0  0  0  3  0  0  0  0  0  0
   -1.4629    2.5673    0.0000 O   0  0  0  0  0  0  0  0  0  0  0  0
   -3.6840    3.1318    0.0000 C   0  0  0  0  0  1  0  0  0  0  0  0
   -4.4093    0.2638    0.0000 C   0  0  0  0  0  1  0  0  0  0  0  0
   -1.0631    0.5151    0.0000 C   0  0  0  0  0  1  0  0  0  0  0  0
  1  2  1  0  0  0  0 
  1  4  1  0  0  0  0 
  2  3  1  0  0  0  0 
  3  5  2  0  0  0  0 
  4  6  2  0  0  0  0 
  6  8  1  0  0  0  0 
  5  7  1  0  0  0  0 
  7  9  1  0  0  0  0 
  8 10  1  0  0  0  0 
  9 10  2  0  0  0  0 
  9 11  1  0  0  0  0 
 11 12  2  0  0  0  0 
 12 13  1  0  0  0  0 
 10 13  1  0  0  0  0 
  6 14  1  0  0  0  0 
  3 15  1  0  0  0  0 
 11 16  1  0  0  0  0 
M  END
> <INChI key>
VMDXHYHOJPKFEK-RZWYOFBOSA-N

> <Program>
1:ACD/Labs C+H NMR Predictors and DB, 2020.1.0 2:ACD/Labs C+H NMR Predictors and DB, 2020.1.0 3:HOSE code using nmrshiftdb2 data 4:HOSE code using nmrshiftdb2 data 

> <INChI>
InChI=1S/C15H20O/c1-11-5-4-6-12(2)9-15-14(8-7-11)13(3)10-16-15/h6-7,10H,4-5,8-9H2,1-3H3/b11-7+,12-6-

> <Temperature [K]>
0:298 

> <nmrshiftdb2 ID>
2222

> <Field Strength [MHz]>
0:50.323 

> <Spectrum 13C 1>
22.47;0.0Q;13|134.06;0.0S;5|126.86;0.0D;3|24.03;0.0T;0|39.97;0.0T;1|135.46;0.0S;2|16.4;0.0Q;14|127.89;0.0D;4|26.76;0.0T;6|115.79;0.0S;8|119.62;0.0S;10|8.2;0.0Q;15|136.22;0.0D;11|150.43;0.0S;9|36.09;0.0T;7|

> <Spectrum 13C 0>
8.88;0.0Q;15|16.19;0.0Q;14|16.45;0.0Q;13|24.35;0.0T;0|26.83;0.0T;1|39.48;0.0T;6|40.92;0.0T;7|118.88;0.0S;8|121.86;0.0S;10|127.61;0.0D;4|128.83;0.0S;2|129.02;0.0D;3|134.33;0.0S;5|135.98;0.0D;11|149.72;0.0S;9|

> <Spectrum 13C 3>
16.45;0.0Q;13|134.33;0.0S;5|129.02;0.0D;3|24.35;0.0T;0|26.83;0.0T;1|128.83;0.0S;2|16.19;0.0Q;14|127.61;0.0D;4|39.48;0.0T;6|118.88;0.0S;8|121.86;0.0S;10|8.88;0.0Q;15|135.98;0.0D;11|149.72;0.0S;9|40.92;0.0T;7|

> <Solvent>
0:Chloroform-D1 (CDCl3) 

> <Spectrum 13C 2>
14.21;0.0Q;14|138.19;0.0S;2|129.04;0.0D;4|21.8;0.0T;6|118.9;0.0S;8|121.8;0.0S;10|8.8;0.0Q;15|136.0;0.0D;11|149.7;0.0S;9|36.04;0.0T;7|134.37;0.0S;5|22.47;0.0Q;13|126.62;0.0D;3|26.03;0.0T;0|31.6;0.0T;1|

> <Spectrum 13C 4>
16.19;0.0Q;14|128.83;0.0S;2|127.61;0.0D;4|39.48;0.0T;6|118.88;0.0S;8|121.86;0.0S;10|8.88;0.0Q;15|135.98;0.0D;11|149.72;0.0S;9|40.92;0.0T;7|134.33;0.0S;5|16.45;0.0Q;13|129.02;0.0D;3|24.35;0.0T;0|26.83;0.0T;1|

$$$$
2-[(1S,4R)-ω-Camphanoylimido]-naphtho[2,1-d]-1,3-selenazoline
  CDKD
nmrshiftdb2 2224
 27 31  0  0  0  0  0  0  0  0999 V2000
   -2.1698    0.3487    0.0000 N   0  0  0  0  0  2  0  0  0  0  0  0
   -1.6776    1.0212    0.0000 C   0  0  0  0  0  0  0  0  0  0  0  0
   -2.1615    1.6899    0.0000 Se  0  0  0  0  0  0  0  0  0  0  0  0
   -2.9531    0.6111    0.0000 C   0  0  0  0  0  0  0  0  0  0  0  0
   -2.9449    1.4438    0.0000 C   0  0  0  0  0  0  0  0  0  0  0  0
   -4.3887    0.6276    0.0000 C   0  0  0  0  0  3  0  0  0  0  0  0
   -3.6749    0.2010    0.0000 C   0  0  0  0  0  3  0  0  0  0  0  0
   -3.6545    1.8621    0.0000 C   0  0  0  0  0  0  0  0  0  0  0  0
   -4.3805    1.4561    0.0000 C   0  0  0  0  0  0  0  0  0  0  0  0
   -3.6380    2.6866    0.0000 C   0  0  0  0  0  3  0  0  0  0  0  0
   -4.3477    3.1130    0.0000 C   0  0  0  0  0  3  0  0  0  0  0  0
   -5.0777    2.7194    0.0000 C   0  0  0  0  0  3  0  0  0  0  0  0
   -5.0859    1.8826    0.0000 C   0  0  0  0  0  3  0  0  0  0  0  0
   -0.8532    1.0171    0.0000 N   0  0  0  0  0  0  0  0  0  0  0  0
   -0.4389    1.7268    0.0000 C   0  0  0  0  0  0  0  0  0  0  0  0
    0.3773    1.7226    0.0000 C   0  0  0  0  0  0  0  0  0  0  0  0
   -0.8449    2.4363    0.0000 O   0  0  0  0  0  0  0  0  0  0  0  0
    0.7834    1.0008    0.0000 C   0  0  0  0  0  2  0  0  0  0  0  0
    1.5996    0.9925    0.0000 C   0  0  0  0  0  2  0  0  0  0  0  0
    2.0138    1.7022    0.0000 C   0  0  0  0  0  0  0  0  0  0  0  0
    1.6119    2.4159    0.0000 C   0  0  0  0  0  0  0  0  0  0  0  0
    0.7875    2.4240    0.0000 O   0  0  0  0  0  0  0  0  0  0  0  0
    2.0261    3.1172    0.0000 O   0  0  0  0  0  0  0  0  0  0  0  0
    1.0705    1.3680    0.0000 C   0  0  0  0  0  0  0  0  0  0  0  0
    2.8343    1.7062    0.0000 C   0  0  0  0  0  1  0  0  0  0  0  0
    1.4047    0.2014    0.0000 C   0  0  0  0  0  1  0  0  0  0  0  0
    1.2619    2.1170    0.0000 C   0  0  0  0  0  1  0  0  0  0  0  0
  1  4  1  0  0  0  0 
  1  2  1  0  0  0  0 
  2  3  1  0  0  0  0 
  3  5  1  0  0  0  0 
  4  5  1  0  0  0  0 
  4  7  2  0  0  0  0 
  5  8  2  0  0  0  0 
  6  9  2  0  0  0  0 
  6  7  1  0  0  0  0 
  8  9  1  0  0  0  0 
  9 13  1  0  0  0  0 
  8 10  1  0  0  0  0 
 10 11  2  0  0  0  0 
 11 12  1  0  0  0  0 
 12 13  2  0  0  0  0 
  2 14  2  0  0  0  0 
 14 15  1  0  0  0  0 
 15 16  1  0  0  0  0 
 15 17  2  0  0  0  0 
 16 18  1  0  0  0  0 
 16 22  1  0  0  0  0 
 18 19  1  0  0  0  0 
 19 20  1  0  0  0  0 
 20 21  1  0  0  0  0 
 21 22  1  0  0  0  0 
 21 23  2  0  0  0  0 
 16 24  1  1  0  0  0 
 20 24  1  1  0  0  0 
 20 25  1  0  0  0  0 
 24 26  1  0  0  0  0 
 24 27  1  0  0  0  0 
M  END
> <INChI key>
NTYPHZZBZGEEEI-LEWJYISDSA-N

> <INChI>
InChI=1S/C21H20N2O3Se/c1-19(2)20(3)10-11-21(19,26-17(20)25)16(24)23-18-22-14-9-8-12-6-4-5-7-13(12)15(14)27-18/h4-9H,10-11H2,1-3H3,(H,22,23,24)/t20-,21+/m0/s1

> <Temperature [K]>
0:298 

> <nmrshiftdb2 ID>
2224

> <Field Strength [MHz]>
0:100.6 

> <Spectrum 13C 0>
9.7;0.0Q;24|16.6;0.0Q;25|16.6;0.0Q;26|28.9;0.0T;18|30.7;0.0T;17|54.9;0.0S;23|55.5;0.0S;19|91.6;0.0S;15|121.9;0.0D;6|125.5;0.0D;12|126.0;0.0D;10|127.0;0.0D;11|127.3;0.0D;9|128.9;0.0D;5|130.5;0.0S;4|130.6;0.0S;8|133.2;0.0S;7|147.8;0.0S;3|155.6;0.0S;1|167.1;0.0S;14|176.9;0.0S;20|

> <Solvent>
0:Chloroform-D1 (CDCl3) 

$$$$
(2R,5S,7'R)-2,4',5',7,7',8-Hexamethyl-2,7'-bis-[(4R,8R)-4,8,12-trimethyl-tridecy
  CDKD
nmrshiftdb2 2225
 61 65  0  0  0  0  0  0  0  0999 V2000
   -3.6867   -0.2106    0.0000 C   0  0  0  0  0  0  0  0  0  0  0  0
   -4.4010   -0.6193    0.0000 C   0  0  0  0  0  0  0  0  0  0  0  0
   -4.4092   -1.4367    0.0000 C   0  0  0  0  0  0  0  0  0  0  0  0
   -3.6950   -1.8537    0.0000 C   0  0  0  0  0  0  0  0  0  0  0  0
   -2.9725   -0.6235    0.0000 C   0  0  0  0  0  0  0  0  0  0  0  0
   -2.9807   -1.4491    0.0000 C   0  0  0  0  0  0  0  0  0  0  0  0
   -1.2633    0.6647    0.0000 C   0  0  0  0  0  2  0  0  0  0  0  0
   -0.5492    1.0693    0.0000 C   0  0  0  0  0  2  0  0  0  0  0  0
   -0.5450    1.8950    0.0000 C   0  0  0  0  0  0  0  0  0  0  0  0
   -1.2551    2.3161    0.0000 O   0  0  0  0  0  0  0  0  0  0  0  0
   -1.9693    1.9032    0.0000 C   0  0  0  0  0  0  0  0  0  0  0  0
   -1.9735    1.0775    0.0000 C   0  0  0  0  0  0  0  0  0  0  0  0
   -2.6752    2.3203    0.0000 C   0  0  0  0  0  0  0  0  0  0  0  0
   -3.3936    1.9115    0.0000 C   0  0  0  0  0  0  0  0  0  0  0  0
   -2.6834    0.6689    0.0000 C   0  0  0  0  0  0  0  0  0  0  0  0
   -3.3936    1.0857    0.0000 C   0  0  0  0  0  0  0  0  0  0  0  0
   -4.0128    0.5408    0.0000 O   0  0  0  0  0  0  0  0  0  0  0  0
   -2.8652   -0.1362    0.0000 C   0  0  0  0  0  2  0  0  0  0  0  0
   -2.2707   -1.8702    0.0000 O   0  0  0  0  0  0  0  0  0  0  0  0
   -1.5440   -1.4615    0.0000 C   0  0  0  0  0  0  0  0  0  0  0  0
   -1.5358   -0.6359    0.0000 C   0  0  0  0  0  2  0  0  0  0  0  0
   -2.2542   -0.2106    0.0000 C   0  0  0  0  0  2  0  0  0  0  0  0
    0.1692    2.3161    0.0000 C   0  0  0  0  0  2  0  0  0  0  0  0
    0.8875    1.9115    0.0000 C   0  0  0  0  0  2  0  0  0  0  0  0
    1.5977    2.3285    0.0000 C   0  0  0  0  0  2  0  0  0  0  0  0
    2.3161    1.9239    0.0000 C   0  0  0  0  0  3  0  0  0  0  0  0
    3.0262    2.3450    0.0000 C   0  0  0  0  0  2  0  0  0  0  0  0
    3.7404    1.9363    0.0000 C   0  0  0  0  0  2  0  0  0  0  0  0
    4.4546    2.3574    0.0000 C   0  0  0  0  0  2  0  0  0  0  0  0
    5.1730    1.9487    0.0000 C   0  0  0  0  0  3  0  0  0  0  0  0
    5.8830    2.3698    0.0000 C   0  0  0  0  0  2  0  0  0  0  0  0
    6.6014    1.9611    0.0000 C   0  0  0  0  0  2  0  0  0  0  0  0
    7.3115    2.3821    0.0000 C   0  0  0  0  0  2  0  0  0  0  0  0
    8.0299    1.9775    0.0000 C   0  0  0  0  0  3  0  0  0  0  0  0
    8.7399    2.3945    0.0000 C   0  0  0  0  0  1  0  0  0  0  0  0
    8.0340    1.1518    0.0000 C   0  0  0  0  0  1  0  0  0  0  0  0
    5.1813    1.1229    0.0000 C   0  0  0  0  0  1  0  0  0  0  0  0
   -2.6711    3.1377    0.0000 C   0  0  0  0  0  1  0  0  0  0  0  0
   -4.1077    2.3285    0.0000 C   0  0  0  0  0  1  0  0  0  0  0  0
   -5.1152   -0.2023    0.0000 O   0  0  0  0  0  0  0  0  0  0  0  0
   -5.1194   -1.8413    0.0000 C   0  0  0  0  0  1  0  0  0  0  0  0
   -3.7033   -2.6794    0.0000 C   0  0  0  0  0  1  0  0  0  0  0  0
   -1.5523   -2.2872    0.0000 C   0  0  0  0  0  1  0  0  0  0  0  0
   -0.8339   -1.8744    0.0000 C   0  0  0  0  0  2  0  0  0  0  0  0
   -0.1239   -1.4573    0.0000 C   0  0  0  0  0  2  0  0  0  0  0  0
    0.5904   -1.8702    0.0000 C   0  0  0  0  0  2  0  0  0  0  0  0
    1.3004   -1.4532    0.0000 C   0  0  0  0  0  3  0  0  0  0  0  0
    2.0188   -1.8620    0.0000 C   0  0  0  0  0  2  0  0  0  0  0  0
    2.7330   -1.4449    0.0000 C   0  0  0  0  0  2  0  0  0  0  0  0
    3.4473   -1.8537    0.0000 C   0  0  0  0  0  2  0  0  0  0  0  0
    4.1573   -1.4367    0.0000 C   0  0  0  0  0  3  0  0  0  0  0  0
    4.8757   -1.8454    0.0000 C   0  0  0  0  0  2  0  0  0  0  0  0
    5.5858   -1.4285    0.0000 C   0  0  0  0  0  2  0  0  0  0  0  0
    6.3042   -1.8372    0.0000 C   0  0  0  0  0  2  0  0  0  0  0  0
    7.0184   -1.4201    0.0000 C   0  0  0  0  0  3  0  0  0  0  0  0
    7.7367   -1.8289    0.0000 C   0  0  0  0  0  1  0  0  0  0  0  0
    7.0143   -0.5987    0.0000 C   0  0  0  0  0  1  0  0  0  0  0  0
    4.1532   -0.6151    0.0000 C   0  0  0  0  0  1  0  0  0  0  0  0
    1.2963   -0.6317    0.0000 C   0  0  0  0  0  1  0  0  0  0  0  0
   -0.5492    2.7124    0.0000 C   0  0  0  0  0  1  0  0  0  0  0  0
    2.3120    1.1064    0.0000 C   0  0  0  0  0  1  0  0  0  0  0  0
  1  5  1  0  0  0  0 
  2  3  1  0  0  0  0 
  3  4  2  0  0  0  0 
  4  6  1  0  0  0  0 
 10 11  1  0  0  0  0 
  7 12  1  0  0  0  0 
  7  8  1  0  0  0  0 
  8  9  1  0  0  0  0 
  9 10  1  0  0  0  0 
 11 12  2  0  0  0  0 
 12 15  1  0  0  0  0 
 11 13  1  0  0  0  0 
 13 14  2  0  0  0  0 
 14 16  1  0  0  0  0 
 15 16  2  0  0  0  0 
 16 17  1  0  0  0  0 
  1 17  1  1  0  0  0 
  1 18  1  6  0  0  0 
 15 18  1  0  0  0  0 
  5  6  2  0  0  0  0 
  5 22  1  0  0  0  0 
  6 19  1  0  0  0  0 
 19 20  1  0  0  0  0 
 20 21  1  0  0  0  0 
 21 22  1  0  0  0  0 
  9 23  1  6  0  0  0 
 23 24  1  0  0  0  0 
 24 25  1  0  0  0  0 
 25 26  1  0  0  0  0 
 26 27  1  0  0  0  0 
 27 28  1  0  0  0  0 
 28 29  1  0  0  0  0 
 29 30  1  0  0  0  0 
 30 31  1  0  0  0  0 
 31 32  1  0  0  0  0 
 32 33  1  0  0  0  0 
 33 34  1  0  0  0  0 
 34 35  1  0  0  0  0 
 34 36  1  0  0  0  0 
 30 37  1  1  0  0  0 
 13 38  1  0  0  0  0 
 14 39  1  0  0  0  0 
  2 40  2  0  0  0  0 
  3 41  1  0  0  0  0 
  4 42  1  0  0  0  0 
 20 43  1  6  0  0  0 
 20 44  1  1  0  0  0 
 44 45  1  0  0  0  0 
 45 46  1  0  0  0  0 
 46 47  1  0  0  0  0 
 47 48  1  0  0  0  0 
 48 49  1  0  0  0  0 
 49 50  1  0  0  0  0 
 50 51  1  0  0  0  0 
 51 52  1  0  0  0  0 
 52 53  1  0  0  0  0 
 53 54  1  0  0  0  0 
 54 55  1  0  0  0  0 
 55 56  1  0  0  0  0 
 57 55  1  0  0  0  0 
 51 58  1  6  0  0  0 
 47 59  1  6  0  0  0 
  9 60  1  1  0  0  0 
  1  2  1  0  0  0  0 
 26 61  1  1  0  0  0 
M  END
> <INChI key>
RJOPHLJFFKIXDE-RITZJXLXSA-N

> <INChI>
InChI=1S/C57H94O4/c1-38(2)21-15-23-40(5)25-17-27-42(7)29-19-33-55(13)35-31-48-49-37-57(61-52(49)45(10)44(9)51(48)59-55)50-32-36-56(14,60-53(50)46(11)47(12)54(57)58)34-20-30-43(8)28-18-26-41(6)24-16-22-39(3)4/h38-43H,15-37H2,1-14H3/t40-,41-,42-,43-,55-,56-,57+/m1/s1

> <Temperature [K]>
0:300 1:300 

> <nmrshiftdb2 ID>
2225

> <Field Strength [MHz]>
0:100 1:100 

> <Spectrum 13C 1>
27.0;0.0D;33|27.0;0.0D;54|31.8;0.0D;25|31.8;0.0D;29|31.8;0.0D;46|31.8;0.0D;50|10.1;0.0Q;40|10.6;0.0Q;37|11.3;0.0Q;38|13.2;0.0Q;41|18.7;0.0Q;36|18.7;0.0Q;57|18.7;0.0Q;58|18.7;0.0Q;60|21.6;0.0Q;34|21.6;0.0Q;55|21.7;0.0Q;35|21.7;0.0Q;56|22.4;0.0Q;42|74.0;0.0S;8|75.2;0.0S;19|85.7;0.0S;0|113.1;0.0S;4|113.5;0.0S;11|115.3;0.0S;12|118.0;0.0S;14|123.1;0.0S;13|126.1;0.0S;2|141.6;0.0S;5|144.7;0.0S;10|146.6;0.0S;3|150.3;0.0S;15|198.8;0.0S;1|16.1;0.0T;21|19.4;0.0T;6|20.2;0.0T;23|20.2;0.0T;44|23.5;0.0T;27|23.5;0.0T;48|23.5;0.0T;59|23.8;0.0T;31|23.8;0.0T;52|29.5;0.0T;20|30.1;0.0T;7|36.5;0.0T;24|36.5;0.0T;26|36.5;0.0T;28|36.5;0.0T;30|36.5;0.0T;45|36.5;0.0T;47|36.5;0.0T;49|36.5;0.0T;51|38.4;0.0T;32|38.4;0.0T;53|38.5;0.0T;22|38.9;0.0T;17|38.9;0.0T;43|

> <Spectrum 13C 0>
10.1;0.0Q;40|10.6;0.0Q;37|11.3;0.0Q;38|13.2;0.0Q;41|16.1;0.0T;21|18.7;0.0Q;36|18.7;0.0Q;57|18.7;0.0Q;58|18.7;0.0Q;60|19.4;0.0T;6|20.2;0.0T;23|20.2;0.0T;44|21.6;0.0Q;34|21.6;0.0Q;55|21.7;0.0Q;35|21.7;0.0Q;56|22.4;0.0Q;42|23.5;0.0T;27|23.5;0.0T;48|23.5;0.0T;59|23.8;0.0T;31|23.8;0.0T;52|27.0;0.0D;33|27.0;0.0D;54|29.5;0.0T;20|30.1;0.0T;7|31.8;0.0D;25|31.8;0.0D;29|31.8;0.0D;46|31.8;0.0D;50|36.5;0.0T;24|36.5;0.0T;26|36.5;0.0T;28|36.5;0.0T;30|36.5;0.0T;45|36.5;0.0T;47|36.5;0.0T;49|36.5;0.0T;51|38.4;0.0T;32|38.4;0.0T;53|38.5;0.0T;22|38.9;0.0T;17|38.9;0.0T;43|74.0;0.0S;8|75.2;0.0S;19|85.7;0.0S;0|113.1;0.0S;4|113.5;0.0S;11|115.3;0.0S;12|118.0;0.0S;14|123.1;0.0S;13|126.1;0.0S;2|141.6;0.0S;5|144.7;0.0S;10|146.6;0.0S;3|150.3;0.0S;15|198.8;0.0S;1|

> <Solvent>
0:Chloroform-D1 (CDCl3) 1:Chloroform-D1 (CDCl3) 

$$$$
5-Hydroxy-2,2-dimethyl-2,8-dihydro-6H-furo[3,4-g]chromen-6-one
  CDKD
nmrshiftdb2 2227
 17 19  0  0  0  0  0  0  0  0999 V2000
   -1.7022    0.6455    0.0000 O   0  0  0  0  0  0  0  0  0  0  0  0
   -0.9825    1.0484    0.0000 C   0  0  0  0  0  0  0  0  0  0  0  0
   -0.9785    1.8748    0.0000 C   0  0  0  0  0  3  0  0  0  0  0  0
   -1.6940    2.2941    0.0000 C   0  0  0  0  0  3  0  0  0  0  0  0
   -2.4051    1.8830    0.0000 C   0  0  0  0  0  0  0  0  0  0  0  0
   -2.4093    1.0566    0.0000 C   0  0  0  0  0  0  0  0  0  0  0  0
   -3.1164    2.2983    0.0000 C   0  0  0  0  0  0  0  0  0  0  0  0
   -3.1247    0.6455    0.0000 C   0  0  0  0  0  3  0  0  0  0  0  0
   -3.8317    1.8872    0.0000 C   0  0  0  0  0  0  0  0  0  0  0  0
   -3.8400    1.0649    0.0000 C   0  0  0  0  0  0  0  0  0  0  0  0
   -4.6129    2.1503    0.0000 C   0  0  0  0  0  0  0  0  0  0  0  0
   -5.0982    1.4884    0.0000 O   0  0  0  0  0  0  0  0  0  0  0  0
   -4.6211    0.8181    0.0000 C   0  0  0  0  0  2  0  0  0  0  0  0
   -3.1247    3.1247    0.0000 O   0  0  0  0  0  1  0  0  0  0  0  0
   -5.0324    2.8696    0.0000 O   0  0  0  0  0  0  0  0  0  0  0  0
   -0.1881    1.2707    0.0000 C   0  0  0  0  0  1  0  0  0  0  0  0
   -0.5710    0.3333    0.0000 C   0  0  0  0  0  1  0  0  0  0  0  0
  4  5  1  0  0  0  0 
  1  6  1  0  0  0  0 
  1  2  1  0  0  0  0 
  2  3  1  0  0  0  0 
  3  4  2  0  0  0  0 
  6  5  2  0  0  0  0 
  6  8  1  0  0  0  0 
  5  7  1  0  0  0  0 
  7  9  2  0  0  0  0 
  8 10  2  0  0  0  0 
 10  9  1  0  0  0  0 
  9 11  1  0  0  0  0 
 11 12  1  0  0  0  0 
 12 13  1  0  0  0  0 
 10 13  1  0  0  0  0 
  7 14  1  0  0  0  0 
 11 15  2  0  0  0  0 
  2 16  1  1  0  0  0 
  2 17  1  6  0  0  0 
M  END
> <INChI key>
ZYOUEEMPKPNVQW-UHFFFAOYSA-N

> <Program>
1:ACD/Labs C+H NMR Predictors and DB, 2020.1.0 2:HOSE code using nmrshiftdb2 data 

> <INChI>
InChI=1S/C13H12O4/c1-13(2)4-3-8-9(17-13)5-7-6-16-12(15)10(7)11(8)14/h3-5,14H,6H2,1-2H3

> <Temperature [K]>
0:298 

> <nmrshiftdb2 ID>
2227

> <Field Strength [MHz]>
0:75 

> <Spectrum 13C 1>
27.26;0.0Q;15|76.85;0.0S;1|29.26;0.0Q;16|128.09;0.0D;2|116.26;0.0D;3|108.72;0.0S;4|161.95;0.0S;5|105.17;0.0D;7|151.31;0.0S;9|102.73;0.0S;8|157.39;0.0S;6|172.79;0.0S;10|68.93;0.0T;12|

> <Spectrum 13C 0>
27.7;0.0Q;15|27.7;0.0Q;16|69.8;0.0T;12|77.4;0.0S;1|101.9;0.0D;7|103.6;0.0S;8|109.1;0.0S;4|115.0;0.0D;3|128.6;0.0D;2|147.0;0.0S;9|151.8;0.0S;6|160.3;0.0S;5|171.8;0.0S;10|

> <Solvent>
0:Chloroform-D1 (CDCl3) + Methanol-D4 (CD3OD) 

> <Spectrum 13C 2>
28.0;0.0Q;15|28.0;0.0Q;16|77.4;0.0S;1|128.6;0.0D;2|115.0;0.0D;3|109.1;0.0S;4|160.3;0.0S;5|101.9;0.0D;7|147.0;0.0S;9|103.6;0.0S;8|151.8;0.0S;6|171.8;0.0S;10|69.8;0.0T;12|

$$$$
3,4-Seco-28-hydroxyfriedelan-3-oic acid
  CDKD
nmrshiftdb2 2228
 33 36  0  0  0  0  0  0  0  0999 V2000
   -2.2485   -0.1524    0.0000 C   0  0  0  0  0  3  0  0  0  0  0  0
   -2.2526   -0.9760    0.0000 C   0  0  0  0  0  0  0  0  0  0  0  0
   -1.5443   -1.3919    0.0000 C   0  0  0  0  0  2  0  0  0  0  0  0
   -0.8277   -0.9842    0.0000 C   0  0  0  0  0  2  0  0  0  0  0  0
   -1.5361    0.2553    0.0000 C   0  0  0  0  0  0  0  0  0  0  0  0
   -0.8236   -0.1606    0.0000 C   0  0  0  0  0  3  0  0  0  0  0  0
   -0.8112    1.4867    0.0000 C   0  0  0  0  0  2  0  0  0  0  0  0
   -1.5319    1.0830    0.0000 C   0  0  0  0  0  2  0  0  0  0  0  0
   -0.1112    0.2389    0.0000 C   0  0  0  0  0  0  0  0  0  0  0  0
   -0.0988    1.0666    0.0000 C   0  0  0  0  0  0  0  0  0  0  0  0
    0.6012   -0.1812    0.0000 C   0  0  0  0  0  2  0  0  0  0  0  0
    1.3219    0.2224    0.0000 C   0  0  0  0  0  2  0  0  0  0  0  0
    0.6177    1.4784    0.0000 C   0  0  0  0  0  3  0  0  0  0  0  0
    1.3343    1.0501    0.0000 C   0  0  0  0  0  0  0  0  0  0  0  0
    2.0590    1.4537    0.0000 C   0  0  0  0  0  2  0  0  0  0  0  0
    2.0755    2.2856    0.0000 C   0  0  0  0  0  2  0  0  0  0  0  0
    1.3590    2.7138    0.0000 C   0  0  0  0  0  0  0  0  0  0  0  0
    0.6259    2.3103    0.0000 C   0  0  0  0  0  2  0  0  0  0  0  0
   -2.9609    0.2594    0.0000 C   0  0  0  0  0  2  0  0  0  0  0  0
   -3.6774   -0.1441    0.0000 C   0  0  0  0  0  2  0  0  0  0  0  0
   -4.3940    0.2676    0.0000 C   0  0  0  0  0  0  0  0  0  0  0  0
   -4.3981    1.0913    0.0000 O   0  0  0  0  0  0  0  0  0  0  0  0
   -5.1065   -0.1400    0.0000 O   0  0  0  0  0  1  0  0  0  0  0  0
   -2.9650   -1.3837    0.0000 C   0  0  0  0  0  2  0  0  0  0  0  0
   -2.9692   -2.2073    0.0000 C   0  0  0  0  0  1  0  0  0  0  0  0
   -2.2567   -1.7996    0.0000 C   0  0  0  0  0  1  0  0  0  0  0  0
   -1.5401   -0.5641    0.0000 C   0  0  0  0  0  1  0  0  0  0  0  0
   -0.1153   -0.5848    0.0000 C   0  0  0  0  0  1  0  0  0  0  0  0
    2.0426    0.6383    0.0000 C   0  0  0  0  0  2  0  0  0  0  0  0
    0.6383    3.1256    0.0000 C   0  0  0  0  0  1  0  0  0  0  0  0
   -0.1030    1.8902    0.0000 C   0  0  0  0  0  1  0  0  0  0  0  0
    2.0673    3.1298    0.0000 C   0  0  0  0  0  1  0  0  0  0  0  0
    2.8373    0.8566    0.0000 O   0  0  0  0  0  1  0  0  0  0  0  0
  1  2  1  0  0  0  0 
  1  5  1  0  0  0  0 
  2  3  1  0  0  0  0 
  3  4  1  0  0  0  0 
  4  6  1  0  0  0  0 
  5  6  1  0  0  0  0 
  5  8  1  0  0  0  0 
  6  9  1  0  0  0  0 
  7 10  1  0  0  0  0 
  7  8  1  0  0  0  0 
 10  9  1  0  0  0  0 
 10 13  1  0  0  0  0 
  9 11  1  0  0  0  0 
 11 12  1  0  0  0  0 
 12 14  1  0  0  0  0 
 13 14  1  0  0  0  0 
 13 18  1  0  0  0  0 
 14 15  1  0  0  0  0 
 15 16  1  0  0  0  0 
 16 17  1  0  0  0  0 
 17 18  1  0  0  0  0 
  1 19  1  0  0  0  0 
 19 20  1  0  0  0  0 
 20 21  1  0  0  0  0 
 21 22  2  0  0  0  0 
 21 23  1  0  0  0  0 
  2 24  1  0  0  0  0 
 24 25  1  0  0  0  0 
  2 26  1  1  0  0  0 
  5 27  1  1  0  0  0 
  9 28  1  1  0  0  0 
 14 29  1  1  0  0  0 
 17 30  1  1  0  0  0 
 10 31  1  6  0  0  0 
 17 32  1  6  0  0  0 
 29 33  1  0  0  0  0 
M  END
> <INChI key>
UEEAECPGUNVURR-YAHDOYPUSA-N

> <INChI>
InChI=1S/C30H52O3/c1-8-26(4)12-11-22-27(5,21(26)9-10-24(32)33)14-15-29(7)23-19-25(2,3)13-17-30(23,20-31)18-16-28(22,29)6/h21-23,31H,8-20H2,1-7H3,(H,32,33)/t21?,22?,23?,26-,27-,28+,29-,30+/m0/s1

> <Temperature [K]>
0:300 

> <nmrshiftdb2 ID>
2228

> <Field Strength [MHz]>
0:100 

> <Spectrum 13C 0>
7.3;0.0Q;24|17.79;0.0Q;26|17.86;0.0T;3|18.61;0.0Q;27|18.99;0.0Q;30|19.2;0.0Q;25|21.26;0.0T;18|27.8;0.0S;16|29.04;0.0T;11|29.54;0.0T;6|31.1;0.0T;10|31.27;0.0T;14|32.64;0.0Q;31|33.17;0.0T;15|33.93;0.0Q;29|34.29;0.0T;17|34.68;0.0T;7|35.02;0.0S;13|35.77;0.0T;23|37.52;0.0S;1|37.91;0.0S;8|38.02;0.0T;19|38.72;0.0T;2|38.8;0.0S;4|39.03;0.0S;9|39.26;0.0D;12|52.14;0.0D;5|59.59;0.0D;0|67.32;0.0T;28|176.25;0.0S;20|

> <Solvent>
0:Chloroform-D1 (CDCl3) + Pyridin-D5 (C5D5N) 

$$$$
2-(2'-Pyridyl)pyrrole; 2-(2-Pyridyl)-1-vinylpyrrole
  CDKD
nmrshiftdb2 2229
 13 14  0  0  0  0  0  0  0  0999 V2000
   -3.0021    1.9231    0.0000 C   0  0  0  0  0  0  0  0  0  0  0  0
   -3.0063    1.0995    0.0000 C   0  0  0  0  0  3  0  0  0  0  0  0
   -2.2938    0.6836    0.0000 C   0  0  0  0  0  3  0  0  0  0  0  0
   -1.5772    1.0913    0.0000 C   0  0  0  0  0  3  0  0  0  0  0  0
   -1.5772    1.9191    0.0000 C   0  0  0  0  0  3  0  0  0  0  0  0
   -2.2897    2.3350    0.0000 N   0  0  0  0  0  0  0  0  0  0  0  0
   -4.7976    3.1298    0.0000 C   0  0  0  0  0  3  0  0  0  0  0  0
   -5.0571    2.3432    0.0000 C   0  0  0  0  0  3  0  0  0  0  0  0
   -4.3858    1.8573    0.0000 N   0  0  0  0  0  0  0  0  0  0  0  0
   -3.7145    2.3432    0.0000 C   0  0  0  0  0  0  0  0  0  0  0  0
   -3.9739    3.1298    0.0000 C   0  0  0  0  0  3  0  0  0  0  0  0
   -4.3899    1.0336    0.0000 C   0  0  0  0  0  3  0  0  0  0  0  0
   -5.1065    0.6259    0.0000 C   0  0  0  0  0  2  0  0  0  0  0  0
  1  2  2  0  0  0  0 
  2  3  1  0  0  0  0 
  3  4  2  0  0  0  0 
  4  5  1  0  0  0  0 
  5  6  2  0  0  0  0 
  1  6  1  0  0  0  0 
  7  8  2  0  0  0  0 
 10 11  2  0  0  0  0 
  9 10  1  0  0  0  0 
 11  7  1  0  0  0  0 
  9  8  1  0  0  0  0 
  9 12  1  0  0  0  0 
 12 13  2  0  0  0  0 
  1 10  1  0  0  0  0 
M  END
> <INChI key>
DRFXOBIWHKRWQY-UHFFFAOYSA-N

> <INChI>
InChI=1S/C11H10N2/c1-2-13-9-5-7-11(13)10-6-3-4-8-12-10/h2-9H,1H2

> <Temperature [K]>
0:303 

> <nmrshiftdb2 ID>
2229

> <Field Strength [MHz]>
0:62.5 

> <Spectrum 13C 0>
98.0;0.0T;12|109.56;0.0D;6|111.78;0.0D;10|119.66;0.0D;7|120.1;0.0D;3|121.59;0.0D;1|131.4;0.0S;9|133.04;0.0D;11|135.78;0.0D;2|148.04;0.0D;4|151.27;0.0S;0|

> <Solvent>
0:Chloroform-D1 (CDCl3) 

$$$$
1,1'-Divinyl-2,2'-dipyrrole; 1-Vinyl-2-(2'-1-vinylpyrrolyl)pyrrole
  CDKD
nmrshiftdb2 2230
 14 15  0  0  0  0  0  0  0  0999 V2000
   -3.0129    1.7723    0.0000 C   0  0  0  0  0  0  0  0  0  0  0  0
   -4.8099    2.9758    0.0000 C   0  0  0  0  0  3  0  0  0  0  0  0
   -5.0696    2.1927    0.0000 C   0  0  0  0  0  3  0  0  0  0  0  0
   -4.3977    1.7063    0.0000 N   0  0  0  0  0  0  0  0  0  0  0  0
   -3.7259    2.1927    0.0000 C   0  0  0  0  0  0  0  0  0  0  0  0
   -3.9856    2.9758    0.0000 C   0  0  0  0  0  3  0  0  0  0  0  0
   -4.4018    0.8821    0.0000 C   0  0  0  0  0  3  0  0  0  0  0  0
   -5.1108    0.4740    0.0000 C   0  0  0  0  0  2  0  0  0  0  0  0
   -2.9346    0.9521    0.0000 C   0  0  0  0  0  3  0  0  0  0  0  0
   -2.2545    2.1062    0.0000 N   0  0  0  0  0  0  0  0  0  0  0  0
   -2.2627    2.9223    0.0000 C   0  0  0  0  0  3  0  0  0  0  0  0
   -1.4755    3.1325    0.0000 C   0  0  0  0  0  2  0  0  0  0  0  0
   -1.7063    1.4879    0.0000 C   0  0  0  0  0  3  0  0  0  0  0  0
   -2.1226    0.7708    0.0000 C   0  0  0  0  0  3  0  0  0  0  0  0
  5  6  2  0  0  0  0 
  4  5  1  0  0  0  0 
  2  6  1  0  0  0  0 
  3  4  1  0  0  0  0 
  4  7  1  0  0  0  0 
  7  8  2  0  0  0  0 
  1  5  1  0  0  0  0 
  9 14  1  0  0  0  0 
  1  9  2  0  0  0  0 
 13 10  1  0  0  0  0 
  1 10  1  0  0  0  0 
 10 11  1  0  0  0  0 
 11 12  2  0  0  0  0 
  2  3  2  0  0  0  0 
 13 14  2  0  0  0  0 
M  END
> <INChI key>
AYXDDGITUUEGEK-UHFFFAOYSA-N

> <INChI>
InChI=1S/C12H12N2/c1-3-13-9-5-7-11(13)12-8-6-10-14(12)4-2/h3-10H,1-2H2

> <Temperature [K]>
0:303 

> <nmrshiftdb2 ID>
2230

> <Field Strength [MHz]>
0:62.5 

> <Spectrum 13C 0>
97.86;0.0T;7|97.86;0.0T;11|110.03;0.0D;1|110.03;0.0D;13|113.29;0.0D;5|113.29;0.0D;8|117.72;0.0D;2|117.72;0.0D;12|123.7;0.0S;0|123.7;0.0S;4|131.27;0.0D;6|131.27;0.0D;10|

> <Solvent>
0:Chloroform-D1 (CDCl3) 

$$$$
1,2,3,4,5,6,7,8-Octahydro-acridine
  CDKD
nmrshiftdb2 2231
 14 16  0  0  0  0  0  0  0  0999 V2000
   -5.1017    2.7176    0.0000 C   0  0  0  0  0  2  0  0  0  0  0  0
   -5.1059    1.8942    0.0000 C   0  0  0  0  0  2  0  0  0  0  0  0
   -4.3976    1.4823    0.0000 C   0  0  0  0  0  2  0  0  0  0  0  0
   -4.3894    3.1294    0.0000 C   0  0  0  0  0  2  0  0  0  0  0  0
   -3.6853    1.8858    0.0000 C   0  0  0  0  0  0  0  0  0  0  0  0
   -3.6770    2.7134    0.0000 C   0  0  0  0  0  0  0  0  0  0  0  0
   -2.9770    1.4700    0.0000 N   0  0  0  0  0  0  0  0  0  0  0  0
   -2.2606    1.8735    0.0000 C   0  0  0  0  0  0  0  0  0  0  0  0
   -2.9647    3.1171    0.0000 C   0  0  0  0  0  3  0  0  0  0  0  0
   -2.2565    2.7052    0.0000 C   0  0  0  0  0  0  0  0  0  0  0  0
   -1.5482    1.4535    0.0000 C   0  0  0  0  0  2  0  0  0  0  0  0
   -0.8234    1.8611    0.0000 C   0  0  0  0  0  2  0  0  0  0  0  0
   -0.8152    2.6970    0.0000 C   0  0  0  0  0  2  0  0  0  0  0  0
   -1.5359    3.1171    0.0000 C   0  0  0  0  0  2  0  0  0  0  0  0
  1  2  1  0  0  0  0 
  1  4  1  0  0  0  0 
  2  3  1  0  0  0  0 
  3  5  1  0  0  0  0 
  4  6  1  0  0  0  0 
  6  5  2  0  0  0  0 
  5  7  1  0  0  0  0 
  7  8  2  0  0  0  0 
  9 10  2  0  0  0  0 
  6  9  1  0  0  0  0 
 10  8  1  0  0  0  0 
 10 14  1  0  0  0  0 
  8 11  1  0  0  0  0 
 11 12  1  0  0  0  0 
 12 13  1  0  0  0  0 
 13 14  1  0  0  0  0 
M  END
> <INChI key>
LLCXJIQXTXEQID-UHFFFAOYSA-N

> <INChI>
InChI=1S/C13H17N/c1-3-7-12-10(5-1)9-11-6-2-4-8-13(11)14-12/h9H,1-8H2

> <Temperature [K]>
0:297 1:Unreported 2:Unreported 3:Unreported 

> <nmrshiftdb2 ID>
2231

> <Field Strength [MHz]>
0:100 1:Unreported 2:Unreported 3:Unreported 

> <Spectrum 1H 3>
1.769;0.0;12|1.859;0.0;11|2.683;0.0;13|2.848;0.0;10|7.019;0.0;8|

> <Spectrum 13C 1>
129.1;0.0S;9|137.3;0.0D;8|153.9;0.0S;7|

> <Spectrum 13C 0>
22.86;0.0T;0|22.86;0.0T;12|23.2;0.0T;1|23.2;0.0T;11|28.32;0.0T;3|28.32;0.0T;13|32.19;0.0T;2|32.19;0.0T;10|129.17;0.0S;5|129.17;0.0S;9|137.4;0.0D;8|153.96;0.0S;4|153.96;0.0S;7|

> <Solvent>
0:Chloroform-D1 (CDCl3) 1:Unreported 2:Unreported 3:Unreported 

> <Assignment Method>
1:Unreported 2:Unreported 3:Unreported 

> <Spectrum 13C 2>
22.9;0.0T;0|22.9;0.0T;12|23.2;0.0T;1|23.2;0.0T;11|28.3;0.0T;3|28.3;0.0T;13|32.2;0.0T;2|32.2;0.0T;10|129.2;0.0S;5|129.2;0.0S;9|137.4;0.0D;8|153.9;0.0S;4|153.9;0.0S;7|

$$$$
4-amino-benzamide oxime
  CDKD
nmrshiftdb2 2232
 11 11  0  0  0  0  0  0  0  0999 V2000
   -4.2858    2.4213    0.0000 C   0  0  0  0  0  0  0  0  0  0  0  0
   -3.8775    1.7036    0.0000 C   0  0  0  0  0  3  0  0  0  0  0  0
   -3.0524    1.7036    0.0000 C   0  0  0  0  0  3  0  0  0  0  0  0
   -2.6358    2.4131    0.0000 C   0  0  0  0  0  0  0  0  0  0  0  0
   -3.0524    3.1308    0.0000 C   0  0  0  0  0  3  0  0  0  0  0  0
   -3.8733    3.1308    0.0000 C   0  0  0  0  0  3  0  0  0  0  0  0
   -5.1149    2.4255    0.0000 N   0  0  0  0  0  1  0  0  0  0  0  0
   -1.8109    2.4131    0.0000 C   0  0  0  0  0  0  0  0  0  0  0  0
   -1.3983    3.1350    0.0000 N   0  0  0  0  0  0  0  0  0  0  0  0
   -0.5651    3.1350    0.0000 O   0  0  0  0  0  1  0  0  0  0  0  0
   -1.3983    1.6953    0.0000 N   0  0  0  0  0  1  0  0  0  0  0  0
  1  2  2  0  0  0  0 
  2  3  1  0  0  0  0 
  3  4  2  0  0  0  0 
  4  5  1  0  0  0  0 
  5  6  2  0  0  0  0 
  1  6  1  0  0  0  0 
  1  7  1  0  0  0  0 
  4  8  1  0  0  0  0 
  8  9  2  0  0  0  0 
  9 10  1  0  0  0  0 
  8 11  1  0  0  0  0 
M  END
> <INChI key>
CNFNMMJKXWOLPY-UHFFFAOYSA-N

> <INChI>
InChI=1S/C7H9N3O/c8-6-3-1-5(2-4-6)7(9)10-11/h1-4,11H,8H2,(H2,9,10)

> <Temperature [K]>
0:300 1:Unreported 

> <nmrshiftdb2 ID>
2232

> <Field Strength [MHz]>
0:75.47 1:Unreported 

> <Spectrum 13C 1>
112.9;0.0D;1|112.9;0.0D;5|120.5;0.0S;3|126.2;0.0D;2|126.2;0.0D;4|149.4;0.0S;0|151.2;0.0S;7|

> <Spectrum 13C 0>
112.95;0.0D;1|112.95;0.0D;5|120.52;0.0S;3|126.15;0.0D;2|126.15;0.0D;4|149.36;0.0S;0|151.18;0.0S;7|

> <Solvent>
0:Dimethylsulphoxide-D6 (DMSO-D6, C2D6SO) 1:Unreported 

> <Assignment Method>
1:Unreported 

$$$$
Staurosporine
  CDKD
nmrshiftdb2 2233
 40 47  0  0  0  0  0  0  0  0999 V2000
   -4.3770    1.2019    0.0000 C   0  0  0  0  0  3  0  0  0  0  0  0
   -5.0868    0.7835    0.0000 C   0  0  0  0  0  3  0  0  0  0  0  0
   -5.0827   -0.0369    0.0000 C   0  0  0  0  0  3  0  0  0  0  0  0
   -4.3689   -0.4472    0.0000 C   0  0  0  0  0  3  0  0  0  0  0  0
   -3.6632   -0.0288    0.0000 C   0  0  0  0  0  0  0  0  0  0  0  0
   -3.6632    0.7958    0.0000 C   0  0  0  0  0  0  0  0  0  0  0  0
   -2.8757   -0.2872    0.0000 N   0  0  0  0  0  0  0  0  0  0  0  0
   -2.3957    0.3815    0.0000 C   0  0  0  0  0  0  0  0  0  0  0  0
   -2.8797    1.0542    0.0000 C   0  0  0  0  0  0  0  0  0  0  0  0
   -2.5475    1.8091    0.0000 C   0  0  0  0  0  0  0  0  0  0  0  0
   -1.5711    0.4758    0.0000 C   0  0  0  0  0  0  0  0  0  0  0  0
   -1.2307    1.2266    0.0000 C   0  0  0  0  0  0  0  0  0  0  0  0
   -1.7230    1.8911    0.0000 C   0  0  0  0  0  0  0  0  0  0  0  0
   -1.5465    2.7033    0.0000 C   0  0  0  0  0  2  0  0  0  0  0  0
   -2.2603    3.1177    0.0000 N   0  0  0  0  0  2  0  0  0  0  0  0
   -2.8797    2.5680    0.0000 C   0  0  0  0  0  0  0  0  0  0  0  0
   -0.9599   -0.0862    0.0000 N   0  0  0  0  0  0  0  0  0  0  0  0
   -0.2420    0.3282    0.0000 C   0  0  0  0  0  0  0  0  0  0  0  0
   -0.4143    1.1322    0.0000 C   0  0  0  0  0  0  0  0  0  0  0  0
    0.5415    0.0697    0.0000 C   0  0  0  0  0  3  0  0  0  0  0  0
    1.1568    0.6112    0.0000 C   0  0  0  0  0  3  0  0  0  0  0  0
    0.9887    1.4235    0.0000 C   0  0  0  0  0  3  0  0  0  0  0  0
    0.2010    1.6860    0.0000 C   0  0  0  0  0  3  0  0  0  0  0  0
   -3.6879    2.7444    0.0000 O   0  0  0  0  0  0  0  0  0  0  0  0
   -2.7601   -1.0124    0.0000 C   0  0  0  0  0  0  0  0  0  0  0  0
   -0.8744   -0.9025    0.0000 C   0  0  0  0  0  0  0  0  0  0  0  0
   -1.7598   -0.6892    0.0000 O   0  0  0  0  0  0  0  0  0  0  0  0
   -3.5819   -1.1195    0.0000 H   0  0  0  0  0  0  0  0  0  0  0  0
   -0.1723   -1.1117    0.0000 C   0  0  0  0  0  1  0  0  0  0  0  0
   -2.6705   -1.8952    0.0000 C   0  0  0  0  0  0  0  0  0  0  0  0
   -0.7807   -1.6646    0.0000 C   0  0  0  0  0  0  0  0  0  0  0  0
   -1.6289   -2.0461    0.0000 C   0  0  0  0  0  0  0  0  0  0  0  0
   -1.4415   -2.9290    0.0000 N   0  0  0  0  0  2  0  0  0  0  0  0
   -0.1804   -1.9363    0.0000 O   0  0  0  0  0  0  0  0  0  0  0  0
   -3.4991   -1.9113    0.0000 H   0  0  0  0  0  0  0  0  0  0  0  0
   -2.7220   -2.7224    0.0000 H   0  0  0  0  0  0  0  0  0  0  0  0
   -1.7441   -1.2253    0.0000 H   0  0  0  0  0  0  0  0  0  0  0  0
   -0.1130   -1.1736    0.0000 H   0  0  0  0  0  0  0  0  0  0  0  0
   -1.3003   -3.5116    0.0000 C   0  0  0  0  0  1  0  0  0  0  0  0
    0.6030   -2.1455    0.0000 C   0  0  0  0  0  1  0  0  0  0  0  0
  4  5  1  0  0  0  0 
  1  6  1  0  0  0  0 
  1  2  2  0  0  0  0 
  2  3  1  0  0  0  0 
  3  4  2  0  0  0  0 
  5  6  2  0  0  0  0 
  5  7  1  0  0  0  0 
  7  8  1  0  0  0  0 
  6  9  1  0  0  0  0 
  8  9  2  0  0  0  0 
  9 10  1  0  0  0  0 
  8 11  1  0  0  0  0 
 12 13  1  0  0  0  0 
 10 13  2  0  0  0  0 
 13 14  1  0  0  0  0 
 14 15  1  0  0  0  0 
 15 16  1  0  0  0  0 
 10 16  1  0  0  0  0 
 11 12  2  0  0  0  0 
 11 17  1  0  0  0  0 
 17 18  1  0  0  0  0 
 12 19  1  0  0  0  0 
 18 19  2  0  0  0  0 
 19 23  1  0  0  0  0 
 18 20  1  0  0  0  0 
 20 21  2  0  0  0  0 
 21 22  1  0  0  0  0 
 22 23  2  0  0  0  0 
 16 24  2  0  0  0  0 
  7 25  1  0  0  0  0 
 17 26  1  0  0  0  0 
 26 27  1  0  0  0  0 
 25 27  1  0  0  0  0 
 25 28  1  6  0  0  0 
 26 29  1  6  0  0  0 
 25 30  1  0  0  0  0 
 26 31  1  0  0  0  0 
 30 32  1  0  0  0  0 
 31 32  1  0  0  0  0 
 32 33  1  1  0  0  0 
 31 34  1  1  0  0  0 
 30 35  1  1  0  0  0 
 30 36  1  6  0  0  0 
 32 37  1  6  0  0  0 
 31 38  1  6  0  0  0 
 33 39  1  0  0  0  0 
 34 40  1  0  0  0  0 
M  END
> <INChI key>
HKSZLNNOFSGOKW-GNZFSUEUSA-N

> <INChI>
InChI=1S/C28H26N4O3/c1-28-26(34-3)17(29-2)12-20(35-28)31-18-10-6-4-8-14(18)22-23-16(13-30-27(23)33)21-15-9-5-7-11-19(15)32(28)25(21)24(22)31/h4-11,17,20,26,29H,12-13H2,1-3H3,(H,30,33)/t17?,20-,26-,28+/m0/s1

> <Temperature [K]>
0:298 

> <nmrshiftdb2 ID>
2233

> <Field Strength [MHz]>
0:150 

> <Spectrum 13C 0>
28.7;0.0T;29|28.8;0.0Q;28|31.3;0.0Q;38|46.9;0.0T;13|55.9;0.0D;31|62.2;0.0Q;39|81.4;0.0D;30|82.0;0.0D;24|94.2;0.0S;25|109.4;0.0D;3|113.4;0.0D;19|115.8;0.0S;11|116.9;0.0S;8|120.3;0.0S;9|120.8;0.0D;1|122.0;0.0D;21|122.8;0.0D;22|124.5;0.0S;5|125.9;0.0S;18|126.5;0.0D;2|126.5;0.0D;20|127.2;0.0D;0|127.7;0.0S;10|131.5;0.0S;7|133.8;0.0S;12|137.8;0.0S;4|139.5;0.0S;17|175.1;0.0S;15|

> <Solvent>
0:Methanol-D4 (CD3OD) 

$$$$
Epikatonic acid
  CDKD
nmrshiftdb2 2234
 34 38  0  0  0  0  0  0  0  0999 V2000
   -4.4007   -0.7878    0.0000 C   0  0  0  0  0  2  0  0  0  0  0  0
   -4.4049   -1.6128    0.0000 C   0  0  0  0  0  3  0  0  0  0  0  0
   -3.6956   -2.0252    0.0000 C   0  0  0  0  0  0  0  0  0  0  0  0
   -3.6874   -0.3754    0.0000 C   0  0  0  0  0  2  0  0  0  0  0  0
   -2.9821   -1.6210    0.0000 C   0  0  0  0  0  0  0  0  0  0  0  0
   -2.9779   -0.7961    0.0000 C   0  0  0  0  0  0  0  0  0  0  0  0
   -2.2726   -2.0335    0.0000 C   0  0  0  0  0  2  0  0  0  0  0  0
   -1.5591   -1.6292    0.0000 C   0  0  0  0  0  2  0  0  0  0  0  0
   -2.2644   -0.3836    0.0000 C   0  0  0  0  0  3  0  0  0  0  0  0
   -1.5549   -0.8085    0.0000 C   0  0  0  0  0  0  0  0  0  0  0  0
   -1.5385    0.8414    0.0000 C   0  0  0  0  0  3  0  0  0  0  0  0
   -2.2562    0.4372    0.0000 C   0  0  0  0  0  2  0  0  0  0  0  0
   -0.8373   -0.4042    0.0000 C   0  0  0  0  0  0  0  0  0  0  0  0
   -0.8249    0.4207    0.0000 C   0  0  0  0  0  0  0  0  0  0  0  0
   -0.1279   -0.8290    0.0000 C   0  0  0  0  0  2  0  0  0  0  0  0
    0.5939   -0.4289    0.0000 C   0  0  0  0  0  2  0  0  0  0  0  0
   -0.1031    0.8249    0.0000 C   0  0  0  0  0  3  0  0  0  0  0  0
    0.6063    0.3960    0.0000 C   0  0  0  0  0  0  0  0  0  0  0  0
    1.3322    0.7961    0.0000 C   0  0  0  0  0  2  0  0  0  0  0  0
    1.3487    1.6251    0.0000 C   0  0  0  0  0  2  0  0  0  0  0  0
    0.6352    2.0541    0.0000 C   0  0  0  0  0  0  0  0  0  0  0  0
   -0.0908    1.6539    0.0000 C   0  0  0  0  0  2  0  0  0  0  0  0
   -5.1144   -2.0169    0.0000 O   0  0  0  0  0  1  0  0  0  0  0  0
   -4.2812   -2.6067    0.0000 C   0  0  0  0  0  1  0  0  0  0  0  0
   -2.9821    0.0289    0.0000 C   0  0  0  0  0  1  0  0  0  0  0  0
   -1.5633    0.0165    0.0000 C   0  0  0  0  0  1  0  0  0  0  0  0
    0.0453    2.6438    0.0000 C   0  0  0  0  0  1  0  0  0  0  0  0
    0.6022    1.2250    0.0000 C   0  0  0  0  0  1  0  0  0  0  0  0
    1.3487    2.4748    0.0000 C   0  0  0  0  0  0  0  0  0  0  0  0
   -0.8456   -1.2292    0.0000 C   0  0  0  0  0  1  0  0  0  0  0  0
   -3.1141   -2.6067    0.0000 C   0  0  0  0  0  1  0  0  0  0  0  0
    1.5591    3.1347    0.0000 O   0  0  0  0  0  0  0  0  0  0  0  0
    2.0541    2.0623    0.0000 O   0  0  0  0  0  1  0  0  0  0  0  0
   -2.9867   -2.4425    0.0000 H   0  0  0  0  0  0  0  0  0  0  0  0
  1  2  1  0  0  0  0 
  1  4  1  0  0  0  0 
  2  3  1  0  0  0  0 
  3  5  1  0  0  0  0 
  4  6  1  0  0  0  0 
  5  6  1  0  0  0  0 
  6  9  1  0  0  0  0 
  5  7  1  0  0  0  0 
  7  8  1  0  0  0  0 
  8 10  1  0  0  0  0 
  9 10  1  0  0  0  0 
  9 12  1  0  0  0  0 
 10 13  1  0  0  0  0 
 11 14  2  0  0  0  0 
 11 12  1  0  0  0  0 
 13 14  1  0  0  0  0 
 14 17  1  0  0  0  0 
 13 15  1  0  0  0  0 
 15 16  1  0  0  0  0 
 16 18  1  0  0  0  0 
 17 18  1  0  0  0  0 
 17 22  1  0  0  0  0 
 18 19  1  0  0  0  0 
 19 20  1  0  0  0  0 
 20 21  1  0  0  0  0 
 21 22  1  0  0  0  0 
  2 23  1  1  0  0  0 
  3 24  1  1  0  0  0 
  6 25  1  1  0  0  0 
 10 26  1  1  0  0  0 
 21 27  1  1  0  0  0 
 18 28  1  1  0  0  0 
 21 29  1  6  0  0  0 
 13 30  1  6  0  0  0 
  3 31  1  6  0  0  0 
 29 32  2  0  0  0  0 
 29 33  1  0  0  0  0 
  5 34  1  6  0  0  0 
M  END
> <INChI key>
JZFSMVXQUWRSIW-FUGRYFQTSA-N

> <INChI>
InChI=1S/C30H48O3/c1-25(2)21-10-13-30(7)22(28(21,5)12-11-23(25)31)9-8-19-20-18-27(4,24(32)33)15-14-26(20,3)16-17-29(19,30)6/h8,20-23,31H,9-18H2,1-7H3,(H,32,33)/t20?,21-,22?,23-,26+,27+,28-,29+,30+/m0/s1

> <Temperature [K]>
0:298 

> <nmrshiftdb2 ID>
2234

> <Field Strength [MHz]>
0:100 

> <Spectrum 13C 0>
15.03;0.0Q;24|15.37;0.0Q;23|16.37;0.0Q;25|17.98;0.0T;6|19.1;0.0Q;26|23.1;0.0T;11|25.47;0.0Q;29|25.63;0.0T;14|26.56;0.0T;15|26.88;0.0T;0|27.79;0.0Q;27|27.79;0.0Q;30|28.88;0.0T;19|32.02;0.0S;17|32.23;0.0T;7|35.72;0.0T;18|36.5;0.0S;5|38.31;0.0T;3|38.45;0.0S;2|39.38;0.0S;9|40.42;0.0T;21|41.23;0.0S;12|42.03;0.0S;20|45.77;0.0D;16|47.19;0.0D;8|54.86;0.0D;4|77.91;0.0D;1|122.15;0.0D;10|143.78;0.0S;13|181.28;0.0S;28|

> <Solvent>
0:Chloroform-D1 (CDCl3) + Pyridin-D5 (C5D5N) 

$$$$
5-Oxotetrahydrofuran-2-carboxylic acid
  CDKD
nmrshiftdb2 2235
  9  9  0  0  0  0  0  0  0  0999 V2000
    2.4585   -1.2478    0.0000 O   0  0  0  0  0  0  0  0  0  0  0  0
    3.1380   -1.7461    0.0000 C   0  0  0  0  0  3  0  0  0  0  0  0
    2.8868   -2.5161    0.0000 C   0  0  0  0  0  2  0  0  0  0  0  0
    2.0550   -2.5161    0.0000 C   0  0  0  0  0  2  0  0  0  0  0  0
    1.7955   -1.7378    0.0000 C   0  0  0  0  0  0  0  0  0  0  0  0
    0.9966   -1.5196    0.0000 O   0  0  0  0  0  0  0  0  0  0  0  0
    3.3480   -0.9431    0.0000 C   0  0  0  0  0  0  0  0  0  0  0  0
    2.9321   -0.2306    0.0000 O   0  0  0  0  0  0  0  0  0  0  0  0
    4.0604   -0.5271    0.0000 O   0  0  0  0  0  1  0  0  0  0  0  0
  1  5  1  0  0  0  0 
  4  5  1  0  0  0  0 
  1  2  1  0  0  0  0 
  3  4  1  0  0  0  0 
  2  3  1  0  0  0  0 
  5  6  2  0  0  0  0 
  2  7  1  0  0  0  0 
  7  8  2  0  0  0  0 
  7  9  1  0  0  0  0 
M  END
> <INChI key>
QVADRSWDTZDDGR-UHFFFAOYSA-N

> <INChI>
InChI=1S/C5H6O4/c6-4-2-1-3(9-4)5(7)8/h3H,1-2H2,(H,7,8)

> <Temperature [K]>
0:303 1:Unreported 2:Unreported 

> <nmrshiftdb2 ID>
2235

> <Field Strength [MHz]>
0:50 1:Unreported 2:Unreported 

> <Spectrum 13C 1>
27.5;0.0T;2|28.7;0.0T;3|77.4;0.0D;1|175.8;0.0S;6|178.8;0.0S;4|

> <Spectrum 13C 0>
27.54;0.0T;2|28.68;0.0T;3|77.37;0.0D;1|175.75;0.0S;6|178.77;0.0S;4|

> <Solvent>
0:Chloroform-D1 (CDCl3) 1:Unreported 2:Unreported 

> <Assignment Method>
1:Unreported 2:Unreported 

> <Spectrum 13C 2>
25.4;0.0T;2|26.7;0.0T;3|75.4;0.0D;1|171.5;0.0S;6|177.7;0.0S;4|

$$$$
4',4''-Dihydroxy-anigorootin; 7b,14b-Dihydro-7a,14a-dihydroxy-6,13-di-(4-hydroxy
  CDKD
nmrshiftdb2 2236
 46 55  0  0  0  0  0  0  0  0999 V2000
   -3.7012   -0.4921    0.0000 C   0  0  0  0  0  0  0  0  0  0  0  0
   -3.7053    0.3308    0.0000 C   0  0  0  0  0  3  0  0  0  0  0  0
   -4.4208    0.7361    0.0000 C   0  0  0  0  0  3  0  0  0  0  0  0
   -5.1237   -0.5045    0.0000 C   0  0  0  0  0  3  0  0  0  0  0  0
   -4.4084   -0.9098    0.0000 C   0  0  0  0  0  3  0  0  0  0  0  0
    2.7129    1.4763    0.0000 C   0  0  0  0  0  0  0  0  0  0  0  0
    2.7088    0.6493    0.0000 C   0  0  0  0  0  3  0  0  0  0  0  0
    3.4159    0.2357    0.0000 C   0  0  0  0  0  3  0  0  0  0  0  0
    4.1354    1.4721    0.0000 C   0  0  0  0  0  3  0  0  0  0  0  0
    3.4242    1.8815    0.0000 C   0  0  0  0  0  3  0  0  0  0  0  0
   -1.5755    1.4969    0.0000 O   0  0  0  0  0  0  0  0  0  0  0  0
   -0.8642    1.9063    0.0000 C   0  0  0  0  0  0  0  0  0  0  0  0
   -0.1447    3.1430    0.0000 C   0  0  0  0  0  3  0  0  0  0  0  0
   -0.8642    2.7336    0.0000 C   0  0  0  0  0  3  0  0  0  0  0  0
    0.5707    2.7294    0.0000 C   0  0  0  0  0  0  0  0  0  0  0  0
    2.0015    1.8898    0.0000 C   0  0  0  0  0  0  0  0  0  0  0  0
    2.0055    2.7212    0.0000 C   0  0  0  0  0  3  0  0  0  0  0  0
    1.2902    3.1430    0.0000 C   0  0  0  0  0  3  0  0  0  0  0  0
    1.2778    1.4804    0.0000 C   0  0  0  0  0  0  0  0  0  0  0  0
    0.5665    1.9063    0.0000 C   0  0  0  0  0  0  0  0  0  0  0  0
   -0.1530    1.5011    0.0000 C   0  0  0  0  0  0  0  0  0  0  0  0
    1.2736    0.6533    0.0000 C   0  0  0  0  0  0  0  0  0  0  0  0
    0.5458    0.2523    0.0000 C   0  0  0  0  0  0  0  0  0  0  0  0
   -0.1695    0.6741    0.0000 C   0  0  0  0  0  3  0  0  0  0  0  0
    0.5458   -0.5831    0.0000 O   0  0  0  0  0  0  0  0  0  0  0  0
   -0.1819   -0.9924    0.0000 C   0  0  0  0  0  0  0  0  0  0  0  0
   -0.9098   -2.2412    0.0000 C   0  0  0  0  0  3  0  0  0  0  0  0
   -0.1819   -1.8278    0.0000 C   0  0  0  0  0  3  0  0  0  0  0  0
   -0.8932    0.2647    0.0000 C   0  0  0  0  0  3  0  0  0  0  0  0
   -1.5797    0.6699    0.0000 C   0  0  0  0  0  0  0  0  0  0  0  0
   -2.2746    0.2771    0.0000 C   0  0  0  0  0  0  0  0  0  0  0  0
   -0.8932   -0.5334    0.0000 C   0  0  0  0  0  0  0  0  0  0  0  0
   -1.5921   -0.9263    0.0000 C   0  0  0  0  0  0  0  0  0  0  0  0
   -2.2870   -0.5210    0.0000 C   0  0  0  0  0  0  0  0  0  0  0  0
   -2.9817   -0.9138    0.0000 C   0  0  0  0  0  0  0  0  0  0  0  0
   -2.9858   -1.7161    0.0000 C   0  0  0  0  0  3  0  0  0  0  0  0
   -2.2952   -2.1214    0.0000 C   0  0  0  0  0  3  0  0  0  0  0  0
   -1.5962   -1.7244    0.0000 C   0  0  0  0  0  0  0  0  0  0  0  0
    1.9849    0.2439    0.0000 O   0  0  0  0  0  0  0  0  0  0  0  0
    1.2612   -0.1613    0.0000 O   0  0  0  0  0  1  0  0  0  0  0  0
   -2.9941    0.6947    0.0000 O   0  0  0  0  0  0  0  0  0  0  0  0
   -2.2994    1.0835    0.0000 O   0  0  0  0  0  1  0  0  0  0  0  0
    4.1313    0.6451    0.0000 C   0  0  0  0  0  0  0  0  0  0  0  0
    4.8457    0.2326    0.0000 O   0  0  0  0  0  1  0  0  0  0  0  0
   -5.1279    0.3225    0.0000 C   0  0  0  0  0  0  0  0  0  0  0  0
   -5.8424    0.7350    0.0000 O   0  0  0  0  0  1  0  0  0  0  0  0
  1 35  1  0  0  0  0 
 35 36  2  0  0  0  0 
 36 37  1  0  0  0  0 
 37 38  2  0  0  0  0 
 33 38  1  0  0  0  0 
 33 34  2  0  0  0  0 
 34 35  1  0  0  0  0 
  1  5  1  0  0  0  0 
  4  5  2  0  0  0  0 
 45  4  1  0  0  0  0 
  3 45  2  0  0  0  0 
  2  3  1  0  0  0  0 
  1  2  2  0  0  0  0 
  6 16  1  0  0  0  0 
 16 17  2  0  0  0  0 
 17 18  1  0  0  0  0 
 15 18  2  0  0  0  0 
 15 20  1  0  0  0  0 
 20 21  1  0  0  0  0 
 21 24  1  0  0  0  0 
 24 29  1  0  0  0  0 
 29 32  1  0  0  0  0 
 32 33  1  0  0  0  0 
  6 10  1  0  0  0  0 
  9 10  2  0  0  0  0 
 43  9  1  0  0  0  0 
  8 43  2  0  0  0  0 
  7  8  1  0  0  0  0 
  6  7  2  0  0  0  0 
 11 12  1  0  0  0  0 
 12 14  1  0  0  0  0 
 13 14  2  0  0  0  0 
 13 15  1  0  0  0  0 
 11 30  1  0  0  0  0 
 30 42  1  0  0  0  0 
 12 21  2  0  0  0  0 
 16 19  1  0  0  0  0 
 19 22  1  0  0  0  0 
 22 39  2  0  0  0  0 
 19 20  2  0  0  0  0 
 22 23  1  0  0  0  0 
 23 40  1  0  0  0  0 
 23 25  1  0  0  0  0 
 25 26  1  0  0  0  0 
 26 28  1  0  0  0  0 
 27 28  2  0  0  0  0 
 27 38  1  0  0  0  0 
 23 24  1  0  0  0  0 
 26 32  2  0  0  0  0 
 29 30  1  0  0  0  0 
 30 31  1  0  0  0  0 
 31 41  2  0  0  0  0 
 31 34  1  0  0  0  0 
 43 44  1  0  0  0  0 
 45 46  1  0  0  0  0 
M  END
> <INChI key>
MQHLUOTXEDJGPU-UHFFFAOYSA-N

> <Program>
1:ACD/Labs C+H NMR Predictors and DB, 2020.1.0 2:HOSE code using nmrshiftdb2 data 

> <INChI>
InChI=1S/C38H22O8/c39-21-9-1-17(2-10-21)23-13-5-19-7-15-25-31-27(19)29(23)35(41)37(43)33(31)34-32-26(45-37)16-8-20-6-14-24(18-3-11-22(40)12-4-18)30(28(20)32)36(42)38(34,44)46-25/h1-16,33-34,39-40,43-44H

> <Temperature [K]>
0:298 

> <nmrshiftdb2 ID>
2236

> <Field Strength [MHz]>
0:125 

> <Spectrum 13C 1>
192.86;0.0S;21|192.86;0.0S;30|123.25;0.0S;18|123.25;0.0S;33|145.35;0.0S;15|145.35;0.0S;34|146.16;0.0S;0|146.16;0.0S;5|130.85;0.0D;1|130.85;0.0D;4|130.85;0.0D;6|130.85;0.0D;9|115.51;0.0D;2|115.51;0.0D;3|115.51;0.0D;7|115.51;0.0D;8|157.83;0.0S;42|157.83;0.0S;44|123.21;0.0D;16|123.21;0.0D;35|132.24;0.0D;17|132.24;0.0D;36|128.98;0.0S;14|128.98;0.0S;37|131.13;0.0D;12|131.13;0.0D;26|121.43;0.0D;13|121.43;0.0D;27|153.02;0.0S;11|153.02;0.0S;25|117.79;0.0S;20|117.79;0.0S;31|131.39;0.0S;19|131.39;0.0S;32|34.08;0.0D;23|34.08;0.0D;28|91.82;0.0S;22|91.82;0.0S;29|

> <Spectrum 13C 0>
33.8;0.0D;23|33.8;0.0D;28|94.3;0.0S;22|94.3;0.0S;29|109.3;0.0S;20|109.3;0.0S;31|115.8;0.0D;2|115.8;0.0D;3|115.8;0.0D;7|115.8;0.0D;8|119.6;0.0D;13|119.6;0.0D;27|124.4;0.0S;18|124.4;0.0S;33|128.8;0.0S;14|128.8;0.0S;37|129.6;0.0D;16|129.6;0.0D;35|129.8;0.0D;12|129.8;0.0D;26|131.1;0.0D;1|131.1;0.0D;4|131.1;0.0D;6|131.1;0.0D;9|133.5;0.0S;0|133.5;0.0S;5|133.9;0.0S;19|133.9;0.0S;32|134.6;0.0D;17|134.6;0.0D;36|146.2;0.0S;15|146.2;0.0S;34|152.9;0.0S;11|152.9;0.0S;25|158.1;0.0S;42|158.1;0.0S;44|191.2;0.0S;21|191.2;0.0S;30|

> <Solvent>
0:Acetone-D6 ((CD3)2CO) 

> <Spectrum 13C 2>
191.2;0.0S;21|191.2;0.0S;30|124.4;0.0S;18|124.4;0.0S;33|146.2;0.0S;15|146.2;0.0S;34|133.5;0.0S;0|133.5;0.0S;5|131.1;0.0D;1|131.1;0.0D;4|131.1;0.0D;6|131.1;0.0D;9|115.8;0.0D;2|115.8;0.0D;3|115.8;0.0D;7|115.8;0.0D;8|158.1;0.0S;42|158.1;0.0S;44|129.6;0.0D;16|129.6;0.0D;35|134.6;0.0D;17|134.6;0.0D;36|128.8;0.0S;14|128.8;0.0S;37|129.8;0.0D;12|129.8;0.0D;26|119.6;0.0D;13|119.6;0.0D;27|152.9;0.0S;11|152.9;0.0S;25|109.3;0.0S;20|109.3;0.0S;31|133.9;0.0S;19|133.9;0.0S;32|33.8;0.0D;23|33.8;0.0D;28|94.3;0.0S;22|94.3;0.0S;29|

$$$$
Anigorootin; rel-(7aR,7bR,14aR,14bR)-7b,14b-Dihydro-7a,14a-dihydroxy-6,13-diphen
  CDKD
nmrshiftdb2 2237
 46 55  0  0  0  0  0  0  0  0999 V2000
    1.2914    3.1458    0.0000 C   0  0  0  0  0  3  0  0  0  0  0  0
    1.9992    2.7153    0.0000 C   0  0  0  0  0  3  0  0  0  0  0  0
   -3.7046   -0.4925    0.0000 C   0  0  0  0  0  0  0  0  0  0  0  0
   -3.7086    0.3311    0.0000 C   0  0  0  0  0  3  0  0  0  0  0  0
   -4.4248    0.7368    0.0000 C   0  0  0  0  0  3  0  0  0  0  0  0
   -5.1325    0.3228    0.0000 C   0  0  0  0  0  3  0  0  0  0  0  0
   -5.1284   -0.5049    0.0000 C   0  0  0  0  0  3  0  0  0  0  0  0
   -4.4124   -0.9106    0.0000 C   0  0  0  0  0  3  0  0  0  0  0  0
    2.7153    1.4776    0.0000 C   0  0  0  0  0  0  0  0  0  0  0  0
    2.7153    0.6499    0.0000 C   0  0  0  0  0  3  0  0  0  0  0  0
    3.4231    0.2359    0.0000 C   0  0  0  0  0  3  0  0  0  0  0  0
    4.1391    0.6457    0.0000 C   0  0  0  0  0  3  0  0  0  0  0  0
    4.1432    1.4734    0.0000 C   0  0  0  0  0  3  0  0  0  0  0  0
    3.4314    1.8833    0.0000 C   0  0  0  0  0  3  0  0  0  0  0  0
   -1.5769    1.4983    0.0000 O   0  0  0  0  0  0  0  0  0  0  0  0
   -0.8651    1.9081    0.0000 C   0  0  0  0  0  0  0  0  0  0  0  0
   -0.1448    3.1458    0.0000 C   0  0  0  0  0  3  0  0  0  0  0  0
   -0.8651    2.7360    0.0000 C   0  0  0  0  0  3  0  0  0  0  0  0
    0.5711    2.7318    0.0000 C   0  0  0  0  0  0  0  0  0  0  0  0
    2.0034    1.8916    0.0000 C   0  0  0  0  0  0  0  0  0  0  0  0
    1.2790    1.4818    0.0000 C   0  0  0  0  0  0  0  0  0  0  0  0
    0.5670    1.9081    0.0000 C   0  0  0  0  0  0  0  0  0  0  0  0
   -0.1532    1.5024    0.0000 C   0  0  0  0  0  0  0  0  0  0  0  0
    1.2748    0.6540    0.0000 C   0  0  0  0  0  0  0  0  0  0  0  0
    0.5463    0.2525    0.0000 C   0  0  0  0  0  0  0  0  0  0  0  0
    0.5463   -0.5836    0.0000 O   0  0  0  0  0  0  0  0  0  0  0  0
   -0.1821   -0.9934    0.0000 C   0  0  0  0  0  0  0  0  0  0  0  0
   -0.9106   -2.2434    0.0000 C   0  0  0  0  0  3  0  0  0  0  0  0
   -0.1821   -1.8295    0.0000 C   0  0  0  0  0  3  0  0  0  0  0  0
   -1.5811    0.6706    0.0000 C   0  0  0  0  0  0  0  0  0  0  0  0
   -2.2766    0.2773    0.0000 C   0  0  0  0  0  0  0  0  0  0  0  0
   -0.8941   -0.5339    0.0000 C   0  0  0  0  0  0  0  0  0  0  0  0
   -1.5935   -0.9271    0.0000 C   0  0  0  0  0  0  0  0  0  0  0  0
   -2.9844   -0.9147    0.0000 C   0  0  0  0  0  0  0  0  0  0  0  0
    1.9868    0.2442    0.0000 O   0  0  0  0  0  0  0  0  0  0  0  0
   -2.9969    0.6954    0.0000 O   0  0  0  0  0  0  0  0  0  0  0  0
   -1.5894   -1.7094    0.0000 C   0  0  0  0  0  0  0  0  0  0  0  0
   -2.3097   -0.5132    0.0000 C   0  0  0  0  0  0  0  0  0  0  0  0
    1.2541   -0.1532    0.0000 O   0  0  0  0  0  1  0  0  0  0  0  0
   -2.9885   -1.7177    0.0000 C   0  0  0  0  0  3  0  0  0  0  0  0
   -2.2973   -2.1235    0.0000 C   0  0  0  0  0  3  0  0  0  0  0  0
   -2.2973    1.0803    0.0000 O   0  0  0  0  0  1  0  0  0  0  0  0
   -0.8941    0.2649    0.0000 C   0  0  0  0  0  0  0  0  0  0  0  0
   -1.6086   -0.1429    0.0000 H   0  0  0  0  0  0  0  0  0  0  0  0
   -0.1697    0.6747    0.0000 C   0  0  0  0  0  0  0  0  0  0  0  0
   -0.8762    1.0962    0.0000 H   0  0  0  0  0  0  0  0  0  0  0  0
  1  2  2  0  0  0  0 
 33 37  2  0  0  0  0 
 34 38  2  0  0  0  0 
  3  8  1  0  0  0  0 
  7  8  2  0  0  0  0 
  6  7  1  0  0  0  0 
  5  6  2  0  0  0  0 
  4  5  1  0  0  0  0 
  3  4  2  0  0  0  0 
  9 20  1  0  0  0  0 
 19 22  2  0  0  0  0 
 22 23  1  0  0  0  0 
 23 45  1  0  0  0  0 
 45 43  1  0  0  0  0 
 43 32  1  0  0  0  0 
 32 33  1  0  0  0  0 
  9 14  1  0  0  0  0 
 13 14  2  0  0  0  0 
 12 13  1  0  0  0  0 
 11 12  2  0  0  0  0 
 10 11  1  0  0  0  0 
  9 10  2  0  0  0  0 
 15 16  1  0  0  0  0 
 16 18  1  0  0  0  0 
 17 18  2  0  0  0  0 
 17 19  1  0  0  0  0 
 15 30  1  0  0  0  0 
 16 23  2  0  0  0  0 
 20 21  2  0  0  0  0 
 21 24  1  0  0  0  0 
 24 35  2  0  0  0  0 
 24 25  1  0  0  0  0 
 25 26  1  0  0  0  0 
 26 27  1  0  0  0  0 
 27 29  1  0  0  0  0 
 28 29  2  0  0  0  0 
 28 37  1  0  0  0  0 
 25 45  1  0  0  0  0 
 27 32  2  0  0  0  0 
 43 30  1  0  0  0  0 
 30 31  1  0  0  0  0 
 31 36  2  0  0  0  0 
 31 38  1  0  0  0  0 
  3 34  1  0  0  0  0 
  1 19  1  0  0  0  0 
 21 22  1  0  0  0  0 
 20  2  1  0  0  0  0 
 25 39  1  1  0  0  0 
 33 38  1  0  0  0  0 
 40 41  2  0  0  0  0 
 34 40  1  0  0  0  0 
 41 37  1  0  0  0  0 
 30 42  1  1  0  0  0 
 43 44  1  1  0  0  0 
 45 46  1  1  0  0  0 
M  END
> <INChI key>
YOXXPZVESHZYHK-QXOULVPSSA-N

> <Program>
1:ACD/Labs C+H NMR Predictors and DB, 2020.1.0 2:HOSE code using nmrshiftdb2 data 

> <INChI>
InChI=1S/C38H22O6/c39-35-29-23(19-7-3-1-4-8-19)15-11-21-13-17-25-31(27(21)29)33-34-32-26(43-37(33,35)41)18-14-22-12-16-24(20-9-5-2-6-10-20)30(28(22)32)36(40)38(34,42)44-25/h1-18,33-34,41-42H/t33-,34-,37+,38+/m0/s1

> <Temperature [K]>
0:298 

> <nmrshiftdb2 ID>
2237

> <Field Strength [MHz]>
0:125.75 

> <Spectrum 13C 1>
193.28;0.0S;23|193.28;0.0S;30|123.27;0.0S;20|123.27;0.0S;37|145.34;0.0S;19|145.34;0.0S;33|141.41;0.0S;2|141.41;0.0S;8|129.3;0.0D;3|129.3;0.0D;7|129.3;0.0D;9|129.3;0.0D;13|128.4;0.0D;4|128.4;0.0D;6|128.4;0.0D;10|128.4;0.0D;12|127.6;0.0D;5|127.6;0.0D;11|127.39;0.0D;1|127.39;0.0D;39|132.24;0.0D;0|132.24;0.0D;40|128.98;0.0S;18|128.98;0.0S;36|131.29;0.0D;16|131.29;0.0D;27|121.46;0.0D;17|121.46;0.0D;28|153.0;0.0S;15|153.0;0.0S;26|117.21;0.0S;22|117.21;0.0S;31|131.39;0.0S;21|131.39;0.0S;32|34.05;0.0D;42|34.05;0.0D;44|91.91;0.0S;24|91.91;0.0S;29|

> <Spectrum 13C 0>
33.7;0.0D;42|33.7;0.0D;44|94.3;0.0S;24|94.3;0.0S;29|109.4;0.0S;22|109.4;0.0S;31|119.8;0.0D;17|119.8;0.0D;28|124.5;0.0S;20|124.5;0.0S;37|128.1;0.0D;5|128.1;0.0D;11|128.8;0.0D;4|128.8;0.0D;6|128.8;0.0D;10|128.8;0.0D;12|129.1;0.0S;18|129.1;0.0S;36|129.2;0.0D;1|129.2;0.0D;9|129.2;0.0D;39|129.5;0.0D;3|129.5;0.0D;7|129.5;0.0D;13|129.9;0.0D;16|129.9;0.0D;27|133.7;0.0S;21|133.7;0.0S;32|134.8;0.0D;0|134.8;0.0D;40|142.7;0.0S;2|142.7;0.0S;8|145.8;0.0S;19|145.8;0.0S;33|153.0;0.0S;15|153.0;0.0S;26|191.0;0.0S;23|191.0;0.0S;30|

> <Solvent>
0:Acetone-D6 ((CD3)2CO) 

> <Spectrum 13C 2>
191.0;0.0S;23|191.0;0.0S;30|124.5;0.0S;20|124.5;0.0S;37|145.8;0.0S;19|145.8;0.0S;33|142.7;0.0S;2|142.7;0.0S;8|129.35;0.0D;3|129.35;0.0D;7|129.35;0.0D;9|129.35;0.0D;13|128.88;0.0D;4|128.88;0.0D;6|128.88;0.0D;10|128.88;0.0D;12|127.78;0.0D;5|127.78;0.0D;11|129.2;0.0D;1|129.2;0.0D;39|134.7;0.0D;0|134.7;0.0D;40|128.95;0.0S;18|128.95;0.0S;36|129.85;0.0D;16|129.85;0.0D;27|119.7;0.0D;17|119.7;0.0D;28|152.95;0.0S;15|152.95;0.0S;26|109.35;0.0S;22|109.35;0.0S;31|133.8;0.0S;21|133.8;0.0S;32|33.7;0.0D;42|33.7;0.0D;44|94.3;0.0S;24|94.3;0.0S;29|

$$$$
Lachnanthopyrone
  CDKD
nmrshiftdb2 2238
 22 25  0  0  0  0  0  0  0  0999 V2000
   -1.5131    1.0784    0.0000 C   0  0  0  0  0  0  0  0  0  0  0  0
   -0.7955    0.6643    0.0000 C   0  0  0  0  0  3  0  0  0  0  0  0
   -0.0820    1.0784    0.0000 C   0  0  0  0  0  3  0  0  0  0  0  0
   -0.0779    1.9026    0.0000 C   0  0  0  0  0  3  0  0  0  0  0  0
   -0.7955    2.3168    0.0000 C   0  0  0  0  0  3  0  0  0  0  0  0
   -1.5172    1.9067    0.0000 C   0  0  0  0  0  3  0  0  0  0  0  0
   -4.3628   -0.5905    0.0000 C   0  0  0  0  0  0  0  0  0  0  0  0
   -3.6454   -0.1722    0.0000 C   0  0  0  0  0  0  0  0  0  0  0  0
   -5.0846    0.6479    0.0000 C   0  0  0  0  0  3  0  0  0  0  0  0
   -5.0846   -0.1845    0.0000 O   0  0  0  0  0  0  0  0  0  0  0  0
   -4.3628    1.0537    0.0000 C   0  0  0  0  0  0  0  0  0  0  0  0
   -3.6494    0.6561    0.0000 C   0  0  0  0  0  0  0  0  0  0  0  0
   -2.9359   -0.5782    0.0000 C   0  0  0  0  0  3  0  0  0  0  0  0
   -2.2224   -0.1641    0.0000 C   0  0  0  0  0  3  0  0  0  0  0  0
   -2.2266    0.6602    0.0000 C   0  0  0  0  0  0  0  0  0  0  0  0
   -2.9441    1.0702    0.0000 C   0  0  0  0  0  0  0  0  0  0  0  0
   -2.9523    1.8863    0.0000 C   0  0  0  0  0  0  0  0  0  0  0  0
   -3.6617    2.2881    0.0000 C   0  0  0  0  0  0  0  0  0  0  0  0
   -4.3670    1.8740    0.0000 C   0  0  0  0  0  3  0  0  0  0  0  0
   -3.6700    3.1164    0.0000 O   0  0  0  0  0  1  0  0  0  0  0  0
   -2.2389    2.3045    0.0000 O   0  0  0  0  0  0  0  0  0  0  0  0
   -4.3546   -1.4188    0.0000 O   0  0  0  0  0  0  0  0  0  0  0  0
  1  2  2  0  0  0  0 
  1  6  1  0  0  0  0 
  2  3  1  0  0  0  0 
  3  4  2  0  0  0  0 
  4  5  1  0  0  0  0 
  5  6  2  0  0  0  0 
  7  8  1  0  0  0  0 
  7 10  1  0  0  0  0 
  9 11  2  0  0  0  0 
  9 10  1  0  0  0  0 
  8 12  1  0  0  0  0 
  8 13  2  0  0  0  0 
 13 14  1  0  0  0  0 
 14 15  2  0  0  0  0 
 15 16  1  0  0  0  0 
 12 16  2  0  0  0  0 
 12 11  1  0  0  0  0 
 16 17  1  0  0  0  0 
 17 18  1  0  0  0  0 
 18 19  2  0  0  0  0 
 19 11  1  0  0  0  0 
  1 15  1  0  0  0  0 
 18 20  1  0  0  0  0 
 17 21  2  0  0  0  0 
  7 22  2  0  0  0  0 
M  END
> <INChI key>
TUROAXCIAPETPG-UHFFFAOYSA-N

> <Program>
2:ACD/Labs C+H NMR Predictors and DB, 2020.1.0 

> <INChI>
InChI=1S/C18H10O4/c19-14-8-11-9-22-18(21)13-7-6-12(10-4-2-1-3-5-10)16(15(11)13)17(14)20/h1-9,19H

> <Temperature [K]>
0:298 1:Unreported 

> <nmrshiftdb2 ID>
2238

> <Field Strength [MHz]>
0:125 1:Unreported 

> <Spectrum 13C 1>
107.7;0.0D;18|112.8;0.0S;10|120.6;0.0S;7|125.1;0.0S;15|128.4;0.0D;3|128.6;0.0D;2|128.6;0.0D;4|129.1;0.0D;1|129.1;0.0D;5|134.1;0.0D;13|134.6;0.0D;12|142.1;0.0S;0|148.8;0.0D;8|150.1;0.0S;17|152.0;0.0S;14|160.6;0.0S;6|179.2;0.0S;16|134.6;0.0S;11|

> <Spectrum 13C 0>
107.7;0.0D;18|112.8;0.0S;10|120.6;0.0S;7|125.1;0.0S;15|128.4;0.0D;3|128.6;0.0D;2|128.6;0.0D;4|129.1;0.0D;1|129.1;0.0D;5|134.1;0.0D;13|134.6;0.0S;11|134.6;0.0S;12|142.1;0.0S;0|148.8;0.0D;8|150.1;0.0S;17|152.0;0.0S;14|160.6;0.0S;6|179.2;0.0S;16|

> <Solvent>
0:Acetone-D6 ((CD3)2CO) 1:Unreported 

> <Assignment Method>
1:Unreported 

> <Spectrum 13C 2>
179.2;0.0S;16|150.1;0.0S;17|107.7;0.0D;18|112.8;0.0S;10|148.8;0.0D;8|160.6;0.0S;6|120.6;0.0S;7|134.6;0.0D;11|134.6;0.0D;12|134.1;0.0D;13|152.0;0.0S;14|142.1;0.0S;0|129.1;0.0D;1|129.1;0.0D;5|128.6;0.0D;2|128.6;0.0D;4|128.4;0.0D;3|125.1;0.0S;15|

$$$$
3-Carboxy-5-hydroxy-6-O-β-D-glucopyranosyl-7-phenyl-3H-benzo[de]isochromen-1-one
  CDKD
nmrshiftdb2 2239
 36 40  0  0  0  0  0  0  0  0999 V2000
   -0.1460   -1.5452    0.0000 C   0  0  0  0  0  0  0  0  0  0  0  0
    0.5678   -1.9589    0.0000 C   0  0  0  0  0  3  0  0  0  0  0  0
    1.2776   -1.5493    0.0000 C   0  0  0  0  0  3  0  0  0  0  0  0
    1.2817   -0.7220    0.0000 C   0  0  0  0  0  3  0  0  0  0  0  0
    0.5678   -0.3083    0.0000 C   0  0  0  0  0  3  0  0  0  0  0  0
   -0.1501   -0.7220    0.0000 C   0  0  0  0  0  3  0  0  0  0  0  0
   -3.0255   -3.2283    0.0000 C   0  0  0  0  0  0  0  0  0  0  0  0
   -2.2954   -2.8025    0.0000 C   0  0  0  0  0  0  0  0  0  0  0  0
   -3.7555   -2.8146    0.0000 O   0  0  0  0  0  0  0  0  0  0  0  0
   -3.0255   -1.5615    0.0000 C   0  0  0  0  0  0  0  0  0  0  0  0
   -2.2995   -1.9670    0.0000 C   0  0  0  0  0  0  0  0  0  0  0  0
   -1.5818   -3.2162    0.0000 C   0  0  0  0  0  3  0  0  0  0  0  0
   -0.8598   -2.7943    0.0000 C   0  0  0  0  0  3  0  0  0  0  0  0
   -0.8639   -1.9630    0.0000 C   0  0  0  0  0  0  0  0  0  0  0  0
   -1.5898   -1.5452    0.0000 C   0  0  0  0  0  0  0  0  0  0  0  0
   -1.5980   -0.7220    0.0000 C   0  0  0  0  0  0  0  0  0  0  0  0
   -3.0296   -0.7341    0.0000 C   0  0  0  0  0  3  0  0  0  0  0  0
   -2.3198    0.5273    0.0000 O   0  0  0  0  0  1  0  0  0  0  0  0
   -3.0174   -4.0638    0.0000 O   0  0  0  0  0  0  0  0  0  0  0  0
   -3.7394   -1.9670    0.0000 C   0  0  0  0  0  3  0  0  0  0  0  0
   -4.4490   -1.5574    0.0000 C   0  0  0  0  0  0  0  0  0  0  0  0
   -4.4531   -0.7381    0.0000 O   0  0  0  0  0  0  0  0  0  0  0  0
   -5.0291   -2.1333    0.0000 O   0  0  0  0  0  1  0  0  0  0  0  0
   -1.3141    0.6408    0.0000 O   0  0  0  0  0  0  0  0  0  0  0  0
   -1.3100    2.2711    0.0000 O   0  0  0  0  0  1  0  0  0  0  0  0
    0.1054    3.0823    0.0000 O   0  0  0  0  0  1  0  0  0  0  0  0
    1.5087    2.2671    0.0000 O   0  0  0  0  0  1  0  0  0  0  0  0
    0.0973    0.6408    0.0000 O   0  0  0  0  0  0  0  0  0  0  0  0
    2.1333    1.1640    0.0000 O   0  0  0  0  0  1  0  0  0  0  0  0
   -0.6084    1.0464    0.0000 C   0  0  0  0  0  3  0  0  0  0  0  0
   -0.6084    1.8616    0.0000 C   0  0  0  0  0  3  0  0  0  0  0  0
    0.1054    2.2671    0.0000 C   0  0  0  0  0  3  0  0  0  0  0  0
    0.8071    1.8616    0.0000 C   0  0  0  0  0  3  0  0  0  0  0  0
    0.8030    1.0464    0.0000 C   0  0  0  0  0  3  0  0  0  0  0  0
    1.5087    0.6368    0.0000 C   0  0  0  0  0  2  0  0  0  0  0  0
   -2.3117   -0.3164    0.0000 C   0  0  0  0  0  0  0  0  0  0  0  0
  1  2  2  0  0  0  0 
  1  6  1  0  0  0  0 
  2  3  1  0  0  0  0 
  3  4  2  0  0  0  0 
  4  5  1  0  0  0  0 
  5  6  2  0  0  0  0 
  7  8  1  0  0  0  0 
  7  9  1  0  0  0  0 
  9 20  1  0  0  0  0 
  8 11  1  0  0  0  0 
  8 12  2  0  0  0  0 
 12 13  1  0  0  0  0 
 13 14  2  0  0  0  0 
 14 15  1  0  0  0  0 
 11 15  2  0  0  0  0 
 10 11  1  0  0  0  0 
 15 16  1  0  0  0  0 
 16 36  2  0  0  0  0 
 10 17  2  0  0  0  0 
 18 36  1  0  0  0  0 
  7 19  2  0  0  0  0 
 10 20  1  0  0  0  0 
 20 21  1  0  0  0  0 
 21 22  2  0  0  0  0 
 21 23  1  0  0  0  0 
 29 35  1  0  0  0  0 
 28 34  1  0  0  0  0 
 28 30  1  0  0  0  0 
 30 31  1  0  0  0  0 
 31 32  1  0  0  0  0 
 32 33  1  0  0  0  0 
 33 34  1  0  0  0  0 
 34 35  1  1  0  0  0 
 30 24  1  1  0  0  0 
 31 25  1  6  0  0  0 
 32 26  1  1  0  0  0 
 33 27  1  6  0  0  0 
 16 24  1  0  0  0  0 
 17 36  1  0  0  0  0 
  1 14  1  0  0  0  0 
M  END
> <INChI key>
KUYMUCQWUSNZOX-SUKHPEAHSA-N

> <INChI>
InChI=1S/C25H22O11/c26-9-15-18(28)19(29)20(30)25(34-15)36-22-14(27)8-13-16-12(24(33)35-21(13)23(31)32)7-6-11(17(16)22)10-4-2-1-3-5-10/h1-8,15,18-21,25-30H,9H2,(H,31,32)/t15-,18-,19+,20-,21?,25+/m1/s1

> <Temperature [K]>
0:298 

> <nmrshiftdb2 ID>
2239

> <Field Strength [MHz]>
0:125 

> <Spectrum 13C 0>
62.7;0.0T;34|71.4;0.0D;32|74.7;0.0D;30|77.6;0.0D;31|77.8;0.0D;33|82.2;0.0D;19|103.9;0.0D;29|118.6;0.0D;16|121.2;0.0S;14|125.5;0.0S;10|126.2;0.0S;9|126.5;0.0D;11|127.3;0.0D;1|127.6;0.0D;3|128.1;0.0D;5|128.4;0.0S;7|130.6;0.0D;2|131.4;0.0D;4|131.7;0.0D;12|139.0;0.0S;15|145.1;0.0S;0|145.5;0.0S;13|148.6;0.0S;35|167.1;0.0S;6|174.1;0.0S;20|

> <Solvent>
0:Methanol-D4 (CD3OD) 

$$$$
Anigorufone
  CDKD
nmrshiftdb2 2240
 21 24  0  0  0  0  0  0  0  0999 V2000
   -2.9849    0.6647    0.0000 C   0  0  0  0  0  0  0  0  0  0  0  0
   -2.9890   -0.1652    0.0000 C   0  0  0  0  0  3  0  0  0  0  0  0
   -2.2790   -0.5780    0.0000 C   0  0  0  0  0  3  0  0  0  0  0  0
   -2.2707    1.0775    0.0000 C   0  0  0  0  0  0  0  0  0  0  0  0
   -1.5606   -0.1734    0.0000 C   0  0  0  0  0  0  0  0  0  0  0  0
   -5.1194    1.0775    0.0000 C   0  0  0  0  0  3  0  0  0  0  0  0
   -4.4092    0.6647    0.0000 C   0  0  0  0  0  3  0  0  0  0  0  0
   -3.6991    1.0733    0.0000 C   0  0  0  0  0  0  0  0  0  0  0  0
   -3.6950    1.8950    0.0000 C   0  0  0  0  0  3  0  0  0  0  0  0
   -4.4133    2.3079    0.0000 C   0  0  0  0  0  3  0  0  0  0  0  0
   -5.1194    1.8950    0.0000 C   0  0  0  0  0  3  0  0  0  0  0  0
   -1.5523    0.6565    0.0000 C   0  0  0  0  0  0  0  0  0  0  0  0
   -0.8463   -0.5863    0.0000 C   0  0  0  0  0  3  0  0  0  0  0  0
   -0.1280   -0.1816    0.0000 C   0  0  0  0  0  3  0  0  0  0  0  0
   -0.1239    0.6482    0.0000 C   0  0  0  0  0  3  0  0  0  0  0  0
   -0.8339    1.0609    0.0000 C   0  0  0  0  0  0  0  0  0  0  0  0
   -0.8256    1.8908    0.0000 C   0  0  0  0  0  3  0  0  0  0  0  0
   -1.5440    2.3120    0.0000 C   0  0  0  0  0  0  0  0  0  0  0  0
   -2.2666    1.9032    0.0000 C   0  0  0  0  0  0  0  0  0  0  0  0
   -1.5482    3.1377    0.0000 O   0  0  0  0  0  1  0  0  0  0  0  0
   -2.9890    2.3161    0.0000 O   0  0  0  0  0  0  0  0  0  0  0  0
  1  2  1  0  0  0  0 
  1  4  2  0  0  0  0 
  2  3  2  0  0  0  0 
  3  5  1  0  0  0  0 
  6  7  2  0  0  0  0 
  7  8  1  0  0  0  0 
  8  9  2  0  0  0  0 
  9 10  1  0  0  0  0 
 10 11  2  0  0  0  0 
  6 11  1  0  0  0  0 
  1  8  1  0  0  0  0 
  5 12  2  0  0  0  0 
  5 13  1  0  0  0  0 
 13 14  2  0  0  0  0 
 14 15  1  0  0  0  0 
 15 16  2  0  0  0  0 
  4 12  1  0  0  0  0 
  4 19  1  0  0  0  0 
 12 16  1  0  0  0  0 
 16 17  1  0  0  0  0 
 17 18  2  0  0  0  0 
 18 19  1  0  0  0  0 
 18 20  1  0  0  0  0 
 19 21  2  0  0  0  0 
M  END
> <INChI key>
ACJJXELQAJQSLK-UHFFFAOYSA-N

> <Program>
1:ACD/Labs C+H NMR Predictors and DB, 2020.1.0 2:HOSE code using nmrshiftdb2 data 

> <INChI>
InChI=1S/C19H12O2/c20-16-11-14-8-4-7-13-9-10-15(12-5-2-1-3-6-12)18(17(13)14)19(16)21/h1-11,20H

> <Temperature [K]>
0:298 

> <nmrshiftdb2 ID>
2240

> <Field Strength [MHz]>
0:125 

> <Spectrum 13C 1>
180.42;0.0S;18|150.79;0.0S;17|114.19;0.0D;16|128.63;0.0S;15|131.06;0.0D;14|128.42;0.0D;13|132.49;0.0D;12|132.74;0.0S;4|132.68;0.0D;2|131.07;0.0D;1|145.32;0.0S;0|143.55;0.0S;7|127.82;0.0D;6|127.82;0.0D;8|128.2;0.0D;5|128.2;0.0D;9|126.9;0.0D;10|125.94;0.0S;3|124.49;0.0S;11|

> <Spectrum 13C 0>
113.1;0.0D;16|124.7;0.0S;3|125.7;0.0S;11|127.8;0.0D;10|127.9;0.0D;13|128.8;0.0D;5|128.8;0.0D;9|128.9;0.0D;6|128.9;0.0D;8|130.0;0.0S;15|130.2;0.0D;12|131.0;0.0D;14|132.0;0.0D;1|132.5;0.0S;4|136.2;0.0D;2|143.6;0.0S;7|149.1;0.0S;0|151.3;0.0S;17|180.7;0.0S;18|

> <Solvent>
0:Acetone-D6 ((CD3)2CO) 

> <Spectrum 13C 2>
180.7;0.0S;18|151.3;0.0S;17|113.1;0.0D;16|130.0;0.0S;15|131.0;0.0D;14|127.9;0.0D;13|130.2;0.0D;12|132.5;0.0S;4|136.2;0.0D;2|132.0;0.0D;1|149.1;0.0S;0|143.6;0.0S;7|128.73;0.0D;6|128.73;0.0D;8|128.88;0.0D;5|128.88;0.0D;9|127.78;0.0D;10|124.7;0.0S;3|125.47;0.0S;11|

$$$$
Anigopreissin A
  CDKD
nmrshiftdb2 2241
 34 38  0  0  0  0  0  0  0  0999 V2000
    3.2956    1.6705    0.0000 C   0  0  0  0  0  0  0  0  0  0  0  0
    4.0091    1.2580    0.0000 C   0  0  0  0  0  3  0  0  0  0  0  0
    4.7185    1.6663    0.0000 C   0  0  0  0  0  3  0  0  0  0  0  0
    4.7226    2.4913    0.0000 C   0  0  0  0  0  0  0  0  0  0  0  0
    4.0091    2.9037    0.0000 C   0  0  0  0  0  3  0  0  0  0  0  0
    3.2914    2.4954    0.0000 C   0  0  0  0  0  3  0  0  0  0  0  0
   -1.7034    1.2580    0.0000 C   0  0  0  0  0  0  0  0  0  0  0  0
   -1.7034    0.4331    0.0000 C   0  0  0  0  0  0  0  0  0  0  0  0
   -0.9899    1.6746    0.0000 O   0  0  0  0  0  0  0  0  0  0  0  0
   -0.2764    1.2539    0.0000 C   0  0  0  0  0  0  0  0  0  0  0  0
   -0.2804    0.4289    0.0000 C   0  0  0  0  0  0  0  0  0  0  0  0
   -3.6792    3.1264    0.0000 C   0  0  0  0  0  3  0  0  0  0  0  0
   -4.3968    2.7222    0.0000 C   0  0  0  0  0  0  0  0  0  0  0  0
   -4.4008    1.8974    0.0000 C   0  0  0  0  0  3  0  0  0  0  0  0
   -3.6874    1.4807    0.0000 C   0  0  0  0  0  3  0  0  0  0  0  0
   -2.9697    1.8932    0.0000 C   0  0  0  0  0  0  0  0  0  0  0  0
   -2.9697    2.7140    0.0000 C   0  0  0  0  0  3  0  0  0  0  0  0
   -5.1145    3.1347    0.0000 O   0  0  0  0  0  1  0  0  0  0  0  0
   -3.6461   -0.3135    0.0000 C   0  0  0  0  0  3  0  0  0  0  0  0
   -4.3597   -0.7218    0.0000 C   0  0  0  0  0  0  0  0  0  0  0  0
   -4.3679   -1.5467    0.0000 C   0  0  0  0  0  3  0  0  0  0  0  0
   -3.6544   -1.9633    0.0000 C   0  0  0  0  0  0  0  0  0  0  0  0
   -2.9368   -1.5509    0.0000 C   0  0  0  0  0  3  0  0  0  0  0  0
   -2.9368   -0.7259    0.0000 C   0  0  0  0  0  0  0  0  0  0  0  0
   -5.0814   -0.3052    0.0000 O   0  0  0  0  0  1  0  0  0  0  0  0
   -3.6627   -2.7883    0.0000 O   0  0  0  0  0  1  0  0  0  0  0  0
    0.4289    0.0165    0.0000 C   0  0  0  0  0  0  0  0  0  0  0  0
    1.1466    0.4249    0.0000 C   0  0  0  0  0  3  0  0  0  0  0  0
    1.1508    1.2498    0.0000 C   0  0  0  0  0  0  0  0  0  0  0  0
    0.4372    1.6663    0.0000 C   0  0  0  0  0  3  0  0  0  0  0  0
    0.4249   -0.8085    0.0000 O   0  0  0  0  0  1  0  0  0  0  0  0
    1.8643    1.6663    0.0000 C   0  0  0  0  0  3  0  0  0  0  0  0
    2.5820    1.2539    0.0000 C   0  0  0  0  0  3  0  0  0  0  0  0
    5.4362    2.9120    0.0000 O   0  0  0  0  0  1  0  0  0  0  0  0
  1  2  1  0  0  0  0 
  1  6  2  0  0  0  0 
  2  3  2  0  0  0  0 
  3  4  1  0  0  0  0 
  4  5  2  0  0  0  0 
  5  6  1  0  0  0  0 
  7  8  2  0  0  0  0 
  9 10  1  0  0  0  0 
  7  9  1  0  0  0  0 
  8 11  1  0  0  0  0 
 12 13  2  0  0  0  0 
 13 14  1  0  0  0  0 
 14 15  2  0  0  0  0 
 15 16  1  0  0  0  0 
 16 17  2  0  0  0  0 
 12 17  1  0  0  0  0 
 13 18  1  0  0  0  0 
  7 16  1  0  0  0  0 
 19 20  2  0  0  0  0 
 20 21  1  0  0  0  0 
 21 22  2  0  0  0  0 
 22 23  1  0  0  0  0 
 23 24  2  0  0  0  0 
 19 24  1  0  0  0  0 
  8 24  1  0  0  0  0 
 20 25  1  0  0  0  0 
 22 26  1  0  0  0  0 
 10 11  1  0  0  0  0 
 10 30  2  0  0  0  0 
 11 27  2  0  0  0  0 
 27 28  1  0  0  0  0 
 28 29  2  0  0  0  0 
 29 30  1  0  0  0  0 
 27 31  1  0  0  0  0 
 29 32  1  0  0  0  0 
 32 33  2  0  0  0  0 
  1 33  1  0  0  0  0 
  4 34  1  0  0  0  0 
M  END
> <INChI key>
PKURHFYJMWBEEX-OWOJBTEDSA-N

> <Program>
1:ACD/Labs C+H NMR Predictors and DB, 2020.1.0 2:ACD/Labs C+H NMR Predictors and DB, 2020.1.0 3:HOSE code using nmrshiftdb2 data 4:HOSE code using nmrshiftdb2 data 

> <INChI>
InChI=1S/C28H20O6/c29-20-7-3-16(4-8-20)1-2-17-11-24(33)27-25(12-17)34-28(18-5-9-21(30)10-6-18)26(27)19-13-22(31)15-23(32)14-19/h1-15,29-33H/b2-1+

> <Temperature [K]>
0:298 

> <nmrshiftdb2 ID>
2241

> <Field Strength [MHz]>
0:125.75 

> <Spectrum 13C 1>
157.5;0.0S;3|115.62;0.0D;2|115.62;0.0D;4|127.8;0.0D;0|127.8;0.0D;1|127.8;0.0D;5|128.48;0.0D;32|126.92;0.0D;31|135.4;0.0S;28|106.4;0.0D;27|151.8;0.0S;26|117.7;0.0S;10|115.5;0.0S;7|135.0;0.0S;23|108.6;0.0D;18|108.6;0.0D;22|158.0;0.0S;19|158.0;0.0S;21|101.8;0.0D;20|149.08;0.0S;6|121.2;0.0S;15|127.7;0.0D;14|127.7;0.0D;16|115.4;0.0D;11|115.4;0.0D;13|157.6;0.0S;12|155.1;0.0S;9|100.06;0.0D;29|

> <Spectrum 13C 0>
101.4;0.0D;29|102.9;0.0D;20|107.4;0.0D;27|109.7;0.0D;18|109.7;0.0D;22|116.1;0.0D;11|116.1;0.0D;13|116.3;0.0S;7|116.4;0.0D;2|116.4;0.0D;4|118.6;0.0S;10|123.0;0.0S;15|126.8;0.0D;31|128.6;0.0D;14|128.6;0.0D;16|128.7;0.0D;32|128.9;0.0D;1|128.9;0.0D;5|130.0;0.0S;0|136.4;0.0S;28|136.5;0.0S;23|150.6;0.0S;6|152.4;0.0S;26|156.5;0.0S;9|158.1;0.0S;3|158.4;0.0S;12|159.5;0.0S;19|159.5;0.0S;21|

> <Spectrum 13C 3>
159.62;0.0S;3|115.88;0.0D;2|115.88;0.0D;4|128.35;0.0D;1|128.35;0.0D;5|130.0;0.0S;0|128.7;0.0D;32|126.8;0.0D;31|136.4;0.0S;28|107.4;0.0D;27|152.4;0.0S;26|118.6;0.0S;10|116.3;0.0S;7|136.5;0.0S;23|109.7;0.0D;18|109.7;0.0D;22|159.5;0.0S;19|159.5;0.0S;21|102.9;0.0D;20|150.6;0.0S;6|123.0;0.0S;15|128.6;0.0D;14|128.6;0.0D;16|116.1;0.0D;11|116.1;0.0D;13|157.09;0.0S;12|156.5;0.0S;9|101.4;0.0D;29|

> <Solvent>
0:Acetone-D6 ((CD3)2CO) 

> <Spectrum 13C 2>
157.5;0.0S;3|115.6;0.0D;2|115.6;0.0D;4|127.8;0.0D;1|127.8;0.0D;5|128.2;0.0S;0|128.48;0.0D;32|126.86;0.0D;31|135.4;0.0S;28|106.4;0.0D;27|151.8;0.0S;26|117.7;0.0S;10|115.5;0.0S;7|135.0;0.0S;23|108.6;0.0D;18|108.6;0.0D;22|158.0;0.0S;19|158.0;0.0S;21|101.8;0.0D;20|149.1;0.0S;6|121.2;0.0S;15|127.7;0.0D;14|127.7;0.0D;16|115.4;0.0D;11|115.4;0.0D;13|157.6;0.0S;12|155.1;0.0S;9|100.06;0.0D;29|

> <Spectrum 13C 4>
159.62;0.0S;3|115.88;0.0D;2|115.88;0.0D;4|128.35;0.0D;1|128.35;0.0D;5|130.0;0.0S;0|128.7;0.0D;32|126.8;0.0D;31|136.4;0.0S;28|107.4;0.0D;27|152.4;0.0S;26|118.6;0.0S;10|116.3;0.0S;7|136.5;0.0S;23|109.7;0.0D;18|109.7;0.0D;22|159.5;0.0S;19|159.5;0.0S;21|102.9;0.0D;20|150.6;0.0S;6|123.0;0.0S;15|128.6;0.0D;14|128.6;0.0D;16|116.1;0.0D;11|116.1;0.0D;13|157.09;0.0S;12|156.5;0.0S;9|101.4;0.0D;29|

$$$$
7-O-α-L-rhamnosyl-8-[2-oxo-2H-1-benzopyran-7'-(hydroxy)-6'-yl]-2H-1-benzopyran-2
  CDKD
nmrshiftdb2 2242
 34 38  0  0  0  0  0  0  0  0999 V2000
    4.1567   -2.2387    0.0000 C   0  0  0  0  0  3  0  0  0  0  0  0
    3.7397   -1.5218    0.0000 O   0  0  0  0  0  0  0  0  0  0  0  0
    2.9148   -1.5243    0.0000 C   0  0  0  0  0  3  0  0  0  0  0  0
    2.5005   -2.2420    0.0000 C   0  0  0  0  0  3  0  0  0  0  0  0
    2.9175   -2.9592    0.0000 C   0  0  0  0  0  3  0  0  0  0  0  0
    3.7487   -2.9584    0.0000 C   0  0  0  0  0  3  0  0  0  0  0  0
    5.5868   -2.2470    0.0000 C   0  0  0  0  0  0  0  0  0  0  0  0
    5.5827   -3.0726    0.0000 C   0  0  0  0  0  0  0  0  0  0  0  0
    6.2913   -3.4867    0.0000 C   0  0  0  0  0  3  0  0  0  0  0  0
    6.2997   -1.8358    0.0000 C   0  0  0  0  0  3  0  0  0  0  0  0
    7.0168   -1.4273    0.0000 O   0  0  0  0  0  0  0  0  0  0  0  0
    7.7345   -1.0204    0.0000 C   0  0  0  0  0  0  0  0  0  0  0  0
    7.7386   -0.1948    0.0000 C   0  0  0  0  0  3  0  0  0  0  0  0
    7.0252    0.2239    0.0000 C   0  0  0  0  0  3  0  0  0  0  0  0
    6.3079   -1.0132    0.0000 C   0  0  0  0  0  0  0  0  0  0  0  0
    6.3120   -0.1876    0.0000 C   0  0  0  0  0  0  0  0  0  0  0  0
    5.6034    0.2265    0.0000 C   0  0  0  0  0  3  0  0  0  0  0  0
    4.8857   -0.1804    0.0000 C   0  0  0  0  0  3  0  0  0  0  0  0
    4.8816   -1.0060    0.0000 C   0  0  0  0  0  0  0  0  0  0  0  0
    5.5950   -1.4247    0.0000 C   0  0  0  0  0  0  0  0  0  0  0  0
    7.0131   -2.2542    0.0000 C   0  0  0  0  0  0  0  0  0  0  0  0
    7.0083   -3.0765    0.0000 C   0  0  0  0  0  0  0  0  0  0  0  0
    7.7140   -3.4895    0.0000 O   0  0  0  0  0  0  0  0  0  0  0  0
    8.4291   -3.0848    0.0000 C   0  0  0  0  0  0  0  0  0  0  0  0
    8.4339   -2.2625    0.0000 C   0  0  0  0  0  3  0  0  0  0  0  0
    7.7237   -1.8454    0.0000 C   0  0  0  0  0  3  0  0  0  0  0  0
    9.1411   -3.5028    0.0000 O   0  0  0  0  0  0  0  0  0  0  0  0
    4.8656   -3.4818    0.0000 O   0  0  0  0  0  1  0  0  0  0  0  0
    8.4468   -1.4302    0.0000 O   0  0  0  0  0  0  0  0  0  0  0  0
    4.1641   -1.4145    0.0000 O   0  0  0  0  0  0  0  0  0  0  0  0
    3.7439   -3.7815    0.0000 O   0  0  0  0  0  1  0  0  0  0  0  0
    2.9100   -3.7815    0.0000 O   0  0  0  0  0  1  0  0  0  0  0  0
    2.4931   -1.4135    0.0000 O   0  0  0  0  0  1  0  0  0  0  0  0
    2.9100   -2.3471    0.0000 C   0  0  0  0  0  1  0  0  0  0  0  0
  1  6  1  0  0  0  0 
  2  3  1  0  0  0  0 
  7 10  2  0  0  0  0 
  8  9  2  0  0  0  0 
 15 20  2  0  0  0  0 
 16 17  2  0  0  0  0 
 17 18  1  0  0  0  0 
 18 19  2  0  0  0  0 
 19 20  1  0  0  0  0 
 20  7  1  0  0  0  0 
 21 22  2  0  0  0  0 
  9 22  1  0  0  0  0 
 21 10  1  0  0  0  0 
  3  4  1  0  0  0  0 
  4  5  1  0  0  0  0 
  5  6  1  0  0  0  0 
  7  8  1  0  0  0  0 
 21 26  1  0  0  0  0 
 22 23  1  0  0  0  0 
 23 24  1  0  0  0  0 
 24 25  1  0  0  0  0 
 25 26  2  0  0  0  0 
 16 14  1  0  0  0  0 
 24 27  2  0  0  0  0 
 15 11  1  0  0  0  0 
  8 28  1  0  0  0  0 
 11 12  1  0  0  0  0 
 12 29  2  0  0  0  0 
 12 13  1  0  0  0  0 
 19 30  1  0  0  0  0 
 30  1  1  0  0  0  0 
 13 14  2  0  0  0  0 
  6 31  1  0  0  0  0 
 15 16  1  0  0  0  0 
  5 32  1  0  0  0  0 
  4 33  1  0  0  0  0 
  1  2  1  0  0  0  0 
  3 34  1  0  0  0  0 
M  END
> <INChI key>
KUTYZRVAZIEYCQ-UHFFFAOYSA-N

> <INChI>
InChI=1S/C24H20O10/c1-10-20(28)21(29)22(30)24(31-10)33-15-5-2-11-3-6-18(27)34-23(11)19(15)13-8-12-4-7-17(26)32-16(12)9-14(13)25/h2-10,20-22,24-25,28-30H,1H3

> <Temperature [K]>
0:300 

> <nmrshiftdb2 ID>
2242

> <Field Strength [MHz]>
0:100 

> <Spectrum 13C 0>
16.6;0.0Q;33|70.9;0.0D;2|71.6;0.0D;5|72.7;0.0D;4|73.8;0.0D;3|96.8;0.0D;0|103.3;0.0D;8|111.8;0.0S;19|112.0;0.0D;17|112.3;0.0D;24|113.7;0.0S;20|113.9;0.0D;12|114.6;0.0S;15|115.1;0.0S;6|128.7;0.0D;9|131.0;0.0D;16|143.9;0.0D;13|144.4;0.0D;25|152.2;0.0S;14|155.2;0.0S;21|156.4;0.0S;18|158.6;0.0S;7|160.2;0.0S;11|160.8;0.0S;23|

> <Solvent>
0:Methanol-D4 (CD3OD) 

$$$$
Myrtenol
  CDKD
nmrshiftdb2 2243
 11 12  0  0  0  0  0  0  0  0999 V2000
   -3.3615   -0.1828    0.0000 C   0  0  0  0  0  2  0  0  0  0  0  0
   -2.8133    1.4276    0.0000 C   0  0  0  0  0  3  0  0  0  0  0  0
   -2.0544    1.4276    0.0000 C   0  0  0  0  0  0  0  0  0  0  0  0
   -1.7905    1.0018    0.0000 C   0  0  0  0  0  3  0  0  0  0  0  0
   -2.4664    0.5334    0.0000 C   0  0  0  0  0  2  0  0  0  0  0  0
   -3.2707    0.7607    0.0000 C   0  0  0  0  0  3  0  0  0  0  0  0
   -3.6418    1.7597    0.0000 C   0  0  0  0  0  0  0  0  0  0  0  0
   -4.3326    1.8308    0.0000 C   0  0  0  0  0  1  0  0  0  0  0  0
   -2.9177    2.1551    0.0000 C   0  0  0  0  0  1  0  0  0  0  0  0
   -1.7905    1.8535    0.0000 C   0  0  0  0  0  2  0  0  0  0  0  0
   -1.3676    2.2794    0.0000 O   0  0  0  0  0  1  0  0  0  0  0  0
  2  3  1  0  0  0  0 
  3  4  2  0  0  0  0 
  4  5  1  0  0  0  0 
  5  6  1  0  0  0  0 
  6  7  1  0  0  0  0 
  2  7  1  0  0  0  0 
  7  8  1  0  0  0  0 
  7  9  1  0  0  0  0 
  3 10  1  0  0  0  0 
 10 11  1  0  0  0  0 
  1  2  1  0  0  0  0 
  1  6  1  0  0  0  0 
M  END
> <INChI key>
RXBQNMWIQKOSCS-UHFFFAOYSA-N

> <Program>
1:ACD/Labs C+H NMR Predictors and DB, 2020.1.0 2:HOSE code using nmrshiftdb2 data 

> <INChI>
InChI=1S/C10H16O/c1-10(2)8-4-3-7(6-11)9(10)5-8/h3,8-9,11H,4-6H2,1-2H3

> <Temperature [K]>
0:295 

> <nmrshiftdb2 ID>
2243

> <Field Strength [MHz]>
0:125.79 

> <Spectrum 13C 1>
26.21;0.0Q;7|37.95;0.0S;6|21.1;0.0Q;8|40.96;0.0D;5|31.38;0.0T;4|117.55;0.0D;3|147.79;0.0S;2|65.8;0.0T;9|43.38;0.0D;1|31.43;0.0T;0|

> <Spectrum 13C 0>
21.1;0.0Q;8|26.12;0.0Q;7|31.11;0.0T;4|31.6;0.0T;0|37.94;0.0S;6|40.88;0.0D;5|43.33;0.0D;1|65.99;0.0T;9|117.9;0.0D;3|147.76;0.0S;2|

> <Solvent>
0:Chloroform-D1 (CDCl3) + Benzene-D6 (C6D6) 

> <Spectrum 13C 2>
23.61;0.0Q;7|23.61;0.0Q;8|37.94;0.0S;6|40.88;0.0D;5|31.11;0.0T;4|117.9;0.0D;3|147.76;0.0S;2|65.99;0.0T;9|43.33;0.0D;1|31.6;0.0T;0|

$$$$
1,2-Dimethyl-7,7-dioxo-3-oxa-7lambda*6*-thia-2,8-diaza-tricyclo[6.2.1.0*4,10*]un
  CDKD
nmrshiftdb2 2244
 21 23  0  0  0  0  0  0  0  0999 V2000
   -3.4339    3.1543    0.0000 C   0  0  0  0  0  3  0  0  0  0  0  0
   -2.5080    3.1856    0.0000 C   0  0  0  0  0  3  0  0  0  0  0  0
   -4.0265    2.3899    0.0000 C   0  0  0  0  0  2  0  0  0  0  0  0
   -2.1344    2.4839    0.0000 C   0  0  0  0  0  2  0  0  0  0  0  0
   -3.8826    1.5226    0.0000 C   0  0  0  0  0  3  0  0  0  0  0  0
   -2.2893    1.5226    0.0000 N   0  0  0  0  0  0  0  0  0  0  0  0
   -3.0234    1.1093    0.0000 S   0  0  0  0  0  0  0  0  0  0  0  0
   -4.5895    1.1093    0.0000 C   0  0  0  0  0  0  0  0  0  0  0  0
   -4.5599    0.3521    0.0000 O   0  0  0  0  0  0  0  0  0  0  0  0
   -5.3127    1.5280    0.0000 O   0  0  0  0  0  0  0  0  0  0  0  0
   -6.0414    1.1147    0.0000 C   0  0  0  0  0  3  0  0  0  0  0  0
   -6.7429    1.5280    0.0000 C   0  0  0  0  0  1  0  0  0  0  0  0
   -6.0467    0.2936    0.0000 C   0  0  0  0  0  1  0  0  0  0  0  0
   -3.5533    0.5136    0.0000 O   0  0  0  0  0  0  0  0  0  0  0  0
   -2.4933    0.5220    0.0000 O   0  0  0  0  0  0  0  0  0  0  0  0
   -1.5252    2.1863    0.0000 C   0  0  0  0  0  2  0  0  0  0  0  0
   -1.6192    2.8767    0.0000 C   0  0  0  0  0  0  0  0  0  0  0  0
   -0.7994    2.9690    0.0000 C   0  0  0  0  0  1  0  0  0  0  0  0
   -1.8053    3.6394    0.0000 N   0  0  0  0  0  0  0  0  0  0  0  0
   -2.9200    3.4855    0.0000 O   0  0  0  0  0  0  0  0  0  0  0  0
   -1.2235    4.1327    0.0000 C   0  0  0  0  0  1  0  0  0  0  0  0
  1  2  1  0  0  0  0 
  1  3  1  0  0  0  0 
  2  4  1  0  0  0  0 
  3  5  1  0  0  0  0 
  4  6  1  0  0  0  0 
  6  7  1  0  0  0  0 
  5  7  1  0  0  0  0 
  5  8  1  0  0  0  0 
  8  9  2  0  0  0  0 
  8 10  1  0  0  0  0 
 10 11  1  0  0  0  0 
 11 12  1  0  0  0  0 
 11 13  1  0  0  0  0 
  7 14  2  0  0  0  0 
  7 15  2  0  0  0  0 
  6 16  1  0  0  0  0 
 16 17  1  0  0  0  0 
  2 17  1  0  0  0  0 
 17 18  1  0  0  0  0 
 17 19  1  0  0  0  0 
  1 20  1  0  0  0  0 
 19 20  1  0  0  0  0 
 19 21  1  0  0  0  0 
M  END
> <INChI key>
DCWKRGFEBFUJOU-UHFFFAOYSA-N

> <INChI>
InChI=1S/C13H22N2O5S/c1-8(2)19-12(16)11-5-10-9-6-15(21(11,17)18)7-13(9,3)14(4)20-10/h8-11H,5-7H2,1-4H3

> <Temperature [K]>
0:295 

> <nmrshiftdb2 ID>
2244

> <Field Strength [MHz]>
0:100 

> <Spectrum 13C 0>
18.51;0.0Q;17|21.1;0.0Q;11|21.18;0.0Q;12|27.38;0.0T;2|38.8;0.0Q;20|49.71;0.0T;3|49.71;0.0T;15|55.69;0.0D;1|63.05;0.0D;4|69.68;0.0D;10|73.31;0.0D;0|75.87;0.0S;16|165.06;0.0S;7|

> <Solvent>
0:Benzene-D6 (C6D6) 

$$$$
1,1-Dioxo-2-(2-oxo-propyl)-2,3,6,7-tetrahydro-1H-1lambda*6*-[1,2]thiazepine-7-ca
  CDKD
nmrshiftdb2 2245
 19 19  0  0  0  0  0  0  0  0999 V2000
   -1.8769    3.1352    0.0000 C   0  0  0  0  0  3  0  0  0  0  0  0
   -1.0519    3.1352    0.0000 C   0  0  0  0  0  3  0  0  0  0  0  0
   -2.4627    2.5535    0.0000 C   0  0  0  0  0  2  0  0  0  0  0  0
   -0.4703    2.5535    0.0000 C   0  0  0  0  0  2  0  0  0  0  0  0
   -2.2523    1.7573    0.0000 C   0  0  0  0  0  3  0  0  0  0  0  0
   -0.6848    1.7573    0.0000 N   0  0  0  0  0  0  0  0  0  0  0  0
   -1.4026    1.3489    0.0000 S   0  0  0  0  0  0  0  0  0  0  0  0
   -2.9701    1.3489    0.0000 C   0  0  0  0  0  0  0  0  0  0  0  0
   -2.7556    0.5569    0.0000 O   0  0  0  0  0  0  0  0  0  0  0  0
   -3.6837    1.7615    0.0000 O   0  0  0  0  0  0  0  0  0  0  0  0
   -4.4015    1.3531    0.0000 C   0  0  0  0  0  3  0  0  0  0  0  0
   -5.1152    1.7655    0.0000 C   0  0  0  0  0  1  0  0  0  0  0  0
   -4.4057    0.5280    0.0000 C   0  0  0  0  0  1  0  0  0  0  0  0
    0.0248    1.3448    0.0000 C   0  0  0  0  0  2  0  0  0  0  0  0
    0.7384    1.7615    0.0000 C   0  0  0  0  0  0  0  0  0  0  0  0
    0.9529    2.5617    0.0000 O   0  0  0  0  0  0  0  0  0  0  0  0
    1.3200    1.1798    0.0000 C   0  0  0  0  0  1  0  0  0  0  0  0
   -1.8704    0.7530    0.0000 O   0  0  0  0  0  0  0  0  0  0  0  0
   -0.8209    0.7048    0.0000 O   0  0  0  0  0  0  0  0  0  0  0  0
  1  2  2  0  0  0  0 
  1  3  1  0  0  0  0 
  2  4  1  0  0  0  0 
  3  5  1  0  0  0  0 
  4  6  1  0  0  0  0 
  6  7  1  0  0  0  0 
  5  7  1  0  0  0  0 
  5  8  1  0  0  0  0 
  8  9  2  0  0  0  0 
  8 10  1  0  0  0  0 
 10 11  1  0  0  0  0 
 11 12  1  0  0  0  0 
 11 13  1  0  0  0  0 
  6 14  1  0  0  0  0 
 14 15  1  0  0  0  0 
 15 16  2  0  0  0  0 
 15 17  1  0  0  0  0 
  7 18  2  0  0  0  0 
  7 19  2  0  0  0  0 
M  END
> <INChI key>
JTLTYOOXOIJKRC-UHFFFAOYSA-N

> <INChI>
InChI=1S/C12H19NO5S/c1-9(2)18-12(15)11-6-4-5-7-13(8-10(3)14)19(11,16)17/h4-5,9,11H,6-8H2,1-3H3

> <Temperature [K]>
0:295 

> <nmrshiftdb2 ID>
2245

> <Field Strength [MHz]>
0:100 

> <Spectrum 13C 0>
21.41;0.0Q;11|21.47;0.0Q;12|25.81;0.0T;2|26.93;0.0Q;16|44.91;0.0T;3|57.44;0.0T;13|65.92;0.0D;4|70.19;0.0D;10|129.93;0.0D;1|130.95;0.0D;0|164.8;0.0S;7|203.43;0.0S;14|

> <Solvent>
0:Chloroform-D1 (CDCl3) 

$$$$
monoethyl ester of (α-anilinobenzyl)phosphonic acid
  CDKD
nmrshiftdb2 2246
 20 21  0  0  0  0  0  0  0  0999 V2000
   -1.0184    2.4443    0.0000 C   0  0  0  0  0  0  0  0  0  0  0  0
   -0.6111    1.7293    0.0000 C   0  0  0  0  0  3  0  0  0  0  0  0
    0.2120    1.7252    0.0000 C   0  0  0  0  0  3  0  0  0  0  0  0
    0.6277    2.4360    0.0000 C   0  0  0  0  0  3  0  0  0  0  0  0
    0.2120    3.1551    0.0000 C   0  0  0  0  0  3  0  0  0  0  0  0
   -0.6069    3.1509    0.0000 C   0  0  0  0  0  3  0  0  0  0  0  0
   -4.7389    3.1593    0.0000 C   0  0  0  0  0  3  0  0  0  0  0  0
   -5.1546    2.4485    0.0000 C   0  0  0  0  0  3  0  0  0  0  0  0
   -4.7472    1.7293    0.0000 C   0  0  0  0  0  3  0  0  0  0  0  0
   -3.9200    1.7252    0.0000 C   0  0  0  0  0  3  0  0  0  0  0  0
   -3.5043    2.4443    0.0000 C   0  0  0  0  0  0  0  0  0  0  0  0
   -3.9158    3.1593    0.0000 C   0  0  0  0  0  3  0  0  0  0  0  0
   -2.6729    2.4443    0.0000 N   0  3  0  0  0  2  0  0  0  0  0  0
   -1.8811    2.4443    0.0000 C   0  0  0  0  0  3  0  0  0  0  0  0
   -1.8189    1.1889    0.0000 P   0  0  0  0  0  0  0  0  0  0  0  0
   -1.7918    0.3304    0.0000 O   0  0  0  0  0  0  0  0  0  0  0  0
   -2.5565    1.1930    0.0000 O   0  5  0  0  0  0  0  0  0  0  0  0
   -0.8979    1.1889    0.0000 O   0  0  0  0  0  0  0  0  0  0  0  0
    0.8438    0.0938    0.0000 C   0  0  0  0  0  1  0  0  0  0  0  0
   -0.0625    0.6875    0.0000 C   0  0  0  0  0  2  0  0  0  0  0  0
  1  2  2  0  0  0  0 
  2  3  1  0  0  0  0 
  3  4  2  0  0  0  0 
  4  5  1  0  0  0  0 
  5  6  2  0  0  0  0 
  1  6  1  0  0  0  0 
  7  8  2  0  0  0  0 
  8  9  1  0  0  0  0 
  9 10  2  0  0  0  0 
 10 11  1  0  0  0  0 
 11 12  2  0  0  0  0 
  7 12  1  0  0  0  0 
 11 13  1  0  0  0  0 
 13 14  1  0  0  0  0 
  1 14  1  0  0  0  0 
 14 15  1  0  0  0  0 
 15 16  2  0  0  0  0 
 15 18  1  0  0  0  0 
 15 17  1  0  0  0  0 
 20 18  1  0  0  0  0 
 19 20  1  0  0  0  0 
M  CHG  1  13   1
M  CHG  1  17  -1
M  END
> <INChI key>
FXIAAFILGDDMRW-UHFFFAOYSA-N

> <INChI>
InChI=1S/C15H18NO3P/c1-2-19-20(17,18)15(13-9-5-3-6-10-13)16-14-11-7-4-8-12-14/h3-12,15-16H,2H2,1H3,(H,17,18)

> <Temperature [K]>
0:300 

> <nmrshiftdb2 ID>
2246

> <Field Strength [MHz]>
0:90.56 

> <Spectrum 13C 0>
16.48;0.0Q;18|54.82;0.0D;13|61.77;0.0T;19|113.49;0.0D;9|113.49;0.0D;11|116.72;0.0D;7|127.08;0.0D;3|127.96;0.0D;2|127.96;0.0D;4|128.38;0.0D;1|128.38;0.0D;5|128.73;0.0D;6|128.73;0.0D;8|138.08;0.0S;0|147.56;0.0S;10|

> <Solvent>
0:Dimethylsulphoxide-D6 (DMSO-D6, C2D6SO) 

$$$$
1,2,3,4,5,6,7,8-Octahydro-9-(4-pyridyl)acridine-10-oxide
  CDKD
nmrshiftdb2 2247
 23 26  0  0  0  0  0  0  0  0999 V2000
   -2.9650    1.4990    0.0000 C   0  0  0  0  0  0  0  0  0  0  0  0
   -2.2567    1.9067    0.0000 C   0  0  0  0  0  3  0  0  0  0  0  0
   -2.2608    2.7262    0.0000 C   0  0  0  0  0  3  0  0  0  0  0  0
   -2.9732    3.1298    0.0000 N   0  0  0  0  0  0  0  0  0  0  0  0
   -3.6816    2.7180    0.0000 C   0  0  0  0  0  3  0  0  0  0  0  0
   -3.6734    1.8984    0.0000 C   0  0  0  0  0  3  0  0  0  0  0  0
   -5.1065    0.2800    0.0000 C   0  0  0  0  0  2  0  0  0  0  0  0
   -5.1065   -0.5477    0.0000 C   0  0  0  0  0  2  0  0  0  0  0  0
   -4.3981   -0.9595    0.0000 C   0  0  0  0  0  2  0  0  0  0  0  0
   -4.3899    0.6918    0.0000 C   0  0  0  0  0  2  0  0  0  0  0  0
   -3.6857   -0.5559    0.0000 C   0  0  0  0  0  0  0  0  0  0  0  0
   -3.6774    0.2759    0.0000 C   0  0  0  0  0  0  0  0  0  0  0  0
   -2.9774   -0.9718    0.0000 N   0  3  0  0  0  0  0  0  0  0  0  0
   -2.2567   -0.5683    0.0000 C   0  0  0  0  0  0  0  0  0  0  0  0
   -2.9650    0.6795    0.0000 C   0  0  0  0  0  0  0  0  0  0  0  0
   -2.2526    0.2676    0.0000 C   0  0  0  0  0  0  0  0  0  0  0  0
   -1.5401   -0.9925    0.0000 C   0  0  0  0  0  2  0  0  0  0  0  0
   -0.8154   -0.5807    0.0000 C   0  0  0  0  0  2  0  0  0  0  0  0
   -0.8072    0.2594    0.0000 C   0  0  0  0  0  2  0  0  0  0  0  0
   -1.5278    0.6795    0.0000 C   0  0  0  0  0  0  0  0  0  0  0  0
   -2.9815   -1.7955    0.0000 O   0  5  0  0  0  0  0  0  0  0  0  0
   -0.9943    1.3088    0.0000 H   0  0  0  0  0  0  0  0  0  0  0  0
   -2.0543    1.3146    0.0000 H   0  0  0  0  0  0  0  0  0  0  0  0
  1  2  2  0  0  0  0 
  2  3  1  0  0  0  0 
  3  4  2  0  0  0  0 
  4  5  1  0  0  0  0 
  5  6  2  0  0  0  0 
  1  6  1  0  0  0  0 
  7  8  1  0  0  0  0 
  7 10  1  0  0  0  0 
  8  9  1  0  0  0  0 
  9 11  1  0  0  0  0 
 10 12  1  0  0  0  0 
 11 12  2  0  0  0  0 
 11 13  1  0  0  0  0 
 13 14  2  0  0  0  0 
 15 16  2  0  0  0  0 
 12 15  1  0  0  0  0 
 14 16  1  0  0  0  0 
 16 20  1  0  0  0  0 
 14 17  1  0  0  0  0 
 17 18  1  0  0  0  0 
 18 19  1  0  0  0  0 
 19 20  1  0  0  0  0 
 13 21  1  0  0  0  0 
  1 15  1  0  0  0  0 
 20 22  1  1  0  0  0 
 20 23  1  6  0  0  0 
M  CHG  1  13   1
M  CHG  1  21  -1
M  END
> <INChI key>
AMHSKSYDKNPLIE-UHFFFAOYSA-N

> <INChI>
InChI=1S/C18H20N2O/c21-20-16-7-3-1-5-14(16)18(13-9-11-19-12-10-13)15-6-2-4-8-17(15)20/h9-12H,1-8H2

> <Temperature [K]>
0:297 

> <nmrshiftdb2 ID>
2247

> <Field Strength [MHz]>
0:100 

> <Spectrum 13C 0>
21.63;0.0T;7|21.63;0.0T;17|21.81;0.0T;6|21.81;0.0T;18|25.24;0.0T;8|25.24;0.0T;16|27.31;0.0T;9|27.31;0.0T;19|123.83;0.0D;1|123.83;0.0D;5|129.4;0.0S;11|129.4;0.0S;15|135.47;0.0S;14|145.86;0.0S;0|145.91;0.0S;10|145.91;0.0S;13|150.34;0.0D;2|150.34;0.0D;4|

> <Solvent>
0:Chloroform-D1 (CDCl3) 

$$$$
1,10-Dimethoxy-5,6,6a,7-tetrahydro-4H-dibenzo[de,g]quinoline-2,9-diol; Norboldin
  CDKD
nmrshiftdb2 2248
 23 26  0  0  0  0  0  0  0  0999 V2000
   -3.6793    2.7398    0.0000 C   0  0  0  0  0  0  0  0  0  0  0  0
   -3.6834    1.9203    0.0000 C   0  0  0  0  0  0  0  0  0  0  0  0
   -2.9841    1.5107    0.0000 C   0  0  0  0  0  0  0  0  0  0  0  0
   -2.9716    3.1454    0.0000 C   0  0  0  0  0  3  0  0  0  0  0  0
   -2.2639    2.7357    0.0000 C   0  0  0  0  0  0  0  0  0  0  0  0
   -2.2680    1.9163    0.0000 C   0  0  0  0  0  0  0  0  0  0  0  0
   -0.8360    1.9079    0.0000 N   0  0  0  0  0  2  0  0  0  0  0  0
   -0.8360    2.7357    0.0000 C   0  0  0  0  0  2  0  0  0  0  0  0
   -1.5521    3.1454    0.0000 C   0  0  0  0  0  2  0  0  0  0  0  0
   -1.5562    1.4982    0.0000 C   0  0  0  0  0  3  0  0  0  0  0  0
   -1.5562    0.6704    0.0000 C   0  0  0  0  0  2  0  0  0  0  0  0
   -2.9965    0.6829    0.0000 C   0  0  0  0  0  0  0  0  0  0  0  0
   -2.2804    0.2649    0.0000 C   0  0  0  0  0  0  0  0  0  0  0  0
   -3.7124    0.2732    0.0000 C   0  0  0  0  0  3  0  0  0  0  0  0
   -3.7207   -0.5546    0.0000 C   0  0  0  0  0  0  0  0  0  0  0  0
   -3.0005   -0.9726    0.0000 C   0  0  0  0  0  0  0  0  0  0  0  0
   -2.2804   -0.5630    0.0000 C   0  0  0  0  0  3  0  0  0  0  0  0
   -3.0047   -1.7922    0.0000 O   0  0  0  0  0  1  0  0  0  0  0  0
   -4.4325   -0.9643    0.0000 O   0  0  0  0  0  0  0  0  0  0  0  0
   -5.1321   -0.5505    0.0000 C   0  0  0  0  0  1  0  0  0  0  0  0
   -4.3911    3.1454    0.0000 O   0  0  0  0  0  1  0  0  0  0  0  0
   -4.3994    1.5148    0.0000 O   0  0  0  0  0  0  0  0  0  0  0  0
   -5.1072    1.9287    0.0000 C   0  0  0  0  0  1  0  0  0  0  0  0
  1  2  2  0  0  0  0 
  2  3  1  0  0  0  0 
  4  5  2  0  0  0  0 
  1  4  1  0  0  0  0 
  5  6  1  0  0  0  0 
  5  9  1  0  0  0  0 
  7 10  1  0  0  0  0 
  7  8  1  0  0  0  0 
  8  9  1  0  0  0  0 
  6 10  1  0  0  0  0 
 10 11  1  0  0  0  0 
  3  6  2  0  0  0  0 
  3 12  1  0  0  0  0 
 11 13  1  0  0  0  0 
 12 13  2  0  0  0  0 
 13 17  1  0  0  0  0 
 12 14  1  0  0  0  0 
 14 15  2  0  0  0  0 
 15 16  1  0  0  0  0 
 16 17  2  0  0  0  0 
 16 18  1  0  0  0  0 
 15 19  1  0  0  0  0 
 19 20  1  0  0  0  0 
  1 21  1  0  0  0  0 
  2 22  1  0  0  0  0 
 22 23  1  0  0  0  0 
M  END
> <INChI key>
KYVJVURXKAZJRK-UHFFFAOYSA-N

> <Program>
1:ACD/Labs C+H NMR Predictors and DB, 2020.1.0 2:HOSE code using nmrshiftdb2 data 

> <INChI>
InChI=1S/C18H19NO4/c1-22-15-8-11-10(7-13(15)20)5-12-16-9(3-4-19-12)6-14(21)18(23-2)17(11)16/h6-8,12,19-21H,3-5H2,1-2H3

> <Temperature [K]>
0:298 

> <nmrshiftdb2 ID>
2248

> <Field Strength [MHz]>
0:90 

> <Spectrum 13C 1>
55.63;0.0Q;19|145.79;0.0S;14|110.51;0.0D;13|122.0;0.0S;11|128.77;0.0S;12|115.07;0.0D;16|145.55;0.0S;15|35.26;0.0T;10|53.91;0.0D;9|42.63;0.0T;7|28.59;0.0T;8|126.91;0.0S;4|115.88;0.0D;3|148.48;0.0S;0|142.62;0.0S;1|59.7;0.0Q;22|125.61;0.0S;2|128.17;0.0S;5|

> <Spectrum 13C 0>
27.8;0.0T;8|35.8;0.0T;10|43.2;0.0T;7|54.7;0.0D;9|56.6;0.0Q;19|60.3;0.0Q;22|112.8;0.0D;13|115.5;0.0D;3|115.8;0.0D;16|124.6;0.0S;11|126.8;0.0S;5|127.9;0.0S;2|129.2;0.0S;4|129.4;0.0S;12|144.7;0.0S;1|147.4;0.0S;15|148.0;0.0S;14|151.4;0.0S;0|

> <Solvent>
0:Methanol-D4 (CD3OD) 

> <Spectrum 13C 2>
56.6;0.0Q;19|148.0;0.0S;14|112.8;0.0D;13|124.6;0.0S;11|129.4;0.0S;12|115.8;0.0D;16|147.4;0.0S;15|35.8;0.0T;10|54.7;0.0D;9|43.2;0.0T;7|27.8;0.0T;8|129.2;0.0S;4|115.5;0.0D;3|151.4;0.0S;0|144.7;0.0S;1|59.96;0.0Q;22|127.9;0.0S;2|126.8;0.0S;5|

$$$$
Dactylicapnosine
  CDKD
nmrshiftdb2 2249
 58 67  0  0  0  0  0  0  0  0999 V2000
    6.4902    0.2399    0.0000 C   0  0  0  0  0  0  0  0  0  0  0  0
    6.7053   -0.5502    0.0000 C   0  0  0  0  0  0  0  0  0  0  0  0
    7.8263    0.1695    0.0000 C   0  0  0  0  0  0  0  0  0  0  0  0
    7.1852    0.6908    0.0000 O   0  0  0  0  0  0  0  0  0  0  0  0
    7.5285   -0.5957    0.0000 C   0  0  0  0  0  0  0  0  0  0  0  0
    4.9473    0.6536    0.0000 C   0  0  0  0  0  0  0  0  0  0  0  0
    5.1582    1.4519    0.0000 C   0  0  0  0  0  3  0  0  0  0  0  0
    4.5710    2.0311    0.0000 C   0  0  0  0  0  0  0  0  0  0  0  0
    3.5698    1.0176    0.0000 C   0  0  0  0  0  3  0  0  0  0  0  0
    3.7767    1.8118    0.0000 C   0  0  0  0  0  0  0  0  0  0  0  0
   -1.4974   -3.8264    0.0000 C   0  0  0  0  0  0  0  0  0  0  0  0
   -0.9721   -3.1851    0.0000 O   0  0  0  0  0  0  0  0  0  0  0  0
   -2.2710   -3.5285    0.0000 C   0  0  0  0  0  0  0  0  0  0  0  0
    0.3681   -3.3754    0.0000 C   0  0  0  0  0  3  0  0  0  0  0  0
    1.1706   -3.5863    0.0000 C   0  0  0  0  0  0  0  0  0  0  0  0
    1.5306   -2.2089    0.0000 C   0  0  0  0  0  3  0  0  0  0  0  0
    1.7415   -3.0073    0.0000 C   0  0  0  0  0  0  0  0  0  0  0  0
    0.7322   -1.9979    0.0000 C   0  0  0  0  0  0  0  0  0  0  0  0
    0.1531   -2.5854    0.0000 C   0  0  0  0  0  0  0  0  0  0  0  0
    0.2275   -1.2368    0.0000 C   0  0  0  0  0  3  0  0  0  0  0  0
   -0.5709   -1.4561    0.0000 C   0  0  0  0  0  3  0  0  0  0  0  0
   -0.6205   -2.2792    0.0000 C   0  0  0  0  0  3  0  0  0  0  0  0
    1.5430   -4.3144    0.0000 O   0  0  0  0  0  0  0  0  0  0  0  0
    2.3496   -4.1820    0.0000 C   0  0  0  0  0  2  0  0  0  0  0  0
    2.4737   -3.3754    0.0000 O   0  0  0  0  0  0  0  0  0  0  0  0
   -1.3403   -1.1541    0.0000 N   0  0  0  0  0  0  0  0  0  0  0  0
   -2.2214   -2.7053    0.0000 C   0  0  0  0  0  0  0  0  0  0  0  0
   -2.9121   -2.2503    0.0000 C   0  0  0  0  0  3  0  0  0  0  0  0
   -3.6527   -2.6226    0.0000 C   0  0  0  0  0  3  0  0  0  0  0  0
   -3.6981   -3.4540    0.0000 C   0  0  0  0  0  0  0  0  0  0  0  0
   -3.0032   -3.9008    0.0000 C   0  0  0  0  0  0  0  0  0  0  0  0
   -1.0878   -4.5420    0.0000 O   0  0  0  0  0  0  0  0  0  0  0  0
   -1.5636   -0.3474    0.0000 C   0  0  0  0  0  1  0  0  0  0  0  0
   -3.0114   -4.7239    0.0000 O   0  0  0  0  0  0  0  0  0  0  0  0
   -3.0156   -5.5554    0.0000 C   0  0  0  0  0  1  0  0  0  0  0  0
   -4.4178   -3.8594    0.0000 O   0  0  0  0  0  0  0  0  0  0  0  0
   -5.1293   -4.2689    0.0000 C   0  0  0  0  0  1  0  0  0  0  0  0
    1.2700   -1.2700    0.0000 O   0  0  0  0  0  0  0  0  0  0  0  0
    1.3527   -0.1571    0.0000 C   0  0  0  0  0  1  0  0  0  0  0  0
    4.6122    2.8584    0.0000 O   0  0  0  0  0  0  0  0  0  0  0  0
    3.8346    3.1438    0.0000 C   0  0  0  0  0  2  0  0  0  0  0  0
    3.3216    2.5026    0.0000 O   0  0  0  0  0  0  0  0  0  0  0  0
    5.6588    0.2399    0.0000 C   0  0  0  0  0  3  0  0  0  0  0  0
    8.6247    0.3847    0.0000 O   0  0  0  0  0  0  0  0  0  0  0  0
    6.2545   -1.2368    0.0000 C   0  0  0  0  0  3  0  0  0  0  0  0
    6.6267   -1.9731    0.0000 C   0  0  0  0  0  3  0  0  0  0  0  0
    7.4540   -2.0187    0.0000 C   0  0  0  0  0  0  0  0  0  0  0  0
    7.9008   -1.3279    0.0000 C   0  0  0  0  0  0  0  0  0  0  0  0
    8.7240   -1.3279    0.0000 O   0  0  0  0  0  0  0  0  0  0  0  0
    9.5513   -1.3279    0.0000 C   0  0  0  0  0  1  0  0  0  0  0  0
    7.8636   -2.7343    0.0000 O   0  0  0  0  0  0  0  0  0  0  0  0
    8.2690   -3.4499    0.0000 C   0  0  0  0  0  1  0  0  0  0  0  0
    2.1800   -0.9597    0.0000 N   0  0  0  0  0  0  0  0  0  0  0  0
    2.6383   -0.1887    0.0000 C   0  0  0  0  0  2  0  0  0  0  0  0
    3.4353    0.0248    0.0000 C   0  0  0  0  0  2  0  0  0  0  0  0
    4.1530    0.4386    0.0000 C   0  0  0  0  0  0  0  0  0  0  0  0
   -1.4271   -2.4861    0.0000 C   0  0  0  0  0  0  0  0  0  0  0  0
   -1.8614   -1.7911    0.0000 O   0  0  0  0  0  0  0  0  0  0  0  0
  1  2  1  0  0  0  0 
  3  5  1  0  0  0  0 
  3  4  1  0  0  0  0 
  1  4  1  0  0  0  0 
 56  6  2  0  0  0  0 
  6  7  1  0  0  0  0 
  7  8  2  0  0  0  0 
  9 10  2  0  0  0  0 
 56  9  1  0  0  0  0 
 11 13  1  0  0  0  0 
 11 12  1  0  0  0  0 
 12 57  1  0  0  0  0 
 14 15  2  0  0  0  0 
 16 17  2  0  0  0  0 
 16 18  1  0  0  0  0 
 18 19  2  0  0  0  0 
 14 19  1  0  0  0  0 
 20 21  1  0  0  0  0 
 19 22  1  0  0  0  0 
 18 20  1  0  0  0  0 
 15 17  1  0  0  0  0 
 15 23  1  0  0  0  0 
 23 24  1  0  0  0  0 
 24 25  1  0  0  0  0 
 17 25  1  0  0  0  0 
 21 22  1  0  0  0  0 
 21 26  1  0  0  0  0 
 26 58  1  0  0  0  0 
 57 22  1  0  0  0  0 
 13 27  2  0  0  0  0 
 27 28  1  0  0  0  0 
 28 29  2  0  0  0  0 
 29 30  1  0  0  0  0 
 30 31  2  0  0  0  0 
 13 31  1  0  0  0  0 
 11 32  2  0  0  0  0 
 27 57  1  1  0  0  0 
 26 33  1  0  0  0  0 
 31 34  1  0  0  0  0 
 34 35  1  0  0  0  0 
 30 36  1  0  0  0  0 
 36 37  1  0  0  0  0 
 20 38  1  1  0  0  0 
 38 53  1  0  0  0  0 
 53 39  1  0  0  0  0 
  8 10  1  0  0  0  0 
  8 40  1  0  0  0  0 
 40 41  1  0  0  0  0 
 41 42  1  0  0  0  0 
 10 42  1  0  0  0  0 
  6 43  1  0  0  0  0 
  1 43  2  0  0  0  0 
  3 44  2  0  0  0  0 
  2  5  2  0  0  0  0 
  2 45  1  0  0  0  0 
 45 46  2  0  0  0  0 
 46 47  1  0  0  0  0 
 47 48  2  0  0  0  0 
  5 48  1  0  0  0  0 
 48 49  1  0  0  0  0 
 49 50  1  0  0  0  0 
 47 51  1  0  0  0  0 
 51 52  1  0  0  0  0 
 53 54  1  0  0  0  0 
 54 55  1  0  0  0  0 
 55 56  1  0  0  0  0 
 57 58  1  6  0  0  0 
M  END
> <INChI key>
ONEBGTTTZOMIQM-CZUDXXPASA-N

> <INChI>
InChI=1S/C42H38N2O14/c1-43(12-11-20-13-29-30(52-18-51-29)15-21(20)14-28-22-7-9-26(47-3)38(49-5)33(22)40(45)55-28)57-37-24-17-32-31(53-19-54-32)16-23(24)35-36(37)44(2)58-42(35)25-8-10-27(48-4)39(50-6)34(25)41(46)56-42/h7-10,13-17,35-37H,11-12,18-19H2,1-6H3/b28-14-/t35?,36?,37-,42+/m0/s1

> <Temperature [K]>
0:298 

> <nmrshiftdb2 ID>
2249

> <Field Strength [MHz]>
0:100 

> <Spectrum 13C 0>
31.7;0.0T;54|44.7;0.0Q;32|44.7;0.0Q;38|56.9;0.0Q;36|56.9;0.0Q;51|61.9;0.0T;53|62.4;0.0Q;34|62.6;0.0Q;49|63.0;0.0D;19|63.0;0.0D;21|80.8;0.0D;20|101.2;0.0D;42|101.3;0.0T;40|101.6;0.0T;23|104.4;0.0D;13|106.2;0.0D;15|108.2;0.0S;56|109.9;0.0D;8|110.3;0.0D;6|114.4;0.0D;44|115.1;0.0S;4|117.3;0.0D;27|118.9;0.0S;12|118.9;0.0S;28|119.9;0.0D;45|125.1;0.0S;5|131.9;0.0S;18|132.5;0.0S;55|134.1;0.0S;1|134.1;0.0S;17|136.8;0.0S;26|143.0;0.0S;0|146.8;0.0S;7|147.5;0.0S;9|148.0;0.0S;30|148.2;0.0S;47|148.5;0.0S;14|149.4;0.0S;16|152.9;0.0S;46|154.4;0.0S;29|164.4;0.0S;10|164.6;0.0S;2|

> <Solvent>
0:Chloroform-D1 (CDCl3) 

$$$$
Gypsogenin 3-O-glucuronide; Vaccarosid
  CDKD
nmrshiftdb2 2250
 46 51  0  0  0  0  0  0  0  0999 V2000
   -2.6361   -1.8052    0.0000 C   0  0  0  0  0  3  0  0  0  0  0  0
   -3.0496   -1.0929    0.0000 O   0  0  0  0  0  0  0  0  0  0  0  0
   -3.8685   -1.0971    0.0000 C   0  0  0  0  0  3  0  0  0  0  0  0
   -4.2819   -1.8093    0.0000 C   0  0  0  0  0  3  0  0  0  0  0  0
   -3.8643   -2.5216    0.0000 C   0  0  0  0  0  3  0  0  0  0  0  0
   -3.0414   -2.5216    0.0000 C   0  0  0  0  0  3  0  0  0  0  0  0
   -0.4912    0.2210    0.0000 C   0  0  0  0  0  2  0  0  0  0  0  0
   -1.2035   -0.1842    0.0000 C   0  0  0  0  0  2  0  0  0  0  0  0
   -1.2076   -0.9988    0.0000 C   0  0  0  0  0  3  0  0  0  0  0  0
   -0.4994   -1.4122    0.0000 C   0  0  0  0  0  0  0  0  0  0  0  0
    0.2169   -0.1883    0.0000 C   0  0  0  0  0  0  0  0  0  0  0  0
    0.2129   -1.0111    0.0000 C   0  0  0  0  0  3  0  0  0  0  0  0
    0.9210   -1.4245    0.0000 C   0  0  0  0  0  2  0  0  0  0  0  0
    1.6374   -1.0151    0.0000 C   0  0  0  0  0  2  0  0  0  0  0  0
    0.9292    0.2252    0.0000 C   0  0  0  0  0  3  0  0  0  0  0  0
    1.6455   -0.1924    0.0000 C   0  0  0  0  0  0  0  0  0  0  0  0
    1.6537    1.4613    0.0000 C   0  0  0  0  0  3  0  0  0  0  0  0
    0.9292    1.0520    0.0000 C   0  0  0  0  0  2  0  0  0  0  0  0
    2.3619    0.2088    0.0000 C   0  0  0  0  0  0  0  0  0  0  0  0
    2.3701    1.0438    0.0000 C   0  0  0  0  0  0  0  0  0  0  0  0
    3.0744   -0.2088    0.0000 C   0  0  0  0  0  2  0  0  0  0  0  0
    3.8029    0.1965    0.0000 C   0  0  0  0  0  2  0  0  0  0  0  0
    3.0907    1.4532    0.0000 C   0  0  0  0  0  3  0  0  0  0  0  0
    3.8112    1.0274    0.0000 C   0  0  0  0  0  0  0  0  0  0  0  0
    4.5357    1.4327    0.0000 C   0  0  0  0  0  2  0  0  0  0  0  0
    4.5520    2.2677    0.0000 C   0  0  0  0  0  2  0  0  0  0  0  0
    3.8316    2.6975    0.0000 C   0  0  0  0  0  0  0  0  0  0  0  0
    3.0989    2.2882    0.0000 C   0  0  0  0  0  2  0  0  0  0  0  0
    0.2088    0.6386    0.0000 C   0  0  0  0  0  1  0  0  0  0  0  0
    4.5152    0.6181    0.0000 C   0  0  0  0  0  0  0  0  0  0  0  0
    5.3094    0.8309    0.0000 O   0  0  0  0  0  0  0  0  0  0  0  0
    4.7281   -0.1760    0.0000 O   0  0  0  0  0  1  0  0  0  0  0  0
    3.1152    3.1071    0.0000 C   0  0  0  0  0  1  0  0  0  0  0  0
    0.0778   -1.9935    0.0000 C   0  0  0  0  0  3  0  0  0  0  0  0
    0.2866   -2.7835    0.0000 O   0  0  0  0  0  0  0  0  0  0  0  0
   -1.0848   -1.9935    0.0000 C   0  0  0  0  0  1  0  0  0  0  0  0
   -2.8286   -3.3077    0.0000 O   0  0  0  0  0  1  0  0  0  0  0  0
   -3.4632   -1.8052    0.0000 O   0  0  0  0  0  1  0  0  0  0  0  0
   -4.2860   -2.6280    0.0000 O   0  0  0  0  0  1  0  0  0  0  0  0
   -4.2819   -0.3807    0.0000 C   0  0  0  0  0  0  0  0  0  0  0  0
   -3.7047    0.2006    0.0000 O   0  0  0  0  0  0  0  0  0  0  0  0
   -5.0761   -0.1678    0.0000 O   0  0  0  0  0  1  0  0  0  0  0  0
    4.5316    3.1071    0.0000 C   0  0  0  0  0  1  0  0  0  0  0  0
    1.6414    0.6181    0.0000 C   0  0  0  0  0  1  0  0  0  0  0  0
    2.3578   -0.6017    0.0000 C   0  0  0  0  0  1  0  0  0  0  0  0
   -1.9116   -1.3999    0.0000 O   0  0  0  0  0  0  0  0  0  0  0  0
  3  4  1  0  0  0  0 
  4  5  1  0  0  0  0 
  5  6  1  0  0  0  0 
  7  8  1  0  0  0  0 
  7 11  1  0  0  0  0 
  8  9  1  0  0  0  0 
  9 10  1  0  0  0  0 
 10 12  1  0  0  0  0 
 11 12  1  0  0  0  0 
 11 15  1  0  0  0  0 
 12 13  1  0  0  0  0 
 13 14  1  0  0  0  0 
 14 16  1  0  0  0  0 
 15 16  1  0  0  0  0 
 15 18  1  0  0  0  0 
 16 19  1  0  0  0  0 
 17 20  2  0  0  0  0 
 17 18  1  0  0  0  0 
 20 19  1  0  0  0  0 
 20 23  1  0  0  0  0 
 19 21  1  0  0  0  0 
 21 22  1  0  0  0  0 
 22 24  1  0  0  0  0 
 23 24  1  0  0  0  0 
 23 28  1  0  0  0  0 
 24 25  1  0  0  0  0 
 25 26  1  0  0  0  0 
 26 27  1  0  0  0  0 
 27 28  1  0  0  0  0 
 11 29  1  1  0  0  0 
 24 30  1  1  0  0  0 
 30 31  2  0  0  0  0 
 30 32  1  0  0  0  0 
 27 33  1  6  0  0  0 
 10 34  1  6  0  0  0 
 34 35  2  0  0  0  0 
 10 36  1  1  0  0  0 
  1 46  1  0  0  0  0 
  6 37  1  0  0  0  0 
  5 38  1  0  0  0  0 
  4 39  1  0  0  0  0 
  3 40  1  0  0  0  0 
 40 41  2  0  0  0  0 
 40 42  1  0  0  0  0 
 27 43  1  1  0  0  0 
  1  2  1  0  0  0  0 
 16 44  1  1  0  0  0 
  1  6  1  0  0  0  0 
 19 45  1  6  0  0  0 
  2  3  1  0  0  0  0 
  9 46  1  1  0  0  0 
M  END
> <INChI key>
NUSHOJSYOLRGAX-MONGMBIDSA-N

> <INChI>
InChI=1S/C36H54O10/c1-31(2)13-15-36(30(43)44)16-14-34(5)19(20(36)17-31)7-8-22-32(3)11-10-23(33(4,18-37)21(32)9-12-35(22,34)6)45-29-26(40)24(38)25(39)27(46-29)28(41)42/h7,18,20-27,29,38-40H,8-17H2,1-6H3,(H,41,42)(H,43,44)/t20?,21?,22?,23-,24?,25?,26?,27?,29?,32-,33-,34+,35+,36-/m0/s1

> <Temperature [K]>
0:298 

> <nmrshiftdb2 ID>
2250

> <Field Strength [MHz]>
0:100 

> <Spectrum 13C 0>
10.3;0.0Q;35|15.5;0.0Q;28|17.3;0.0Q;43|20.5;0.0T;12|23.7;0.0T;21|23.7;0.0T;42|23.8;0.0T;17|25.0;0.0T;7|26.1;0.0Q;44|28.3;0.0T;20|31.1;0.0S;26|32.7;0.0T;13|33.2;0.0Q;32|33.3;0.0T;24|34.4;0.0T;25|36.3;0.0S;10|38.2;0.0T;6|40.2;0.0S;15|42.0;0.0D;22|42.4;0.0S;18|46.5;0.0S;23|46.5;0.0S;27|47.6;0.0D;11|47.8;0.0D;14|55.6;0.0S;9|73.4;0.0D;3|75.0;0.0D;5|76.7;0.0D;2|78.2;0.0D;4|81.7;0.0D;8|104.6;0.0D;0|122.0;0.0D;16|145.0;0.0S;19|173.0;0.0S;39|180.6;0.0S;29|206.9;0.0D;33|

> <Solvent>
0:Pyridin-D5 (C5D5N) 

$$$$
2-Hydroxyglutaric acid
  CDKD
nmrshiftdb2 2251
 10  9  0  0  0  0  0  0  0  0999 V2000
   -1.6720    1.9031    0.0000 C   0  0  0  0  0  0  0  0  0  0  0  0
   -2.3861    2.3160    0.0000 C   0  0  0  0  0  3  0  0  0  0  0  0
   -1.0899    2.4894    0.0000 O   0  0  0  0  0  0  0  0  0  0  0  0
   -1.2633    1.1931    0.0000 O   0  0  0  0  0  1  0  0  0  0  0  0
   -3.1044    1.9073    0.0000 C   0  0  0  0  0  2  0  0  0  0  0  0
   -3.8187    2.3201    0.0000 C   0  0  0  0  0  2  0  0  0  0  0  0
   -4.5329    1.9114    0.0000 C   0  0  0  0  0  0  0  0  0  0  0  0
   -2.3903    3.1375    0.0000 O   0  0  0  0  0  1  0  0  0  0  0  0
   -5.1191    2.4976    0.0000 O   0  0  0  0  0  0  0  0  0  0  0  0
   -5.1191    1.3293    0.0000 O   0  0  0  0  0  1  0  0  0  0  0  0
  1  2  1  0  0  0  0 
  1  3  2  0  0  0  0 
  1  4  1  0  0  0  0 
  2  5  1  0  0  0  0 
  5  6  1  0  0  0  0 
  6  7  1  0  0  0  0 
  2  8  1  0  0  0  0 
  7  9  2  0  0  0  0 
  7 10  1  0  0  0  0 
M  END
> <INChI key>
HWXBTNAVRSUOJR-UHFFFAOYSA-N

> <Program>
1:ACD/Labs C+H NMR Predictors and DB, 2020.1.0 2:HOSE code using nmrshiftdb2 data 

> <INChI>
InChI=1S/C5H8O5/c6-3(5(9)10)1-2-4(7)8/h3,6H,1-2H2,(H,7,8)(H,9,10)

> <Temperature [K]>
0:303 

> <nmrshiftdb2 ID>
2251

> <Field Strength [MHz]>
0:100 

> <Spectrum 13C 1>
180.9;0.0S;6|32.38;0.0T;5|31.49;0.0T;4|72.48;0.0D;1|180.64;0.0S;0|

> <Spectrum 13C 0>
33.58;0.0T;4|36.06;0.0T;5|74.67;0.0D;1|183.83;0.0S;0|185.42;0.0S;6|

> <Solvent>
0:Deuteriumoxide (D2O) 

> <Spectrum 13C 2>
185.42;0.0S;6|36.06;0.0T;5|33.58;0.0T;4|74.67;0.0D;1|183.83;0.0S;0|

$$$$
6-(2 ,3 -dihydro-1 H-inden-1 -yl)-1H-indene
  CDKD
nmrshiftdb2 2252
 18 21  0  0  0  0  0  0  0  0999 V2000
   -5.0723    2.6875    0.0000 C   0  0  0  0  0  3  0  0  0  0  0  0
   -5.0682    1.8612    0.0000 C   0  0  0  0  0  3  0  0  0  0  0  0
   -4.3483    1.4440    0.0000 C   0  0  0  0  0  2  0  0  0  0  0  0
   -3.6446    1.8735    0.0000 C   0  0  0  0  0  0  0  0  0  0  0  0
   -3.6488    2.6956    0.0000 C   0  0  0  0  0  0  0  0  0  0  0  0
   -2.9288    1.4645    0.0000 C   0  0  0  0  0  3  0  0  0  0  0  0
   -2.2171    1.8817    0.0000 C   0  0  0  0  0  0  0  0  0  0  0  0
   -2.2253    2.7079    0.0000 C   0  0  0  0  0  3  0  0  0  0  0  0
   -2.9410    3.1088    0.0000 C   0  0  0  0  0  3  0  0  0  0  0  0
   -1.3172    1.9348    0.0000 C   0  0  0  0  0  3  0  0  0  0  0  0
   -1.3090    1.1044    0.0000 C   0  0  0  0  0  2  0  0  0  0  0  0
   -0.5890    0.6913    0.0000 C   0  0  0  0  0  2  0  0  0  0  0  0
    0.1186    1.1208    0.0000 C   0  0  0  0  0  0  0  0  0  0  0  0
    0.1146    1.9431    0.0000 C   0  0  0  0  0  0  0  0  0  0  0  0
    0.8303    0.7117    0.0000 C   0  0  0  0  0  3  0  0  0  0  0  0
    1.5421    1.1289    0.0000 C   0  0  0  0  0  3  0  0  0  0  0  0
    1.5340    1.9594    0.0000 C   0  0  0  0  0  3  0  0  0  0  0  0
    0.8180    2.3603    0.0000 C   0  0  0  0  0  3  0  0  0  0  0  0
  1  2  2  0  0  0  0 
  2  3  1  0  0  0  0 
  3  4  1  0  0  0  0 
  1  5  1  0  0  0  0 
  4  5  2  0  0  0  0 
  4  6  1  0  0  0  0 
  6  7  2  0  0  0  0 
  7  8  1  0  0  0  0 
  8  9  2  0  0  0  0 
  5  9  1  0  0  0  0 
 10 11  1  0  0  0  0 
 11 12  1  0  0  0  0 
 12 13  1  0  0  0  0 
 10 14  1  0  0  0  0 
  7 10  1  0  0  0  0 
 13 14  2  0  0  0  0 
 13 15  1  0  0  0  0 
 15 16  2  0  0  0  0 
 16 17  1  0  0  0  0 
 17 18  2  0  0  0  0 
 14 18  1  0  0  0  0 
M  END
> <INChI key>
RZZOGOCKMMVZLW-UHFFFAOYSA-N

> <INChI>
InChI=1S/C18H16/c1-2-7-17-14(4-1)10-11-18(17)16-9-8-13-5-3-6-15(13)12-16/h1-5,7-9,12,18H,6,10-11H2

> <Temperature [K]>
0:298 1:Unreported 

> <nmrshiftdb2 ID>
2252

> <Field Strength [MHz]>
0:150 1:Unreported 

> <Spectrum 13C 1>
32.5;0.0T;11|37.6;0.0T;10|39.7;0.0T;2|52.4;0.0D;9|121.4;0.0D;8|124.2;0.0D;5|125.0;0.0D;14|125.7;0.0D;17|127.0;0.0D;15|127.0;0.0D;16|127.1;0.0D;7|132.5;0.0D;0|134.4;0.0D;1|142.7;0.0S;6|143.9;0.0S;4|144.8;0.0S;3|145.0;0.0S;12|148.0;0.0S;13|

> <Spectrum 13C 0>
32.5;0.0T;11|37.6;0.0T;10|39.7;0.0T;2|52.4;0.0D;9|121.4;0.0D;8|124.2;0.0D;5|125.0;0.0D;14|125.7;0.0D;17|127.0;0.0D;15|127.0;0.0D;16|127.1;0.0D;7|132.5;0.0D;0|134.4;0.0D;1|142.7;0.0S;6|143.9;0.0S;4|144.8;0.0S;3|145.0;0.0S;12|148.0;0.0S;13|

> <Solvent>
0:Chloroform-D1 (CDCl3) 1:Unreported 

> <Assignment Method>
1:Unreported 

$$$$
24-epi-Castasterone; 2αa,3αa-22R,23R-tetrahydroxy-24R-methyl-5α-cholestan-6-one
  CDKD
nmrshiftdb2 2253
 34 37  0  0  0  0  0  0  0  0999 V2000
    0.3349    0.3104    0.0000 C   0  0  0  0  0  2  0  0  0  0  0  0
   -0.3798   -0.0980    0.0000 C   0  0  0  0  0  3  0  0  0  0  0  0
   -0.3839   -0.9147    0.0000 C   0  0  0  0  0  3  0  0  0  0  0  0
    1.0454   -0.1021    0.0000 C   0  0  0  0  0  0  0  0  0  0  0  0
    1.0372   -0.9270    0.0000 C   0  0  0  0  0  3  0  0  0  0  0  0
    1.7437   -1.3434    0.0000 C   0  0  0  0  0  0  0  0  0  0  0  0
    2.4665   -0.9434    0.0000 C   0  0  0  0  0  2  0  0  0  0  0  0
    1.7600    0.3104    0.0000 C   0  0  0  0  0  3  0  0  0  0  0  0
    2.4747   -0.1184    0.0000 C   0  0  0  0  0  3  0  0  0  0  0  0
    2.4951    1.5477    0.0000 C   0  0  0  0  0  2  0  0  0  0  0  0
    1.7641    1.1434    0.0000 C   0  0  0  0  0  2  0  0  0  0  0  0
    3.2097    1.1229    0.0000 C   0  0  0  0  0  0  0  0  0  0  0  0
    3.1933    0.2940    0.0000 C   0  0  0  0  0  3  0  0  0  0  0  0
    3.9774    0.0204    0.0000 C   0  0  0  0  0  2  0  0  0  0  0  0
    4.4797    0.6820    0.0000 C   0  0  0  0  0  2  0  0  0  0  0  0
    4.0060    1.3598    0.0000 C   0  0  0  0  0  3  0  0  0  0  0  0
    4.4103    2.0785    0.0000 C   0  0  0  0  0  3  0  0  0  0  0  0
    5.2065    2.2950    0.0000 C   0  0  0  0  0  3  0  0  0  0  0  0
    5.9130    1.8866    0.0000 C   0  0  0  0  0  3  0  0  0  0  0  0
    5.9090    1.0658    0.0000 O   0  0  0  0  0  1  0  0  0  0  0  0
    6.6236    2.2990    0.0000 C   0  0  0  0  0  3  0  0  0  0  0  0
    7.3341    1.8907    0.0000 C   0  0  0  0  0  3  0  0  0  0  0  0
    7.3301    1.0699    0.0000 C   0  0  0  0  0  1  0  0  0  0  0  0
    8.0446    2.3032    0.0000 C   0  0  0  0  0  1  0  0  0  0  0  0
    5.1984    3.1035    0.0000 O   0  0  0  0  0  1  0  0  0  0  0  0
    3.2055    1.9479    0.0000 C   0  0  0  0  0  1  0  0  0  0  0  0
    1.0372    0.7269    0.0000 C   0  0  0  0  0  1  0  0  0  0  0  0
    1.7355   -2.1684    0.0000 O   0  0  0  0  0  0  0  0  0  0  0  0
    6.6196    3.1035    0.0000 C   0  0  0  0  0  1  0  0  0  0  0  0
    3.8222    2.6626    0.0000 C   0  0  0  0  0  1  0  0  0  0  0  0
   -1.0821    0.3063    0.0000 O   0  0  0  0  0  1  0  0  0  0  0  0
   -0.9597   -1.4864    0.0000 O   0  0  0  0  0  1  0  0  0  0  0  0
    0.3267   -1.3312    0.0000 C   0  0  0  0  0  3  0  0  0  0  0  0
   -0.2067   -1.9586    0.0000 H   0  0  0  0  0  0  0  0  0  0  0  0
  4 27  1  1  0  0  0 
  1  2  1  0  0  0  0 
  2  3  1  0  0  0  0 
  3 33  1  0  0  0  0 
 33  5  1  0  0  0  0 
  5  6  1  0  0  0  0 
  6 28  2  0  0  0  0 
  4  8  1  0  0  0  0 
  8 11  1  0  0  0  0 
 10 11  1  0  0  0  0 
 10 12  1  0  0  0  0 
 12 26  1  1  0  0  0 
  4  5  1  0  0  0  0 
  6  7  1  0  0  0  0 
  7  9  1  0  0  0  0 
  9 13  1  0  0  0  0 
 13 14  1  0  0  0  0 
 14 15  1  0  0  0  0 
 15 16  1  0  0  0  0 
 16 17  1  1  0  0  0 
 17 30  1  6  0  0  0 
  8  9  1  0  0  0  0 
 12 16  1  0  0  0  0 
 12 13  1  0  0  0  0 
 17 18  1  0  0  0  0 
 18 25  1  1  0  0  0 
 18 19  1  0  0  0  0 
 19 21  1  0  0  0  0 
 21 29  1  6  0  0  0 
 19 20  1  1  0  0  0 
 21 22  1  0  0  0  0 
 22 24  1  0  0  0  0 
 22 23  1  0  0  0  0 
  2 31  1  6  0  0  0 
  1  4  1  0  0  0  0 
  3 32  1  6  0  0  0 
 33 34  1  6  0  0  0 
M  END
> <INChI key>
VYUIKSFYFRVQLF-PEEWTVLGSA-N

> <INChI>
InChI=1S/C28H48O5/c1-14(2)15(3)25(32)26(33)16(4)18-7-8-19-17-11-22(29)21-12-23(30)24(31)13-28(21,6)20(17)9-10-27(18,19)5/h14-21,23-26,30-33H,7-13H2,1-6H3/t15-,16+,17?,18-,19?,20?,21?,23+,24-,25-,26-,27-,28-/m1/s1

> <Temperature [K]>
0:298 

> <nmrshiftdb2 ID>
2253

> <Field Strength [MHz]>
0:125 

> <Spectrum 13C 0>
26.9;0.0D;21|37.7;0.0D;8|40.1;0.0D;16|41.4;0.0D;20|50.7;0.0D;4|52.5;0.0D;15|53.6;0.0D;7|56.4;0.0D;12|68.0;0.0D;1|68.1;0.0D;2|72.4;0.0D;17|75.9;0.0D;18|10.7;0.0Q;28|11.7;0.0Q;25|12.3;0.0Q;29|13.4;0.0Q;26|17.1;0.0Q;22|22.0;0.0Q;23|42.5;0.0S;3|42.7;0.0S;11|212.9;0.0S;5|21.1;0.0T;10|23.8;0.0T;13|26.2;0.0T;32|27.6;0.0T;14|39.3;0.0T;9|39.9;0.0T;0|46.6;0.0T;6|

> <Solvent>
0:Chloroform-D1 (CDCl3) 

$$$$
(19S)-3β,19-Epoxy-2α,3β,14β-trihydroxy-19-methoxy-5α-card-20(22)-enolide
  CDKD
nmrshiftdb2 2254
 30 35  0  0  0  0  0  0  0  0999 V2000
   -4.3902   -0.5508    0.0000 C   0  0  0  0  0  3  0  0  0  0  0  0
   -4.3943   -1.3771    0.0000 C   0  0  0  0  0  3  0  0  0  0  0  0
   -3.6831   -1.7922    0.0000 C   0  0  0  0  0  2  0  0  0  0  0  0
   -3.6749   -0.1398    0.0000 C   0  0  0  0  0  2  0  0  0  0  0  0
   -2.9639   -1.3812    0.0000 C   0  0  0  0  0  3  0  0  0  0  0  0
   -2.9597   -0.5591    0.0000 C   0  0  0  0  0  0  0  0  0  0  0  0
   -2.2567   -1.7922    0.0000 C   0  0  0  0  0  2  0  0  0  0  0  0
   -1.5415   -1.3894    0.0000 C   0  0  0  0  0  2  0  0  0  0  0  0
   -2.2486   -0.1480    0.0000 C   0  0  0  0  0  3  0  0  0  0  0  0
   -1.5374   -0.5715    0.0000 C   0  0  0  0  0  3  0  0  0  0  0  0
   -1.5169    1.0770    0.0000 C   0  0  0  0  0  2  0  0  0  0  0  0
   -2.2403    0.6741    0.0000 C   0  0  0  0  0  2  0  0  0  0  0  0
   -0.8180   -0.1685    0.0000 C   0  0  0  0  0  0  0  0  0  0  0  0
   -0.8097    0.6577    0.0000 C   0  0  0  0  0  0  0  0  0  0  0  0
   -0.1028   -0.5797    0.0000 C   0  0  0  0  0  2  0  0  0  0  0  0
    0.6042   -0.1891    0.0000 C   0  0  0  0  0  2  0  0  0  0  0  0
    0.6124    0.6371    0.0000 C   0  0  0  0  0  3  0  0  0  0  0  0
    1.3237    1.0564    0.0000 C   0  0  0  0  0  0  0  0  0  0  0  0
    1.3195    1.8826    0.0000 C   0  0  0  0  0  3  0  0  0  0  0  0
    2.0347    2.3061    0.0000 C   0  0  0  0  0  0  0  0  0  0  0  0
    2.7459    1.8909    0.0000 O   0  0  0  0  0  0  0  0  0  0  0  0
    2.7419    1.0647    0.0000 C   0  0  0  0  0  2  0  0  0  0  0  0
    2.0306    3.1241    0.0000 O   0  0  0  0  0  0  0  0  0  0  0  0
   -4.0868    1.6731    0.0000 C   0  0  0  0  0  1  0  0  0  0  0  0
   -3.4373    1.0013    0.0000 O   0  0  0  0  0  0  0  0  0  0  0  0
   -5.0052   -1.7380    0.0000 O   0  0  0  0  0  0  0  0  0  0  0  0
   -2.9639    0.5090    0.0000 C   0  0  0  0  0  3  0  0  0  0  0  0
   -0.6001    1.4470    0.0000 C   0  0  0  0  0  1  0  0  0  0  0  0
   -0.8221   -0.9865    0.0000 O   0  0  0  0  0  1  0  0  0  0  0  0
   -5.0973   -0.1398    0.0000 O   0  0  0  0  0  1  0  0  0  0  0  0
  1  2  1  0  0  0  0 
  1  4  1  0  0  0  0 
  2  3  1  0  0  0  0 
  3  5  1  0  0  0  0 
  4  6  1  0  0  0  0 
  5  6  1  0  0  0  0 
  6  9  1  0  0  0  0 
  5  7  1  0  0  0  0 
  7  8  1  0  0  0  0 
  8 10  1  0  0  0  0 
  9 10  1  0  0  0  0 
  9 12  1  0  0  0  0 
 10 13  1  0  0  0  0 
 11 14  1  0  0  0  0 
 11 12  1  0  0  0  0 
 13 14  1  0  0  0  0 
 13 15  1  0  0  0  0 
 15 16  1  0  0  0  0 
 16 17  1  0  0  0  0 
 14 17  1  0  0  0  0 
 17 18  1  1  0  0  0 
 18 19  2  0  0  0  0 
 19 20  1  0  0  0  0 
 20 21  1  0  0  0  0 
 21 22  1  0  0  0  0 
 18 22  1  0  0  0  0 
 20 23  2  0  0  0  0 
 24 25  1  0  0  0  0 
 27 26  1  0  0  0  0 
 14 28  1  1  0  0  0 
 13 29  1  1  0  0  0 
  6 27  1  1  0  0  0 
  2 26  1  1  0  0  0 
 27 25  1  6  0  0  0 
  1 30  1  6  0  0  0 
M  END
> <INChI key>
NMGALPFPYHFHIG-JBZVIQIFSA-N

> <INChI>
InChI=1S/C24H34O6/c1-22-7-5-16-17(24(22,27)8-6-15(22)13-9-20(26)29-12-13)4-3-14-10-19-18(25)11-23(14,16)21(28-2)30-19/h9,14-19,21,25,27H,3-8,10-12H2,1-2H3/t14?,15-,16?,17?,18-,19-,21+,22-,23-,24+/m1/s1

> <Temperature [K]>
0:298 

> <nmrshiftdb2 ID>
2254

> <Field Strength [MHz]>
0:125 

> <Spectrum 13C 0>
16.3;0.0Q;27|24.0;0.0T;11|27.9;0.0T;15|28.6;0.0T;7|29.1;0.0T;2|32.1;0.0T;6|33.4;0.0T;14|36.3;0.0T;3|39.9;0.0S;5|41.2;0.0T;10|41.5;0.0D;4|43.3;0.0D;9|46.7;0.0D;8|50.9;0.0S;13|52.1;0.0D;16|54.6;0.0Q;23|67.1;0.0D;0|71.8;0.0D;1|75.4;0.0T;21|86.3;0.0S;12|101.3;0.0D;26|117.8;0.0D;18|177.3;0.0S;19|178.4;0.0S;17|

> <Solvent>
0:Methanol-D4 (CD3OD) 

$$$$
2-(2,6-Dichlorophenyl)-2,3,4,5,6,7-hexahydro-3-hydroperoxy-1,2-benzisothiazole 1
  CDKD
nmrshiftdb2 2255
 21 23  0  0  0  0  0  0  0  0999 V2000
   -1.5986    1.5200    0.0000 C   0  0  0  0  0  0  0  0  0  0  0  0
   -0.3686    0.8035    0.0000 C   0  0  0  0  0  3  0  0  0  0  0  0
    0.0455    1.5117    0.0000 C   0  0  0  0  0  3  0  0  0  0  0  0
   -0.3686    2.2323    0.0000 C   0  0  0  0  0  3  0  0  0  0  0  0
   -5.1355    1.9549    0.0000 C   0  0  0  0  0  2  0  0  0  0  0  0
   -5.1355    1.1265    0.0000 C   0  0  0  0  0  2  0  0  0  0  0  0
   -4.4314    0.7124    0.0000 C   0  0  0  0  0  2  0  0  0  0  0  0
   -4.4231    2.3689    0.0000 C   0  0  0  0  0  2  0  0  0  0  0  0
   -3.7108    1.1140    0.0000 C   0  0  0  0  0  0  0  0  0  0  0  0
   -3.7067    1.9465    0.0000 C   0  0  0  0  0  0  0  0  0  0  0  0
   -2.9198    0.8531    0.0000 S   0  0  0  0  0  0  0  0  0  0  0  0
   -2.4270    1.5200    0.0000 N   0  0  0  0  0  0  0  0  0  0  0  0
   -2.9116    2.2034    0.0000 C   0  0  0  0  0  3  0  0  0  0  0  0
   -2.6506    2.9861    0.0000 O   0  0  0  0  0  0  0  0  0  0  0  0
   -2.0543    3.4301    0.0000 O   0  0  0  0  0  1  0  0  0  0  0  0
   -3.3381    0.1367    0.0000 O   0  0  0  0  0  0  0  0  0  0  0  0
   -2.3358    0.2692    0.0000 O   0  0  0  0  0  0  0  0  0  0  0  0
   -1.1928    2.2323    0.0000 C   0  0  0  0  0  0  0  0  0  0  0  0
   -1.1928    0.8076    0.0000 C   0  0  0  0  0  0  0  0  0  0  0  0
   -1.6122    2.8022    0.0000 Cl  0  0  0  0  0  0  0  0  0  0  0  0
   -1.6769   -0.0122    0.0000 Cl  0  0  0  0  0  0  0  0  0  0  0  0
  1 19  2  0  0  0  0 
 19  2  1  0  0  0  0 
  2  3  2  0  0  0  0 
  3  4  1  0  0  0  0 
  4 18  2  0  0  0  0 
  1 18  1  0  0  0  0 
  5  6  1  0  0  0  0 
  5  8  1  0  0  0  0 
  6  7  1  0  0  0  0 
  7  9  1  0  0  0  0 
  8 10  1  0  0  0  0 
  9 10  2  0  0  0  0 
  9 11  1  0  0  0  0 
 11 12  1  0  0  0  0 
 12 13  1  0  0  0  0 
 10 13  1  0  0  0  0 
  1 12  1  0  0  0  0 
 13 14  1  0  0  0  0 
 14 15  1  0  0  0  0 
 11 16  2  0  0  0  0 
 11 17  2  0  0  0  0 
 18 20  1  0  0  0  0 
 19 21  1  0  0  0  0 
M  END
> <INChI key>
QKJPQNRUHPBFPV-UHFFFAOYSA-N

> <INChI>
InChI=1S/C13H13Cl2NO4S/c14-9-5-3-6-10(15)12(9)16-13(20-17)8-4-1-2-7-11(8)21(16,18)19/h3,5-6,13,17H,1-2,4,7H2

> <Temperature [K]>
0:298 

> <nmrshiftdb2 ID>
2255

> <Field Strength [MHz]>
0:100 

> <Spectrum 13C 0>
19.5;0.0T;7|21.4;0.0T;4|21.5;0.0T;5|23.5;0.0T;6|93.9;0.0D;12|129.7;0.0D;1|129.7;0.0D;3|130.4;0.0D;2|131.7;0.0S;17|131.7;0.0S;18|137.6;0.0S;0|139.6;0.0S;9|140.0;0.0S;8|

> <Solvent>
0:Acetone-D6 ((CD3)2CO) 

$$$$
2,3,4,5,6,7-Hexahydro-3-hydroxy-2-phenyl-1,2-benzisothiazole 1,1-Dioxide
  CDKD
nmrshiftdb2 2256
 18 20  0  0  0  0  0  0  0  0999 V2000
   -1.6787    1.7332    0.0000 C   0  0  0  0  0  0  0  0  0  0  0  0
   -1.2758    1.0155    0.0000 C   0  0  0  0  0  3  0  0  0  0  0  0
   -0.4490    1.0114    0.0000 C   0  0  0  0  0  3  0  0  0  0  0  0
   -0.0420    1.7248    0.0000 C   0  0  0  0  0  3  0  0  0  0  0  0
   -0.4490    2.4424    0.0000 C   0  0  0  0  0  3  0  0  0  0  0  0
   -1.2758    2.4424    0.0000 C   0  0  0  0  0  3  0  0  0  0  0  0
   -5.2039    2.1612    0.0000 C   0  0  0  0  0  2  0  0  0  0  0  0
   -5.2039    1.3387    0.0000 C   0  0  0  0  0  2  0  0  0  0  0  0
   -4.5115    0.9233    0.0000 C   0  0  0  0  0  2  0  0  0  0  0  0
   -4.5030    2.5767    0.0000 C   0  0  0  0  0  2  0  0  0  0  0  0
   -3.7854    1.3262    0.0000 C   0  0  0  0  0  0  0  0  0  0  0  0
   -3.7813    2.1529    0.0000 C   0  0  0  0  0  0  0  0  0  0  0  0
   -2.9922    1.0618    0.0000 S   0  0  0  0  0  0  0  0  0  0  0  0
   -2.5054    1.7332    0.0000 N   0  0  0  0  0  0  0  0  0  0  0  0
   -2.9839    2.4130    0.0000 C   0  0  0  0  0  3  0  0  0  0  0  0
   -2.7279    3.1895    0.0000 O   0  0  0  0  0  1  0  0  0  0  0  0
   -3.4203    0.3483    0.0000 O   0  0  0  0  0  0  0  0  0  0  0  0
   -2.4172    0.4784    0.0000 O   0  0  0  0  0  0  0  0  0  0  0  0
  1  2  2  0  0  0  0 
  2  3  1  0  0  0  0 
  3  4  2  0  0  0  0 
  4  5  1  0  0  0  0 
  5  6  2  0  0  0  0 
  1  6  1  0  0  0  0 
  7  8  1  0  0  0  0 
  7 10  1  0  0  0  0 
  8  9  1  0  0  0  0 
  9 11  1  0  0  0  0 
 10 12  1  0  0  0  0 
 11 12  2  0  0  0  0 
 11 13  1  0  0  0  0 
 13 14  1  0  0  0  0 
 14 15  1  0  0  0  0 
 12 15  1  0  0  0  0 
  1 14  1  0  0  0  0 
 15 16  1  0  0  0  0 
 13 17  2  0  0  0  0 
 13 18  2  0  0  0  0 
M  END
> <INChI key>
MQBSKTZHMFNZDP-UHFFFAOYSA-N

> <INChI>
InChI=1S/C13H15NO3S/c15-13-11-8-4-5-9-12(11)18(16,17)14(13)10-6-2-1-3-7-10/h1-3,6-7,13,15H,4-5,8-9H2

> <Temperature [K]>
0:298 

> <nmrshiftdb2 ID>
2256

> <Field Strength [MHz]>
0:100 

> <Spectrum 13C 0>
19.3;0.0T;9|22.1;0.0T;6|22.4;0.0T;7|23.8;0.0T;8|83.1;0.0D;14|122.3;0.0D;1|122.3;0.0D;5|123.0;0.0D;2|123.0;0.0D;4|130.4;0.0D;3|134.5;0.0S;0|137.2;0.0S;11|144.5;0.0S;10|

> <Solvent>
0:Acetone-D6 ((CD3)2CO) 

$$$$
2-(2,6-Dichlorophenyl)-4,5,6,7-tetrahydro-1,2-benzisothiazol-3(2H)-one 1,1-Dioxi
  CDKD
nmrshiftdb2 2257
 20 22  0  0  0  0  0  0  0  0999 V2000
   -1.6787    1.7332    0.0000 C   0  0  0  0  0  0  0  0  0  0  0  0
   -1.2758    1.0155    0.0000 C   0  0  0  0  0  0  0  0  0  0  0  0
   -0.4490    1.0114    0.0000 C   0  0  0  0  0  3  0  0  0  0  0  0
   -0.0420    1.7248    0.0000 C   0  0  0  0  0  3  0  0  0  0  0  0
   -0.4490    2.4424    0.0000 C   0  0  0  0  0  3  0  0  0  0  0  0
   -1.2758    2.4424    0.0000 C   0  0  0  0  0  0  0  0  0  0  0  0
   -5.2039    2.1612    0.0000 C   0  0  0  0  0  2  0  0  0  0  0  0
   -5.2039    1.3387    0.0000 C   0  0  0  0  0  2  0  0  0  0  0  0
   -4.5115    0.9233    0.0000 C   0  0  0  0  0  2  0  0  0  0  0  0
   -4.5030    2.5767    0.0000 C   0  0  0  0  0  2  0  0  0  0  0  0
   -3.7854    1.3262    0.0000 C   0  0  0  0  0  0  0  0  0  0  0  0
   -3.7813    2.1529    0.0000 C   0  0  0  0  0  0  0  0  0  0  0  0
   -2.9922    1.0618    0.0000 S   0  0  0  0  0  0  0  0  0  0  0  0
   -2.5054    1.7332    0.0000 N   0  0  0  0  0  0  0  0  0  0  0  0
   -2.9839    2.4130    0.0000 C   0  0  0  0  0  0  0  0  0  0  0  0
   -2.7279    3.1895    0.0000 O   0  0  0  0  0  0  0  0  0  0  0  0
   -3.4203    0.3483    0.0000 O   0  0  0  0  0  0  0  0  0  0  0  0
   -2.4046    0.4742    0.0000 O   0  0  0  0  0  0  0  0  0  0  0  0
   -1.4940    3.2483    0.0000 Cl  0  0  0  0  0  0  0  0  0  0  0  0
   -1.6954    0.2979    0.0000 Cl  0  0  0  0  0  0  0  0  0  0  0  0
  2  3  1  0  0  0  0 
  3  4  2  0  0  0  0 
  4  5  1  0  0  0  0 
  5  6  2  0  0  0  0 
  1  6  1  0  0  0  0 
  7  8  1  0  0  0  0 
  7 10  1  0  0  0  0 
  8  9  1  0  0  0  0 
  9 11  1  0  0  0  0 
 10 12  1  0  0  0  0 
 11 12  2  0  0  0  0 
 11 13  1  0  0  0  0 
 13 14  1  0  0  0  0 
 14 15  1  0  0  0  0 
 12 15  1  0  0  0  0 
  1 14  1  0  0  0  0 
 15 16  2  0  0  0  0 
 13 17  2  0  0  0  0 
 13 18  2  0  0  0  0 
  6 19  1  0  0  0  0 
  1  2  2  0  0  0  0 
  2 20  1  0  0  0  0 
M  END
> <INChI key>
LJNVVDNZMYSCFM-UHFFFAOYSA-N

> <INChI>
InChI=1S/C13H11Cl2NO3S/c14-9-5-3-6-10(15)12(9)16-13(17)8-4-1-2-7-11(8)20(16,18)19/h3,5-6H,1-2,4,7H2

> <Temperature [K]>
0:298 

> <nmrshiftdb2 ID>
2257

> <Field Strength [MHz]>
0:100 

> <Spectrum 13C 0>
20.1;0.0T;9|21.4;0.0T;6|21.5;0.0T;7|21.8;0.0T;8|130.8;0.0S;1|130.8;0.0S;5|131.5;0.0D;2|131.5;0.0D;4|134.0;0.0D;3|137.0;0.0S;0|138.6;0.0S;11|149.3;0.0S;10|160.4;0.0S;14|

> <Solvent>
0:Acetone-D6 ((CD3)2CO) 

$$$$
2-One-8β-methacryloyloxy-guaia-1(10),3,11(13)-trien-6α,12-olide
  CDKD
nmrshiftdb2 2258
 25 27  0  0  0  0  0  0  0  0999 V2000
    5.7761   -3.2466    0.0000 C   0  0  0  0  0  0  0  0  0  0  0  0
    6.5816   -3.4368    0.0000 C   0  0  0  0  0  2  0  0  0  0  0  0
    6.9366   -4.1810    0.0000 C   0  0  0  0  0  3  0  0  0  0  0  0
    5.5997   -2.4398    0.0000 C   0  0  0  0  0  1  0  0  0  0  0  0
    5.1249   -3.7548    0.0000 C   0  0  0  0  0  0  0  0  0  0  0  0
    4.3416   -3.4960    0.0000 C   0  0  0  0  0  0  0  0  0  0  0  0
    3.8533   -4.1609    0.0000 C   0  0  0  0  0  3  0  0  0  0  0  0
    4.3349   -4.8307    0.0000 C   0  0  0  0  0  0  0  0  0  0  0  0
    4.0904   -2.7093    0.0000 O   0  0  0  0  0  0  0  0  0  0  0  0
    4.0758   -5.6148    0.0000 C   0  0  0  0  0  1  0  0  0  0  0  0
    7.7624   -4.1871    0.0000 O   0  0  0  0  0  0  0  0  0  0  0  0
    6.5707   -4.9201    0.0000 C   0  0  0  0  0  3  0  0  0  0  0  0
    5.7686   -5.1030    0.0000 C   0  0  0  0  0  3  0  0  0  0  0  0
    5.6946   -5.9224    0.0000 O   0  0  0  0  0  0  0  0  0  0  0  0
    6.4511   -6.2459    0.0000 C   0  0  0  0  0  0  0  0  0  0  0  0
    6.9924   -5.6264    0.0000 C   0  0  0  0  0  0  0  0  0  0  0  0
    6.6347   -7.0512    0.0000 O   0  0  0  0  0  0  0  0  0  0  0  0
    7.8149   -5.7006    0.0000 C   0  0  0  0  0  2  0  0  0  0  0  0
    8.1806   -3.4749    0.0000 C   0  0  0  0  0  0  0  0  0  0  0  0
    9.0064   -3.4810    0.0000 O   0  0  0  0  0  0  0  0  0  0  0  0
    7.7729   -2.7567    0.0000 C   0  0  0  0  0  0  0  0  0  0  0  0
    8.1911   -2.0446    0.0000 C   0  0  0  0  0  1  0  0  0  0  0  0
    6.9472   -2.7507    0.0000 C   0  0  0  0  0  2  0  0  0  0  0  0
    5.1208   -4.5798    0.0000 C   0  0  0  0  0  0  0  0  0  0  0  0
    5.8664   -4.2259    0.0000 H   0  0  0  0  0  0  0  0  0  0  0  0
  8 10  1  0  0  0  0 
 24  5  1  0  0  0  0 
  3 11  1  1  0  0  0 
 12 13  1  0  0  0  0 
  1  2  1  0  0  0  0 
  5  1  2  0  0  0  0 
  2  3  1  0  0  0  0 
 24 13  1  0  0  0  0 
  3 12  1  0  0  0  0 
 13 14  1  6  0  0  0 
 14 15  1  0  0  0  0 
 15 16  1  0  0  0  0 
 12 16  1  1  0  0  0 
  5  6  1  0  0  0  0 
 15 17  2  0  0  0  0 
  6  7  1  0  0  0  0 
 16 18  2  0  0  0  0 
  7  8  2  0  0  0  0 
 11 19  1  0  0  0  0 
  8 24  1  0  0  0  0 
 19 20  2  0  0  0  0 
 19 21  1  0  0  0  0 
  6  9  2  0  0  0  0 
 21 22  1  0  0  0  0 
  1  4  1  0  0  0  0 
 21 23  2  0  0  0  0 
 24 25  1  6  0  0  0 
M  END
> <INChI key>
KFNIILPAQWDAJK-XLNGHYISSA-N

> <INChI>
InChI=1S/C19H20O5/c1-8(2)18(21)23-13-7-10(4)14-12(20)6-9(3)15(14)17-16(13)11(5)19(22)24-17/h6,13,15-17H,1,5,7H2,2-4H3/t13-,15+,16-,17-/m1/s1

> <Temperature [K]>
0:298 

> <nmrshiftdb2 ID>
2258

> <Field Strength [MHz]>
0:100 

> <Spectrum 13C 0>
18.1;0.0Q;9|19.8;0.0Q;21|23.0;0.0Q;3|41.0;0.0T;1|53.1;0.0D;11|55.5;0.0D;23|64.8;0.0D;2|79.1;0.0D;12|120.7;0.0T;17|127.0;0.0T;22|132.6;0.0S;15|134.3;0.0S;4|135.7;0.0S;20|136.0;0.0D;6|146.5;0.0S;0|166.4;0.0S;18|168.3;0.0S;14|169.3;0.0S;7|195.3;0.0S;5|

> <Solvent>
0:Chloroform-D1 (CDCl3) 

$$$$
2α,3β-Dihydroxy-8β-methacryloyloxy-germacra-1(10),4,11(13)-trien-6α,12-olide
  CDKD
nmrshiftdb2 2259
 25 26  0  0  0  0  0  0  0  0999 V2000
    3.7711   -8.8714    0.0000 C   0  0  0  0  0  3  0  0  0  0  0  0
    3.7711   -9.6965    0.0000 C   0  0  0  0  0  3  0  0  0  0  0  0
    4.4832  -10.1049    0.0000 C   0  0  0  0  0  0  0  0  0  0  0  0
    4.4832   -8.4548    0.0000 C   0  0  0  0  0  3  0  0  0  0  0  0
    5.1953   -8.8714    0.0000 C   0  0  0  0  0  0  0  0  0  0  0  0
    5.1918   -9.6965    0.0000 C   0  0  0  0  0  3  0  0  0  0  0  0
    6.6210   -8.8775    0.0000 C   0  0  0  0  0  3  0  0  0  0  0  0
    5.9075   -8.4597    0.0000 C   0  0  0  0  0  2  0  0  0  0  0  0
    6.6174   -9.7026    0.0000 C   0  0  0  0  0  3  0  0  0  0  0  0
    5.9011  -10.1103    0.0000 C   0  0  0  0  0  3  0  0  0  0  0  0
    6.0675  -10.9177    0.0000 O   0  0  0  0  0  0  0  0  0  0  0  0
    6.8868  -11.0089    0.0000 C   0  0  0  0  0  0  0  0  0  0  0  0
    7.2265  -10.2578    0.0000 C   0  0  0  0  0  0  0  0  0  0  0  0
    7.3376   -8.4688    0.0000 O   0  0  0  0  0  0  0  0  0  0  0  0
    3.0572  -10.1101    0.0000 O   0  0  0  0  0  1  0  0  0  0  0  0
    7.2949  -11.7258    0.0000 O   0  0  0  0  0  0  0  0  0  0  0  0
    8.0346  -10.0912    0.0000 C   0  0  0  0  0  2  0  0  0  0  0  0
    3.0554   -8.4610    0.0000 O   0  0  0  0  0  1  0  0  0  0  0  0
    4.4840  -10.9300    0.0000 C   0  0  0  0  0  1  0  0  0  0  0  0
    5.7754   -9.4549    0.0000 C   0  0  0  0  0  1  0  0  0  0  0  0
    7.3419   -7.6437    0.0000 C   0  0  0  0  0  0  0  0  0  0  0  0
    8.0586   -7.2349    0.0000 O   0  0  0  0  0  0  0  0  0  0  0  0
    6.6296   -7.2274    0.0000 C   0  0  0  0  0  0  0  0  0  0  0  0
    6.6340   -6.4023    0.0000 C   0  0  0  0  0  1  0  0  0  0  0  0
    5.9129   -7.6362    0.0000 C   0  0  0  0  0  2  0  0  0  0  0  0
 11 12  1  0  0  0  0 
 12 13  1  0  0  0  0 
  9 13  1  1  0  0  0 
  2  3  1  0  0  0  0 
  7 14  1  1  0  0  0 
  5  8  1  0  0  0  0 
  2 15  1  1  0  0  0 
  6 10  1  0  0  0  0 
 12 16  2  0  0  0  0 
  9  7  1  0  0  0  0 
 13 17  2  0  0  0  0 
  7  8  1  0  0  0  0 
  1 18  1  6  0  0  0 
  9 10  1  0  0  0  0 
  3 19  1  0  0  0  0 
  3  6  2  0  0  0  0 
  5 20  1  0  0  0  0 
  5  4  2  0  0  0  0 
 14 21  1  0  0  0  0 
 21 22  2  0  0  0  0 
  1  2  1  0  0  0  0 
 21 23  1  0  0  0  0 
  1  4  1  0  0  0  0 
 23 24  1  0  0  0  0 
 10 11  1  6  0  0  0 
 23 25  2  0  0  0  0 
M  END
> <INChI key>
GMPAIJGBZPIKAZ-LOYCJOEVSA-N

> <INChI>
InChI=1S/C19H24O6/c1-9(2)18(22)24-14-7-10(3)6-13(20)17(21)11(4)8-15-16(14)12(5)19(23)25-15/h6,8,13-17,20-21H,1,5,7H2,2-4H3/b10-6+,11-8+/t13-,14-,15-,16-,17-/m1/s1

> <Temperature [K]>
0:298 

> <nmrshiftdb2 ID>
2259

> <Field Strength [MHz]>
0:100 

> <Spectrum 13C 0>
13.0;0.0Q;19|17.9;0.0Q;18|19.7;0.0Q;23|43.5;0.0T;7|52.2;0.0D;8|71.0;0.0D;6|74.2;0.0D;9|74.4;0.0D;0|83.1;0.0D;1|121.5;0.0T;16|125.8;0.0D;3|126.3;0.0T;24|131.1;0.0D;5|135.0;0.0S;22|135.5;0.0S;12|135.9;0.0S;4|143.2;0.0S;2|165.1;0.0S;20|169.1;0.0S;11|

> <Solvent>
0:Chloroform-D1 (CDCl3) 

$$$$
(2R)-β-D-Allopyranosyloxy-2-phenylacetonitrile
  CDKD
nmrshiftdb2 2260
 21 22  0  0  0  0  0  0  0  0999 V2000
    6.5842   -7.3562    0.0000 O   0  0  0  0  0  1  0  0  0  0  0  0
    5.0995   -8.1538    0.0000 O   0  0  0  0  0  1  0  0  0  0  0  0
    3.5901   -7.4041    0.0000 O   0  0  0  0  0  1  0  0  0  0  0  0
    5.0579   -5.8373    0.0000 O   0  0  0  0  0  0  0  0  0  0  0  0
    2.9167   -6.3606    0.0000 O   0  0  0  0  0  1  0  0  0  0  0  0
    5.8170   -6.2031    0.0000 C   0  0  0  0  0  3  0  0  0  0  0  0
    5.8295   -6.9858    0.0000 C   0  0  0  0  0  3  0  0  0  0  0  0
    5.0825   -7.3802    0.0000 C   0  0  0  0  0  3  0  0  0  0  0  0
    4.3280   -7.0099    0.0000 C   0  0  0  0  0  3  0  0  0  0  0  0
    4.3155   -6.2270    0.0000 C   0  0  0  0  0  3  0  0  0  0  0  0
    3.5654   -5.8611    0.0000 C   0  0  0  0  0  2  0  0  0  0  0  0
    6.5103   -5.7598    0.0000 O   0  0  0  0  0  0  0  0  0  0  0  0
    7.9365   -5.7560    0.0000 C   0  0  0  0  0  0  0  0  0  0  0  0
    7.9354   -6.5813    0.0000 C   0  0  0  0  0  3  0  0  0  0  0  0
    8.6484   -6.9931    0.0000 C   0  0  0  0  0  3  0  0  0  0  0  0
    9.3629   -6.5808    0.0000 C   0  0  0  0  0  3  0  0  0  0  0  0
    9.3601   -5.7524    0.0000 C   0  0  0  0  0  3  0  0  0  0  0  0
    8.6466   -5.3444    0.0000 C   0  0  0  0  0  3  0  0  0  0  0  0
    7.2238   -5.3448    0.0000 C   0  0  0  0  0  3  0  0  0  0  0  0
    6.8075   -4.6298    0.0000 C   0  0  0  0  0  0  0  0  0  0  0  0
    5.9846   -4.6298    0.0000 N   0  0  0  0  0  0  0  0  0  0  0  0
  8  2  1  6  0  0  0 
  9  3  1  6  0  0  0 
  6 12  1  1  0  0  0 
  5 11  1  0  0  0  0 
 10  4  1  0  0  0  0 
  4  6  1  0  0  0  0 
  6  7  1  0  0  0  0 
  7  8  1  0  0  0  0 
  8  9  1  0  0  0  0 
  9 10  1  0  0  0  0 
 10 11  1  1  0  0  0 
  7  1  1  6  0  0  0 
 13 14  2  0  0  0  0 
 14 15  1  0  0  0  0 
 15 16  2  0  0  0  0 
 16 17  1  0  0  0  0 
 17 18  2  0  0  0  0 
 18 13  1  0  0  0  0 
 13 19  1  0  0  0  0 
 19 12  1  0  0  0  0 
 19 20  1  0  0  0  0 
 20 21  3  0  0  0  0 
M  END
> <INChI key>
ZKSZEJFBGODIJW-UNYSHYJRSA-N

> <INChI>
InChI=1S/C14H17NO6/c15-6-9(8-4-2-1-3-5-8)20-14-13(19)12(18)11(17)10(7-16)21-14/h1-5,9-14,16-19H,7H2/t9?,10-,11-,12-,13-,14-/m1/s1

> <Temperature [K]>
0:298 

> <nmrshiftdb2 ID>
2260

> <Field Strength [MHz]>
0:150 

> <Spectrum 13C 0>
63.12;0.0T;10|68.38;0.0D;18|68.77;0.0D;8|72.01;0.0D;6|72.92;0.0D;7|75.74;0.0D;9|99.94;0.0D;5|119.58;0.0S;19|128.91;0.0D;13|128.91;0.0D;17|130.07;0.0D;14|130.07;0.0D;16|130.88;0.0D;15|135.01;0.0S;12|

> <Solvent>
0:Methanol-D4 (CD3OD) 

$$$$
(-)-4-epi-Marsupellol acetate
  CDKD
nmrshiftdb2 2261
 21 23  0  0  0  0  0  0  0  0999 V2000
    1.8667   -5.3750    0.0000 C   0  0  0  0  0  3  0  0  0  0  0  0
    1.8667   -6.2000    0.0000 C   0  0  0  0  0  0  0  0  0  0  0  0
    2.5787   -6.6083    0.0000 C   0  0  0  0  0  3  0  0  0  0  0  0
    2.5787   -4.9583    0.0000 C   0  0  0  0  0  2  0  0  0  0  0  0
    3.9395   -4.8562    0.0000 C   0  0  0  0  0  0  0  0  0  0  0  0
    3.9387   -6.7177    0.0000 C   0  0  0  0  0  0  0  0  0  0  0  0
    4.7472   -5.0362    0.0000 C   0  0  0  0  0  2  0  0  0  0  0  0
    4.7478   -6.5317    0.0000 C   0  0  0  0  0  2  0  0  0  0  0  0
    5.1047   -5.7826    0.0000 C   0  0  0  0  0  2  0  0  0  0  0  0
    4.5208   -7.3000    0.0000 C   0  0  0  0  0  1  0  0  0  0  0  0
    3.7533   -4.0525    0.0000 C   0  0  0  0  0  1  0  0  0  0  0  0
    1.1528   -6.6135    0.0000 C   0  0  0  0  0  2  0  0  0  0  0  0
    3.7208   -7.5125    0.0000 C   0  0  0  0  0  1  0  0  0  0  0  0
    1.1510   -4.9646    0.0000 O   0  0  0  0  0  0  0  0  0  0  0  0
    1.1486   -4.1396    0.0000 C   0  0  0  0  0  0  0  0  0  0  0  0
    0.4329   -3.7292    0.0000 O   0  0  0  0  0  0  0  0  0  0  0  0
    1.8618   -3.7250    0.0000 C   0  0  0  0  0  1  0  0  0  0  0  0
    3.2890   -6.2000    0.0000 C   0  0  0  0  0  0  0  0  0  0  0  0
    4.0930   -5.8136    0.0000 H   0  0  0  0  0  0  0  0  0  0  0  0
    3.2907   -5.3750    0.0000 C   0  0  0  0  0  0  0  0  0  0  0  0
    4.0942   -5.7623    0.0000 H   0  0  0  0  0  0  0  0  0  0  0  0
 20  4  1  0  0  0  0 
  6  8  1  0  0  0  0 
  7  9  1  0  0  0  0 
  8  9  1  0  0  0  0 
  1  2  1  0  0  0  0 
  6 10  1  6  0  0  0 
 18 20  1  0  0  0  0 
  5 11  1  0  0  0  0 
  1  4  1  0  0  0  0 
  2 12  2  0  0  0  0 
 20  5  1  0  0  0  0 
  6 13  1  1  0  0  0 
  2  3  1  0  0  0  0 
  1 14  1  6  0  0  0 
 18  6  1  0  0  0  0 
 14 15  1  0  0  0  0 
  3 18  1  0  0  0  0 
 15 16  2  0  0  0  0 
  5  7  1  0  0  0  0 
 15 17  1  0  0  0  0 
  3  5  1  6  0  0  0 
 18 19  1  1  0  0  0 
 20 21  1  1  0  0  0 
M  END
> <INChI key>
RCEFXIVQCAIFDV-DHWLWTGASA-N

> <INChI>
InChI=1S/C17H26O2/c1-10-13(19-11(2)18)9-12-15-14(10)17(12,5)8-6-7-16(15,3)4/h12-15H,1,6-9H2,2-5H3/t12-,13+,14+,15-,17?/m0/s1

> <Temperature [K]>
0:298 

> <nmrshiftdb2 ID>
2261

> <Field Strength [MHz]>
0:125.7 

> <Spectrum 13C 0>
21.0;0.0Q;16|21.8;0.0T;8|23.4;0.0Q;10|27.9;0.0Q;9|28.4;0.0Q;12|32.9;0.0S;5|34.9;0.0T;3|39.4;0.0D;19|39.7;0.0T;7|41.9;0.0T;6|43.6;0.0S;4|50.5;0.0D;2|52.5;0.0D;17|68.0;0.0D;0|107.5;0.0T;11|152.0;0.0S;1|170.1;0.0S;14|

> <Solvent>
0:Benzene-D6 (C6D6) 

$$$$
(-)-9-Acetoxygymnomitr-8(12)-ene
  CDKD
nmrshiftdb2 2262
 20 22  0  0  0  0  0  0  0  0999 V2000
    5.9229   -5.7030    0.0000 C   0  0  0  0  0  0  0  0  0  0  0  0
    5.5250   -6.4258    0.0000 C   0  0  0  0  0  3  0  0  0  0  0  0
    5.9519   -7.1269    0.0000 C   0  0  0  0  0  2  0  0  0  0  0  0
    6.7726   -7.1125    0.0000 C   0  0  0  0  0  0  0  0  0  0  0  0
    7.1704   -6.3898    0.0000 C   0  0  0  0  0  2  0  0  0  0  0  0
    7.5608   -6.8161    0.0000 C   0  0  0  0  0  0  0  0  0  0  0  0
    8.3469   -7.0663    0.0000 C   0  0  0  0  0  2  0  0  0  0  0  0
    8.8295   -6.3970    0.0000 C   0  0  0  0  0  2  0  0  0  0  0  0
    8.3394   -5.7301    0.0000 C   0  0  0  0  0  2  0  0  0  0  0  0
    7.5580   -5.9923    0.0000 C   0  0  0  0  0  0  0  0  0  0  0  0
    5.4938   -4.9983    0.0000 C   0  0  0  0  0  2  0  0  0  0  0  0
    7.5502   -5.1668    0.0000 C   0  0  0  0  0  1  0  0  0  0  0  0
    7.5544   -7.6377    0.0000 C   0  0  0  0  0  1  0  0  0  0  0  0
    6.7669   -7.9335    0.0000 C   0  0  0  0  0  1  0  0  0  0  0  0
    4.7002   -6.4438    0.0000 O   0  0  0  0  0  0  0  0  0  0  0  0
    4.3034   -7.1671    0.0000 C   0  0  0  0  0  0  0  0  0  0  0  0
    3.4786   -7.1851    0.0000 C   0  0  0  0  0  1  0  0  0  0  0  0
    4.7314   -7.8724    0.0000 O   0  0  0  0  0  0  0  0  0  0  0  0
    6.7476   -5.6813    0.0000 C   0  0  0  0  0  0  0  0  0  0  0  0
    6.8876   -4.8660    0.0000 H   0  0  0  0  0  0  0  0  0  0  0  0
  9 10  1  0  0  0  0 
 10  6  1  0  0  0  0 
 19 10  1  0  0  0  0 
  4  6  1  0  0  0  0 
  4  5  1  0  0  0  0 
  1 11  2  0  0  0  0 
  5 19  1  0  0  0  0 
 10 12  1  1  0  0  0 
  6  7  1  0  0  0  0 
  6 13  1  1  0  0  0 
  4 14  1  1  0  0  0 
  1  2  1  0  0  0  0 
  2 15  1  1  0  0  0 
  1 19  1  0  0  0  0 
  2  3  1  0  0  0  0 
  3  4  1  0  0  0  0 
 15 16  1  0  0  0  0 
  7  8  1  0  0  0  0 
 16 17  1  0  0  0  0 
  8  9  1  0  0  0  0 
 16 18  2  0  0  0  0 
 19 20  1  1  0  0  0 
M  END
> <INChI key>
PLOQFTYPCAOTDW-UHDSXZAQSA-N

> <Program>
1:ACD/Labs C+H NMR Predictors and DB, 2020.1.0 2:HOSE code using nmrshiftdb2 data 

> <INChI>
InChI=1S/C17H26O2/c1-11-13-9-15(3,10-14(11)19-12(2)18)17(5)8-6-7-16(13,17)4/h13-14H,1,6-10H2,2-5H3/t13-,14-,15+,16+,17-/m1/s1

> <Temperature [K]>
0:298 

> <nmrshiftdb2 ID>
2262

> <Field Strength [MHz]>
0:125.7 

> <Spectrum 13C 1>
111.96;0.0T;10|148.91;0.0S;0|55.11;0.0D;18|41.86;0.0T;4|42.86;0.0S;3|22.13;0.0Q;13|40.88;0.0T;2|70.86;0.0D;1|170.05;0.0S;15|21.32;0.0Q;7|21.32;0.0Q;16|56.54;0.0S;5|22.21;0.0Q;12|36.45;0.0T;6|42.52;0.0T;8|49.64;0.0S;9|19.77;0.0Q;11|

> <Spectrum 13C 0>
20.6;0.0Q;16|23.3;0.0Q;12|24.1;0.0Q;13|27.7;0.0T;7|27.7;0.0T;11|36.3;0.0T;6|37.7;0.0T;8|45.2;0.0S;3|45.4;0.0T;2|47.0;0.0T;4|54.8;0.0S;9|55.8;0.0S;5|56.9;0.0D;18|70.4;0.0D;1|107.6;0.0T;10|149.2;0.0S;0|170.1;0.0S;15|

> <Solvent>
0:Benzene-D6 (C6D6) 

> <Spectrum 13C 2>
107.6;0.0T;10|149.2;0.0S;0|56.9;0.0D;18|47.0;0.0T;4|45.2;0.0S;3|24.1;0.0Q;13|45.4;0.0T;2|70.4;0.0D;1|170.1;0.0S;15|20.6;0.0Q;16|55.8;0.0S;5|23.3;0.0Q;12|36.3;0.0T;6|27.7;0.0T;7|27.7;0.0T;11|37.7;0.0T;8|54.8;0.0S;9|

$$$$
(-)-6-(3,3-Dimethylallyl)-7-hydroxy-6''',6'''-dimethylchromeno-(4',3',2''',3''')
  CDKD
nmrshiftdb2 2263
 29 32  0  0  0  0  0  0  0  0999 V2000
    1.9595   -7.3753    0.0000 C   0  0  0  0  0  0  0  0  0  0  0  0
    1.9595   -8.2008    0.0000 C   0  0  0  0  0  0  0  0  0  0  0  0
    2.6720   -8.6095    0.0000 C   0  0  0  0  0  3  0  0  0  0  0  0
    2.6720   -6.9585    0.0000 C   0  0  0  0  0  3  0  0  0  0  0  0
    3.3845   -7.3753    0.0000 C   0  0  0  0  0  0  0  0  0  0  0  0
    3.3810   -8.2008    0.0000 C   0  0  0  0  0  0  0  0  0  0  0  0
    4.0901   -8.6144    0.0000 C   0  0  0  0  0  0  0  0  0  0  0  0
    4.0971   -6.9634    0.0000 O   0  0  0  0  0  0  0  0  0  0  0  0
    4.8109   -7.3814    0.0000 C   0  0  0  0  0  3  0  0  0  0  0  0
    4.8071   -8.2048    0.0000 C   0  0  0  0  0  2  0  0  0  0  0  0
    5.5220   -6.9707    0.0000 C   0  0  0  0  0  0  0  0  0  0  0  0
    6.2332   -7.3887    0.0000 C   0  0  0  0  0  3  0  0  0  0  0  0
    6.2443   -5.7416    0.0000 C   0  0  0  0  0  3  0  0  0  0  0  0
    5.5244   -6.1480    0.0000 C   0  0  0  0  0  3  0  0  0  0  0  0
    6.9556   -6.1597    0.0000 C   0  0  0  0  0  0  0  0  0  0  0  0
    6.9458   -6.9834    0.0000 C   0  0  0  0  0  0  0  0  0  0  0  0
    7.6505   -7.4013    0.0000 C   0  0  0  0  0  3  0  0  0  0  0  0
    8.3692   -7.0002    0.0000 C   0  0  0  0  0  3  0  0  0  0  0  0
    8.3789   -6.1764    0.0000 C   0  0  0  0  0  0  0  0  0  0  0  0
    7.6699   -5.7538    0.0000 O   0  0  0  0  0  0  0  0  0  0  0  0
    4.0865   -9.4398    0.0000 O   0  0  0  0  0  0  0  0  0  0  0  0
    9.0889   -6.5873    0.0000 C   0  0  0  0  0  1  0  0  0  0  0  0
    8.7846   -5.4575    0.0000 C   0  0  0  0  0  1  0  0  0  0  0  0
    1.2435   -6.9647    0.0000 O   0  0  0  0  0  1  0  0  0  0  0  0
    1.3716   -8.7846    0.0000 C   0  0  0  0  0  2  0  0  0  0  0  0
    0.5751   -8.5680    0.0000 C   0  0  0  0  0  3  0  0  0  0  0  0
   -0.0107   -9.1497    0.0000 C   0  0  0  0  0  0  0  0  0  0  0  0
   -0.8073   -8.9332    0.0000 C   0  0  0  0  0  1  0  0  0  0  0  0
    0.2001   -9.9478    0.0000 C   0  0  0  0  0  1  0  0  0  0  0  0
 12 16  2  0  0  0  0 
 15 13  2  0  0  0  0 
 13 14  1  0  0  0  0 
 15 16  1  0  0  0  0 
  2  3  2  0  0  0  0 
  5  8  1  0  0  0  0 
  6  7  1  0  0  0  0 
  7 10  1  0  0  0  0 
  9  8  1  0  0  0  0 
  9 10  1  0  0  0  0 
 15 20  1  0  0  0  0 
 16 17  1  0  0  0  0 
 17 18  2  0  0  0  0 
 18 19  1  0  0  0  0 
 19 20  1  0  0  0  0 
  3  6  1  0  0  0  0 
  7 21  2  0  0  0  0 
  5  4  1  0  0  0  0 
 19 22  1  0  0  0  0 
  9 11  1  0  0  0  0 
 19 23  1  0  0  0  0 
 11 12  1  0  0  0  0 
  1 24  1  0  0  0  0 
  5  6  2  0  0  0  0 
  2 25  1  0  0  0  0 
 25 26  1  0  0  0  0 
  1  2  1  0  0  0  0 
 26 27  2  0  0  0  0 
  1  4  2  0  0  0  0 
 27 28  1  0  0  0  0 
 11 14  2  0  0  0  0 
 27 29  1  0  0  0  0 
M  END
> <INChI key>
XPMXYEFQBQWMEC-UHFFFAOYSA-N

> <INChI>
InChI=1S/C25H26O4/c1-15(2)5-6-16-12-19-21(27)14-23(28-24(19)13-20(16)26)17-7-8-22-18(11-17)9-10-25(3,4)29-22/h5,7-13,23,26H,6,14H2,1-4H3

> <Temperature [K]>
0:298 

> <nmrshiftdb2 ID>
2263

> <Field Strength [MHz]>
0:75 

> <Spectrum 13C 0>
18.3;0.0Q;28|26.2;0.0Q;27|28.5;0.0Q;21|28.5;0.0Q;22|29.4;0.0T;24|44.5;0.0T;9|77.6;0.0S;18|80.1;0.0D;8|104.1;0.0D;3|115.2;0.0S;5|116.9;0.0D;12|121.6;0.0D;25|121.8;0.0S;15|122.2;0.0S;1|122.4;0.0D;16|124.8;0.0D;11|127.6;0.0D;13|128.8;0.0D;2|131.3;0.0S;10|131.7;0.0D;17|136.0;0.0S;26|153.8;0.0S;14|162.1;0.0S;0|162.6;0.0S;4|191.6;0.0S;6|

> <Solvent>
0:Chloroform-D1 (CDCl3) 

$$$$
Unguisin C
  CDKD
nmrshiftdb2 2264
 56 59  0  0  0  0  0  0  0  0999 V2000
    9.6517   -3.8083    0.0000 C   0  0  0  0  0  3  0  0  0  0  0  0
   10.3637   -3.3999    0.0000 C   0  0  0  0  0  3  0  0  0  0  0  0
   10.3637   -2.5749    0.0000 C   0  0  0  0  0  3  0  0  0  0  0  0
    9.6517   -2.1583    0.0000 C   0  0  0  0  0  3  0  0  0  0  0  0
    8.9396   -3.3999    0.0000 C   0  0  0  0  0  0  0  0  0  0  0  0
    8.9397   -2.5750    0.0000 C   0  0  0  0  0  0  0  0  0  0  0  0
    8.1551   -2.3200    0.0000 N   0  0  0  0  0  2  0  0  0  0  0  0
    7.6701   -2.9874    0.0000 C   0  0  0  0  0  3  0  0  0  0  0  0
    4.1292   -8.7232    0.0000 C   0  0  0  0  0  2  0  0  0  0  0  0
    4.1229   -7.8995    0.0000 C   0  0  0  0  0  3  0  0  0  0  0  0
    8.4083   -7.8791    0.0000 C   0  0  0  0  0  3  0  0  0  0  0  0
    9.1208   -7.4625    0.0000 N   0  0  0  0  0  2  0  0  0  0  0  0
    9.8333   -7.8750    0.0000 C   0  0  0  0  0  0  0  0  0  0  0  0
    8.4129   -8.7041    0.0000 C   0  0  0  0  0  1  0  0  0  0  0  0
    7.6916   -7.4706    0.0000 C   0  0  0  0  0  0  0  0  0  0  0  0
    7.6870   -6.6456    0.0000 O   0  0  0  0  0  0  0  0  0  0  0  0
    6.9794   -7.8871    0.0000 N   0  0  0  0  0  2  0  0  0  0  0  0
    6.2627   -7.4786    0.0000 C   0  0  0  0  0  3  0  0  0  0  0  0
    5.5505   -7.8950    0.0000 C   0  0  0  0  0  0  0  0  0  0  0  0
    4.8337   -7.4865    0.0000 N   0  0  0  0  0  2  0  0  0  0  0  0
    3.4048   -7.4945    0.0000 C   0  0  0  0  0  0  0  0  0  0  0  0
    9.8323   -8.7000    0.0000 O   0  0  0  0  0  0  0  0  0  0  0  0
    6.2581   -6.6536    0.0000 C   0  0  0  0  0  3  0  0  0  0  0  0
    6.9702   -6.2371    0.0000 C   0  0  0  0  0  1  0  0  0  0  0  0
    5.5413   -6.2451    0.0000 C   0  0  0  0  0  1  0  0  0  0  0  0
    2.7523   -7.9994    0.0000 O   0  0  0  0  0  0  0  0  0  0  0  0
    3.1667   -6.5083    0.0000 N   0  0  0  0  0  2  0  0  0  0  0  0
    3.4000   -5.6000    0.0000 C   0  0  0  0  0  3  0  0  0  0  0  0
    4.1125   -5.1833    0.0000 C   0  0  0  0  0  0  0  0  0  0  0  0
    4.8250   -5.5958    0.0000 N   0  0  0  0  0  2  0  0  0  0  0  0
    2.7435   -5.1003    0.0000 C   0  0  0  0  0  3  0  0  0  0  0  0
    2.8481   -4.2819    0.0000 C   0  0  0  0  0  1  0  0  0  0  0  0
    1.9826   -5.4189    0.0000 C   0  0  0  0  0  1  0  0  0  0  0  0
    4.1107   -4.3583    0.0000 O   0  0  0  0  0  0  0  0  0  0  0  0
    7.0824   -5.6112    0.0000 N   0  0  0  0  0  2  0  0  0  0  0  0
    8.5113   -5.6221    0.0000 C   0  0  0  0  0  0  0  0  0  0  0  0
    8.5050   -6.4470    0.0000 O   0  0  0  0  0  0  0  0  0  0  0  0
    9.2289   -5.2150    0.0000 N   0  0  0  0  0  2  0  0  0  0  0  0
    9.9402   -5.6329    0.0000 C   0  0  0  0  0  2  0  0  0  0  0  0
    9.9339   -6.4579    0.0000 C   0  0  0  0  0  2  0  0  0  0  0  0
    6.3711   -5.1933    0.0000 C   0  0  0  0  0  0  0  0  0  0  0  0
    5.6535   -5.6003    0.0000 C   0  0  0  0  0  3  0  0  0  0  0  0
    6.3774   -4.3683    0.0000 O   0  0  0  0  0  0  0  0  0  0  0  0
   10.2417   -7.1583    0.0000 C   0  0  0  0  0  2  0  0  0  0  0  0
    5.2333   -4.8833    0.0000 C   0  0  0  0  0  2  0  0  0  0  0  0
    5.2292   -4.0583    0.0000 O   0  0  0  0  0  1  0  0  0  0  0  0
    5.5551   -8.7200    0.0000 O   0  0  0  0  0  0  0  0  0  0  0  0
    4.7169   -9.4294    0.0000 C   0  0  0  0  0  0  0  0  0  0  0  0
    5.5204   -9.2150    0.0000 C   0  0  0  0  0  3  0  0  0  0  0  0
    6.1070   -9.8005    0.0000 C   0  0  0  0  0  3  0  0  0  0  0  0
    5.8923  -10.6086    0.0000 C   0  0  0  0  0  3  0  0  0  0  0  0
    5.0889  -10.8230    0.0000 C   0  0  0  0  0  3  0  0  0  0  0  0
    4.5000  -10.2294    0.0000 C   0  0  0  0  0  3  0  0  0  0  0  0
    7.8000   -5.2041    0.0000 C   0  0  0  0  0  3  0  0  0  0  0  0
    7.8063   -4.3791    0.0000 C   0  0  0  0  0  2  0  0  0  0  0  0
    8.1550   -3.6548    0.0000 C   0  0  0  0  0  0  0  0  0  0  0  0
  5  1  1  0  0  0  0 
  1  2  2  0  0  0  0 
  2  3  1  0  0  0  0 
  3  4  2  0  0  0  0 
  5  6  2  0  0  0  0 
  6  7  1  0  0  0  0 
  7  8  1  0  0  0  0 
  8 56  2  0  0  0  0 
 56  5  1  0  0  0  0 
  6  4  1  0  0  0  0 
 23 24  1  0  0  0  0 
 11 14  1  6  0  0  0 
 23 25  1  0  0  0  0 
 17 18  1  0  0  0  0 
 21 26  2  0  0  0  0 
 21 27  1  0  0  0  0 
 18 19  1  0  0  0  0 
 54 35  1  0  0  0  0 
 11 15  1  0  0  0  0 
 54 36  1  0  0  0  0 
 28 29  1  0  0  0  0 
 36 37  2  0  0  0  0 
 19 20  1  0  0  0  0 
 36 38  1  0  0  0  0 
 29 30  1  0  0  0  0 
 38 39  1  0  0  0  0 
 20 10  1  0  0  0  0 
 39 40  1  0  0  0  0 
 28 31  1  6  0  0  0 
 35 41  1  0  0  0  0 
 12 13  1  0  0  0  0 
 41 42  1  0  0  0  0 
 31 32  1  0  0  0  0 
 41 43  2  0  0  0  0 
 42 30  1  0  0  0  0 
 10 21  1  0  0  0  0 
 13 44  1  0  0  0  0 
 44 40  1  0  0  0  0 
 31 33  1  0  0  0  0 
 42 45  1  6  0  0  0 
 15 16  2  0  0  0  0 
 45 46  1  0  0  0  0 
 10  9  1  1  0  0  0 
 29 34  2  0  0  0  0 
 19 47  2  0  0  0  0 
 28 27  1  0  0  0  0 
 13 22  2  0  0  0  0 
 11 12  1  0  0  0  0 
 18 23  1  1  0  0  0 
 15 17  1  0  0  0  0 
 48 49  1  0  0  0  0 
 49 50  2  0  0  0  0 
 50 51  1  0  0  0  0 
 51 52  2  0  0  0  0 
 52 53  1  0  0  0  0 
 53 48  2  0  0  0  0 
  9 48  1  0  0  0  0 
 54 55  1  6  0  0  0 
 55 56  1  0  0  0  0 
M  END
> <INChI key>
DYUXTXRHHWGWDU-RNCACNLSSA-N

> <Program>
1:ACD/Labs C+H NMR Predictors and DB, 2020.1.0 

> <INChI>
InChI=1S/C40H54N8O8/c1-22(2)33-39(55)45-29(18-25-12-7-6-8-13-25)37(53)48-34(23(3)4)40(56)46-31(21-49)38(54)44-30(19-26-20-42-28-15-10-9-14-27(26)28)36(52)41-17-11-16-32(50)43-24(5)35(51)47-33/h6-10,12-15,20,22-24,29-31,33-34,42,49H,11,16-19,21H2,1-5H3,(H,41,52)(H,43,50)(H,44,54)(H,45,55)(H,46,56)(H,47,51)(H,48,53)/t24-,29+,30-,31+,33-,34-/m1/s1

> <Temperature [K]>
0:298 

> <nmrshiftdb2 ID>
2264

> <Field Strength [MHz]>
0:100.6 

> <Spectrum 13C 1>
19.43;0.0Q;31|30.66;0.0D;30|19.24;0.0Q;32|60.01;0.0D;27|170.62;0.0S;20|55.3;0.0D;9|36.45;0.0T;8|138.5;0.0S;47|129.2;0.0D;48|129.2;0.0D;52|128.1;0.0D;49|128.1;0.0D;51|126.15;0.0D;50|171.57;0.0S;18|60.9;0.0D;17|28.5;0.0D;22|19.7;0.0Q;23|18.4;0.0Q;24|173.1;0.0S;14|47.9;0.0D;10|18.1;0.0Q;13|171.9;0.0S;12|32.9;0.0T;43|25.95;0.0T;39|38.5;0.0T;38|171.41;0.0S;35|55.39;0.0D;53|26.0;0.0T;54|110.6;0.0S;55|123.9;0.0D;7|136.68;0.0S;5|111.85;0.0D;3|119.95;0.0D;2|120.6;0.0D;1|118.6;0.0D;0|127.6;0.0S;4|172.12;0.0S;40|53.91;0.0D;41|63.92;0.0T;44|171.65;0.0S;28|

> <Spectrum 13C 0>
28.6;0.0D;22|30.3;0.0D;30|38.3;0.0D;41|47.7;0.0D;10|55.1;0.0D;53|55.3;0.0D;9|58.8;0.0D;27|60.8;0.0D;17|111.4;0.0D;3|118.2;0.0D;1|118.3;0.0D;0|121.0;0.0D;2|123.8;0.0D;7|126.1;0.0D;50|128.0;0.0D;48|128.0;0.0D;52|129.1;0.0D;49|129.1;0.0D;51|18.2;0.0Q;13|18.4;0.0Q;24|18.7;0.0Q;23|18.9;0.0Q;32|19.6;0.0Q;31|110.3;0.0S;55|127.0;0.0S;4|136.2;0.0S;5|138.5;0.0S;47|170.3;0.0S;12|170.5;0.0S;28|171.2;0.0S;18|171.3;0.0S;40|171.6;0.0S;35|171.7;0.0S;20|173.0;0.0S;14|25.7;0.0T;54|26.1;0.0T;39|32.9;0.0T;43|36.4;0.0T;8|38.6;0.0T;38|61.4;0.0T;44|

> <Solvent>
0:Dimethylsulphoxide-D6 (DMSO-D6, C2D6SO) 

> <Assignment Method>
0:1D shift positions 

$$$$
2\'-Hydroxy-5,4\'-dimethoxy-2\'\',2\'\'-dimethylpyran-[5\'\',6\'\':6,7]isoflavon
  CDKD
nmrshiftdb2 2265
 28 31  0  0  0  0  0  0  0  0999 V2000
    2.5964   -3.8611    0.0000 C   0  0  0  0  0  0  0  0  0  0  0  0
    2.5964   -4.6903    0.0000 C   0  0  0  0  0  3  0  0  0  0  0  0
    3.3121   -5.1007    0.0000 C   0  0  0  0  0  3  0  0  0  0  0  0
    3.3121   -3.4423    0.0000 O   0  0  0  0  0  0  0  0  0  0  0  0
    4.0277   -3.8611    0.0000 C   0  0  0  0  0  0  0  0  0  0  0  0
    4.0241   -4.6903    0.0000 C   0  0  0  0  0  0  0  0  0  0  0  0
    4.7364   -5.1056    0.0000 C   0  0  0  0  0  0  0  0  0  0  0  0
    4.7435   -3.4472    0.0000 C   0  0  0  0  0  3  0  0  0  0  0  0
    5.4605   -3.8672    0.0000 C   0  0  0  0  0  0  0  0  0  0  0  0
    5.4566   -4.6943    0.0000 C   0  0  0  0  0  0  0  0  0  0  0  0
    6.8897   -3.8738    0.0000 C   0  0  0  0  0  3  0  0  0  0  0  0
    6.1747   -3.4547    0.0000 O   0  0  0  0  0  0  0  0  0  0  0  0
    6.8858   -4.7008    0.0000 C   0  0  0  0  0  0  0  0  0  0  0  0
    6.1693   -5.1042    0.0000 C   0  0  0  0  0  0  0  0  0  0  0  0
    6.1605   -5.9218    0.0000 O   0  0  0  0  0  0  0  0  0  0  0  0
    7.5934   -5.1151    0.0000 C   0  0  0  0  0  0  0  0  0  0  0  0
    7.5795   -5.9381    0.0000 C   0  0  0  0  0  3  0  0  0  0  0  0
    8.2815   -6.3592    0.0000 C   0  0  0  0  0  3  0  0  0  0  0  0
    9.0016   -5.9620    0.0000 C   0  0  0  0  0  0  0  0  0  0  0  0
    9.0153   -5.1390    0.0000 C   0  0  0  0  0  3  0  0  0  0  0  0
    8.3091   -4.7133    0.0000 C   0  0  0  0  0  0  0  0  0  0  0  0
    1.8761   -4.2715    0.0000 C   0  0  0  0  0  1  0  0  0  0  0  0
    1.8761   -3.4465    0.0000 C   0  0  0  0  0  1  0  0  0  0  0  0
    9.7121   -6.3895    0.0000 O   0  0  0  0  0  0  0  0  0  0  0  0
    8.3219   -3.8842    0.0000 O   0  0  0  0  0  1  0  0  0  0  0  0
    4.7321   -5.9340    0.0000 O   0  0  0  0  0  0  0  0  0  0  0  0
    4.0119   -6.3448    0.0000 C   0  0  0  0  0  1  0  0  0  0  0  0
   10.4375   -5.9880    0.0000 C   0  0  0  0  0  1  0  0  0  0  0  0
 13 14  1  0  0  0  0 
  1  2  1  0  0  0  0 
  1  4  1  0  0  0  0 
  2  3  2  0  0  0  0 
 13 16  1  0  0  0  0 
 14 15  2  0  0  0  0 
 16 17  1  0  0  0  0 
  5  8  2  0  0  0  0 
  6  7  2  0  0  0  0 
  7 10  1  0  0  0  0 
  9  8  1  0  0  0  0 
  9 10  2  0  0  0  0 
  3  6  1  0  0  0  0 
 16 21  2  0  0  0  0 
 17 18  2  0  0  0  0 
 18 19  1  0  0  0  0 
 19 20  2  0  0  0  0 
 20 21  1  0  0  0  0 
  5  4  1  0  0  0  0 
  1 22  1  0  0  0  0 
  5  6  1  0  0  0  0 
  1 23  1  0  0  0  0 
 19 24  1  0  0  0  0 
  9 12  1  0  0  0  0 
 21 25  1  0  0  0  0 
 10 14  1  0  0  0  0 
  7 26  1  0  0  0  0 
 13 11  2  0  0  0  0 
 26 27  1  0  0  0  0 
 11 12  1  0  0  0  0 
 24 28  1  0  0  0  0 
M  END
> <INChI key>
HVEWGSVMGTYARC-UHFFFAOYSA-N

> <Program>
1:ACD/Labs C+H NMR Predictors and DB, 2020.1.0 2:HOSE code using nmrshiftdb2 data 

> <INChI>
InChI=1S/C22H20O6/c1-22(2)8-7-14-17(28-22)10-18-19(21(14)26-4)20(24)15(11-27-18)13-6-5-12(25-3)9-16(13)23/h5-11,23H,1-4H3

> <Temperature [K]>
0:298 

> <nmrshiftdb2 ID>
2265

> <Field Strength [MHz]>
0:75 

> <Spectrum 13C 1>
55.59;0.0Q;27|162.45;0.0S;18|106.75;0.0D;17|131.69;0.0D;16|112.55;0.0S;15|120.78;0.0S;12|155.67;0.0D;10|157.14;0.0S;8|100.89;0.0D;7|159.05;0.0S;4|113.6;0.0S;5|157.59;0.0S;6|62.9;0.0Q;26|113.25;0.0S;9|176.45;0.0S;13|116.25;0.0D;2|130.95;0.0D;1|77.8;0.0S;0|27.4;0.0Q;21|29.4;0.0Q;22|157.4;0.0S;20|103.48;0.0D;19|

> <Spectrum 13C 0>
28.3;0.0Q;21|56.2;0.0Q;27|62.7;0.0Q;26|78.4;0.0S;0|100.9;0.0D;7|113.8;0.0S;9|115.6;0.0D;17|116.4;0.0D;2|124.1;0.0S;15|125.0;0.0S;12|131.1;0.0D;1|131.7;0.0D;16|151.3;0.0D;10|151.5;0.0S;8|156.4;0.0S;20|157.4;0.0S;18|158.4;0.0S;6|159.2;0.0S;4|174.5;0.0S;13|28.3;0.0Q;22|113.8;0.0S;5|

> <Solvent>
0:Acetone-D6 ((CD3)2CO) 

> <Assignment Method>
0:Unreported 

> <Spectrum 13C 2>
55.55;0.0Q;27|159.65;0.0S;18|111.6;0.0D;17|131.7;0.0D;16|124.1;0.0S;15|125.0;0.0S;12|151.3;0.0D;10|151.5;0.0S;8|100.9;0.0D;7|159.2;0.0S;4|113.8;0.0S;5|113.8;0.0S;9|158.4;0.0S;6|62.7;0.0Q;26|174.5;0.0S;13|116.4;0.0D;2|129.63;0.0D;1|77.42;0.0S;0|28.28;0.0Q;21|28.28;0.0Q;22|156.4;0.0S;20|99.6;0.0D;19|

$$$$
2-Chloro-7-hydroxy-3-methoxy-1,9-dimethyldibenzofuran
  CDKD
nmrshiftdb2 2266
 19 21  0  0  0  0  0  0  0  0999 V2000
    4.7409   -4.9888    0.0000 O   0  0  0  0  0  0  0  0  0  0  0  0
    4.0240   -4.5688    0.0000 C   0  0  0  0  0  0  0  0  0  0  0  0
    4.0294   -3.7438    0.0000 C   0  0  0  0  0  0  0  0  0  0  0  0
    3.3217   -3.3289    0.0000 C   0  0  0  0  0  0  0  0  0  0  0  0
    2.6039   -3.7343    0.0000 C   0  0  0  0  0  3  0  0  0  0  0  0
    2.5984   -4.5594    0.0000 C   0  0  0  0  0  0  0  0  0  0  0  0
    3.3106   -4.9788    0.0000 C   0  0  0  0  0  3  0  0  0  0  0  0
    5.4543   -3.7457    0.0000 C   0  0  0  0  0  0  0  0  0  0  0  0
    5.4480   -4.5707    0.0000 C   0  0  0  0  0  0  0  0  0  0  0  0
    6.1554   -4.9864    0.0000 C   0  0  0  0  0  3  0  0  0  0  0  0
    6.8736   -4.5816    0.0000 C   0  0  0  0  0  0  0  0  0  0  0  0
    6.8799   -3.7567    0.0000 C   0  0  0  0  0  0  0  0  0  0  0  0
    6.1680   -3.3365    0.0000 C   0  0  0  0  0  0  0  0  0  0  0  0
    3.3283   -2.5016    0.0000 C   0  0  0  0  0  1  0  0  0  0  0  0
    6.1732   -2.5092    0.0000 C   0  0  0  0  0  1  0  0  0  0  0  0
    7.5999   -3.3492    0.0000 Cl  0  0  0  0  0  0  0  0  0  0  0  0
    7.5862   -5.0017    0.0000 O   0  0  0  0  0  0  0  0  0  0  0  0
    7.5788   -5.8290    0.0000 C   0  0  0  0  0  1  0  0  0  0  0  0
    1.8788   -4.9675    0.0000 O   0  0  0  0  0  1  0  0  0  0  0  0
  1  9  1  0  0  0  0 
  8  3  1  0  0  0  0 
  2  3  2  0  0  0  0 
  2  7  1  0  0  0  0 
  8 13  1  0  0  0  0 
  9 10  1  0  0  0  0 
 10 11  2  0  0  0  0 
 11 12  1  0  0  0  0 
 12 13  2  0  0  0  0 
  3  4  1  0  0  0  0 
  4 14  1  0  0  0  0 
  4  5  2  0  0  0  0 
 13 15  1  0  0  0  0 
  5  6  1  0  0  0  0 
 12 16  1  0  0  0  0 
  6  7  2  0  0  0  0 
 11 17  1  0  0  0  0 
  8  9  2  0  0  0  0 
 17 18  1  0  0  0  0 
  2  1  1  0  0  0  0 
  6 19  1  0  0  0  0 
M  END
> <INChI key>
QACFBZKFGZSWFE-UHFFFAOYSA-N

> <Program>
1:ACD/Labs C+H NMR Predictors and DB, 2020.1.0 2:HOSE code using nmrshiftdb2 data 

> <INChI>
InChI=1S/C15H13ClO3/c1-7-4-9(17)5-10-13(7)14-8(2)15(16)12(18-3)6-11(14)19-10/h4-6,17H,1-3H3

> <Temperature [K]>
0:298 

> <nmrshiftdb2 ID>
2266

> <Field Strength [MHz]>
0:125 

> <Spectrum 13C 1>
56.7;0.0Q;17|155.4;0.0S;10|93.86;0.0D;9|156.22;0.0S;8|160.0;0.0S;1|96.18;0.0D;6|157.04;0.0S;5|115.3;0.0D;4|133.25;0.0S;3|25.16;0.0Q;13|116.02;0.0S;2|119.72;0.0S;7|130.62;0.0S;12|18.82;0.0Q;14|119.31;0.0S;11|

> <Spectrum 13C 0>
21.2;0.0Q;14|25.7;0.0Q;13|56.9;0.0Q;17|94.5;0.0D;9|96.7;0.0D;6|115.7;0.0D;4|117.0;0.0S;2|119.4;0.0S;7|119.5;0.0S;11|130.9;0.0S;12|133.5;0.0S;3|155.0;0.0S;10|156.4;0.0S;8|157.7;0.0S;5|159.7;0.0S;1|

> <Solvent>
0:Methanol-D4 (CD3OD) 

> <Spectrum 13C 2>
56.9;0.0Q;17|155.0;0.0S;10|94.5;0.0D;9|156.4;0.0S;8|159.7;0.0S;1|96.7;0.0D;6|157.24;0.0S;5|115.7;0.0D;4|133.5;0.0S;3|25.7;0.0Q;13|117.0;0.0S;2|119.4;0.0S;7|130.9;0.0S;12|21.2;0.0Q;14|119.5;0.0S;11|

$$$$
1β,2β-Epoxy-3β,4α,8β,10α-tetrahydroxyguaia-11(13)-en-12,6α-olide
  CDKD
nmrshiftdb2 2267
 22 25  0  0  0  0  0  0  0  0999 V2000
    5.0306   -2.2769    0.0000 C   0  0  0  0  0  0  0  0  0  0  0  0
    5.8424   -2.4306    0.0000 C   0  0  0  0  0  2  0  0  0  0  0  0
    6.2299   -3.1570    0.0000 C   0  0  0  0  0  3  0  0  0  0  0  0
    4.4367   -3.6360    0.0000 C   0  0  0  0  0  3  0  0  0  0  0  0
    4.4028   -2.8116    0.0000 C   0  0  0  0  0  0  0  0  0  0  0  0
    3.6083   -2.5891    0.0000 C   0  0  0  0  0  3  0  0  0  0  0  0
    3.1512   -3.2761    0.0000 C   0  0  0  0  0  3  0  0  0  0  0  0
    3.6632   -3.9229    0.0000 C   0  0  0  0  0  0  0  0  0  0  0  0
    5.8980   -3.9104    0.0000 C   0  0  0  0  0  3  0  0  0  0  0  0
    5.1028   -4.1303    0.0000 C   0  0  0  0  0  3  0  0  0  0  0  0
    5.0662   -4.9545    0.0000 O   0  0  0  0  0  0  0  0  0  0  0  0
    5.8388   -5.2440    0.0000 C   0  0  0  0  0  0  0  0  0  0  0  0
    6.3527   -4.5987    0.0000 C   0  0  0  0  0  0  0  0  0  0  0  0
    5.4382   -1.5573    0.0000 O   0  0  0  0  0  1  0  0  0  0  0  0
    4.1890   -1.9987    0.0000 O   0  0  0  0  0  0  0  0  0  0  0  0
    2.3274   -3.3101    0.0000 O   0  0  0  0  0  1  0  0  0  0  0  0
    3.8725   -4.7178    0.0000 C   0  0  0  0  0  1  0  0  0  0  0  0
    7.0538   -3.1260    0.0000 O   0  0  0  0  0  1  0  0  0  0  0  0
    6.0586   -6.0386    0.0000 O   0  0  0  0  0  0  0  0  0  0  0  0
    7.1764   -4.6353    0.0000 C   0  0  0  0  0  2  0  0  0  0  0  0
    4.6137   -1.5573    0.0000 C   0  0  0  0  0  1  0  0  0  0  0  0
    3.0730   -4.5054    0.0000 O   0  0  0  0  0  1  0  0  0  0  0  0
  1  2  1  0  0  0  0 
  5  1  1  0  0  0  0 
 10 11  1  6  0  0  0 
 11 12  1  0  0  0  0 
 12 13  1  0  0  0  0 
  9 13  1  1  0  0  0 
  2  3  1  0  0  0  0 
  1 14  1  6  0  0  0 
  4 10  1  0  0  0  0 
  6 15  1  1  0  0  0 
  5 15  1  1  0  0  0 
  5  6  1  0  0  0  0 
  7 16  1  1  0  0  0 
  6  7  1  0  0  0  0 
  8 17  1  1  0  0  0 
  7  8  1  0  0  0  0 
  3 18  1  1  0  0  0 
  8  4  1  0  0  0  0 
 12 19  2  0  0  0  0 
  9 10  1  0  0  0  0 
 13 20  2  0  0  0  0 
  3  9  1  0  0  0  0 
  1 21  1  1  0  0  0 
  4  5  1  0  0  0  0 
  8 22  1  6  0  0  0 
M  END
> <INChI key>
VBYYZOIDIMKVGL-IMXZXUQOSA-N

> <INChI>
InChI=1S/C15H20O7/c1-5-7-6(16)4-13(2,19)15-9(8(7)21-12(5)18)14(3,20)10(17)11(15)22-15/h6-11,16-17,19-20H,1,4H2,2-3H3/t6-,7-,8+,9?,10+,11-,13-,14+,15+/m1/s1

> <Temperature [K]>
0:298 

> <nmrshiftdb2 ID>
2267

> <Field Strength [MHz]>
0:125 

> <Spectrum 13C 0>
21.6;0.0Q;16|26.2;0.0Q;20|36.3;0.0T;1|51.4;0.0D;8|57.3;0.0D;3|62.9;0.0D;5|66.1;0.0D;6|68.4;0.0D;2|70.6;0.0S;0|72.3;0.0S;4|76.4;0.0D;9|83.4;0.0S;7|119.2;0.0T;19|139.8;0.0S;12|169.6;0.0S;11|

> <Solvent>
0:Dimethylsulphoxide-D6 (DMSO-D6, C2D6SO) 

$$$$
(2S,3R)-5-Hydroxy-6,8,10-trimethoxy-2,3-dimethyl-2,3-dihydro-4H-naphtho[2,3-b]-p
  CDKD
nmrshiftdb2 2268
 26 28  0  0  0  0  0  0  0  0999 V2000
    1.7725   -4.0039    0.0000 C   0  0  0  0  0  3  0  0  0  0  0  0
    1.7725   -4.8297    0.0000 C   0  0  0  0  0  0  0  0  0  0  0  0
    2.4853   -5.2384    0.0000 C   0  0  0  0  0  3  0  0  0  0  0  0
    2.4853   -3.5868    0.0000 C   0  0  0  0  0  0  0  0  0  0  0  0
    3.1980   -4.0039    0.0000 C   0  0  0  0  0  0  0  0  0  0  0  0
    3.1945   -4.8297    0.0000 C   0  0  0  0  0  0  0  0  0  0  0  0
    3.9039   -5.2433    0.0000 C   0  0  0  0  0  0  0  0  0  0  0  0
    3.9109   -3.5917    0.0000 C   0  0  0  0  0  0  0  0  0  0  0  0
    4.6250   -4.0100    0.0000 C   0  0  0  0  0  0  0  0  0  0  0  0
    4.6212   -4.8337    0.0000 C   0  0  0  0  0  0  0  0  0  0  0  0
    5.3287   -5.2466    0.0000 O   0  0  0  0  0  0  0  0  0  0  0  0
    5.3363   -3.5991    0.0000 C   0  0  0  0  0  0  0  0  0  0  0  0
    2.4853   -2.7610    0.0000 O   0  0  0  0  0  0  0  0  0  0  0  0
    3.9133   -2.7660    0.0000 O   0  0  0  0  0  1  0  0  0  0  0  0
    5.3390   -2.7733    0.0000 O   0  0  0  0  0  0  0  0  0  0  0  0
    3.9003   -6.0691    0.0000 O   0  0  0  0  0  0  0  0  0  0  0  0
    1.0580   -5.2436    0.0000 O   0  0  0  0  0  0  0  0  0  0  0  0
    3.1832   -6.4788    0.0000 C   0  0  0  0  0  1  0  0  0  0  0  0
    0.3422   -4.8318    0.0000 C   0  0  0  0  0  1  0  0  0  0  0  0
    1.7701   -2.3481    0.0000 C   0  0  0  0  0  1  0  0  0  0  0  0
    6.8734   -4.0164    0.0000 C   0  0  0  0  0  1  0  0  0  0  0  0
    6.6272   -5.4220    0.0000 C   0  0  0  0  0  1  0  0  0  0  0  0
    6.0484   -4.0165    0.0000 C   0  0  0  0  0  0  0  0  0  0  0  0
    6.2643   -3.2209    0.0000 H   0  0  0  0  0  0  0  0  0  0  0  0
    6.0446   -4.8403    0.0000 C   0  0  0  0  0  0  0  0  0  0  0  0
    6.8068   -4.5263    0.0000 H   0  0  0  0  0  0  0  0  0  0  0  0
  1  2  1  0  0  0  0 
  1  4  2  0  0  0  0 
  9 12  1  0  0  0  0 
 10 11  1  0  0  0  0 
 11 25  1  0  0  0  0 
 25 23  1  0  0  0  0 
 23 12  1  0  0  0  0 
  2  3  2  0  0  0  0 
  4 13  1  0  0  0  0 
  5  8  2  0  0  0  0 
  8 14  1  0  0  0  0 
  6  7  2  0  0  0  0 
 12 15  2  0  0  0  0 
  7 10  1  0  0  0  0 
  7 16  1  0  0  0  0 
  9  8  1  0  0  0  0 
  2 17  1  0  0  0  0 
  9 10  2  0  0  0  0 
 16 18  1  0  0  0  0 
  3  6  1  0  0  0  0 
 17 19  1  0  0  0  0 
  5  4  1  0  0  0  0 
 13 20  1  0  0  0  0 
  5  6  1  0  0  0  0 
 23 21  1  6  0  0  0 
 25 22  1  6  0  0  0 
 23 24  1  1  0  0  0 
 25 26  1  1  0  0  0 
M  END
> <INChI key>
KRQMXQZQIPIILU-BDAKNGLRSA-N

> <Program>
1:ACD/Labs C+H NMR Predictors and DB, 2020.1.0 2:HOSE code using nmrshiftdb2 data 

> <INChI>
InChI=1S/C18H20O6/c1-8-9(2)24-18-14(15(8)19)16(20)13-11(17(18)23-5)6-10(21-3)7-12(13)22-4/h6-9,20H,1-5H3/t8-,9+/m1/s1

> <Temperature [K]>
0:298 

> <nmrshiftdb2 ID>
2268

> <Field Strength [MHz]>
0:125 

> <Spectrum 13C 1>
55.48;0.0Q;18|162.68;0.0S;1|96.78;0.0D;0|161.2;0.0S;3|56.15;0.0Q;19|106.95;0.0S;4|161.63;0.0S;7|102.65;0.0S;8|149.84;0.0S;9|138.45;0.0S;6|60.63;0.0Q;17|131.83;0.0S;5|92.59;0.0D;2|78.32;0.0D;24|19.85;0.0Q;21|46.54;0.0D;22|9.36;0.0Q;20|200.09;0.0S;11|

> <Spectrum 13C 0>
9.62;0.0Q;20|16.44;0.0Q;21|44.96;0.0D;22|55.51;0.0Q;18|56.14;0.0Q;19|60.64;0.0Q;17|75.73;0.0D;24|92.59;0.0D;0|96.79;0.0D;2|102.84;0.0S;8|107.12;0.0S;4|131.99;0.0S;5|138.3;0.0S;9|161.54;0.0S;3|161.68;0.0S;7|162.75;0.0S;1|201.69;0.0S;11|

> <Solvent>
0:Chloroform-D1 (CDCl3) 

> <Assignment Method>
0:Unknown 

> <Spectrum 13C 2>
55.51;0.0Q;18|162.75;0.0S;1|92.59;0.0D;0|161.54;0.0S;3|56.14;0.0Q;19|107.12;0.0S;4|161.68;0.0S;7|102.84;0.0S;8|138.3;0.0S;9|145.02;0.0S;6|60.64;0.0Q;17|131.99;0.0S;5|96.79;0.0D;2|75.73;0.0D;24|16.44;0.0Q;21|44.96;0.0D;22|9.62;0.0Q;20|201.69;0.0S;11|

$$$$
Kuhistanicaol I
  CDKD
nmrshiftdb2 2269
 31 33  0  0  0  0  0  0  0  0999 V2000
    6.1952   -2.3345    0.0000 C   0  0  0  0  0  3  0  0  0  0  0  0
    6.9804   -2.5940    0.0000 C   0  0  0  0  0  3  0  0  0  0  0  0
    7.2688   -3.3656    0.0000 C   0  0  0  0  0  0  0  0  0  0  0  0
    6.0214   -4.1783    0.0000 C   0  0  0  0  0  3  0  0  0  0  0  0
    6.8403   -4.0693    0.0000 C   0  0  0  0  0  2  0  0  0  0  0  0
    5.5029   -2.7836    0.0000 C   0  0  0  0  0  0  0  0  0  0  0  0
    4.7458   -2.4577    0.0000 C   0  0  0  0  0  0  0  0  0  0  0  0
    4.2020   -3.0770    0.0000 C   0  0  0  0  0  2  0  0  0  0  0  0
    4.6229   -3.7855    0.0000 C   0  0  0  0  0  0  0  0  0  0  0  0
    6.0171   -5.0003    0.0000 O   0  0  0  0  0  0  0  0  0  0  0  0
    3.8211   -3.9961    0.0000 O   0  0  0  0  0  1  0  0  0  0  0  0
    5.4962   -1.9584    0.0000 C   0  0  0  0  0  1  0  0  0  0  0  0
    6.1879   -1.5084    0.0000 O   0  0  0  0  0  1  0  0  0  0  0  0
    4.6170   -4.6086    0.0000 C   0  0  0  0  0  3  0  0  0  0  0  0
    8.0922   -3.3627    0.0000 C   0  0  0  0  0  1  0  0  0  0  0  0
    3.8995   -5.0160    0.0000 C   0  0  0  0  0  1  0  0  0  0  0  0
    5.3285   -5.0263    0.0000 C   0  0  0  0  0  1  0  0  0  0  0  0
    4.7378   -1.6293    0.0000 O   0  0  0  0  0  0  0  0  0  0  0  0
    6.7293   -5.4167    0.0000 C   0  0  0  0  0  0  0  0  0  0  0  0
    6.7250   -6.2417    0.0000 C   0  0  0  0  0  0  0  0  0  0  0  0
    7.4461   -5.0079    0.0000 O   0  0  0  0  0  0  0  0  0  0  0  0
    6.0081   -6.6435    0.0000 C   0  0  0  0  0  3  0  0  0  0  0  0
    6.0018   -7.4650    0.0000 C   0  0  0  0  0  3  0  0  0  0  0  0
    6.7122   -7.8851    0.0000 C   0  0  0  0  0  0  0  0  0  0  0  0
    7.4307   -7.4777    0.0000 C   0  0  0  0  0  0  0  0  0  0  0  0
    7.4388   -6.6500    0.0000 C   0  0  0  0  0  3  0  0  0  0  0  0
    6.7047   -8.7102    0.0000 O   0  0  0  0  0  1  0  0  0  0  0  0
    8.1416   -7.8964    0.0000 O   0  0  0  0  0  0  0  0  0  0  0  0
    8.1344   -8.7214    0.0000 C   0  0  0  0  0  1  0  0  0  0  0  0
    5.4269   -3.6042    0.0000 C   0  0  0  0  0  0  0  0  0  0  0  0
    6.2003   -3.3173    0.0000 H   0  0  0  0  0  0  0  0  0  0  0  0
  2  3  2  0  0  0  0 
  9 14  1  6  0  0  0 
  3 15  1  0  0  0  0 
 30  4  1  0  0  0  0 
 14 16  1  0  0  0  0 
  1  2  1  0  0  0  0 
 14 17  1  0  0  0  0 
  6  7  1  0  0  0  0 
  7 18  2  0  0  0  0 
  7  8  1  0  0  0  0 
 10 19  1  0  0  0  0 
  8  9  1  0  0  0  0 
 19 20  1  0  0  0  0 
  9 30  1  0  0  0  0 
 19 21  2  0  0  0  0 
 20 22  2  0  0  0  0 
  3  5  1  0  0  0  0 
  4 10  1  1  0  0  0 
  4  5  1  0  0  0  0 
  9 11  1  1  0  0  0 
 30  6  1  0  0  0  0 
 20 26  1  0  0  0  0 
 22 23  1  0  0  0  0 
 23 24  2  0  0  0  0 
 24 25  1  0  0  0  0 
 25 26  2  0  0  0  0 
  6 12  1  1  0  0  0 
 24 27  1  0  0  0  0 
  6  1  1  0  0  0  0 
 25 28  1  0  0  0  0 
  1 13  1  6  0  0  0 
 28 29  1  0  0  0  0 
 30 31  1  6  0  0  0 
M  END
> <INChI key>
OBKNOQAROVHENZ-YPBQMLHOSA-N

> <Program>
1:ACD/Labs C+H NMR Predictors and DB, 2020.1.0 2:HOSE code using nmrshiftdb2 data 

> <INChI>
InChI=1S/C23H30O7/c1-12(2)23(28)11-19(26)22(4)18(25)9-13(3)8-17(20(22)23)30-21(27)14-6-7-15(24)16(10-14)29-5/h6-7,9-10,12,17-18,20,24-25,28H,8,11H2,1-5H3/t17-,18-,20-,22+,23-/m1/s1

> <Temperature [K]>
0:298 

> <nmrshiftdb2 ID>
2269

> <Field Strength [MHz]>
0:100 

> <Spectrum 13C 1>
56.1;0.0Q;28|148.81;0.0S;24|114.87;0.0D;25|124.15;0.0S;19|166.52;0.0S;18|69.43;0.0D;3|40.21;0.0T;4|134.5;0.0S;2|26.63;0.0Q;14|127.7;0.0D;1|71.58;0.0D;0|57.0;0.0S;5|14.22;0.0Q;11|220.28;0.0S;6|54.23;0.0T;7|79.6;0.0S;8|36.2;0.0D;13|17.33;0.0Q;15|16.65;0.0Q;16|55.0;0.0D;29|123.86;0.0D;21|116.81;0.0D;22|153.5;0.0S;23|

> <Spectrum 13C 0>
16.3;0.0Q;15|17.6;0.0Q;16|28.0;0.0Q;14|29.6;0.0Q;11|33.6;0.0D;13|36.3;0.0T;7|39.6;0.0T;4|56.2;0.0Q;28|60.5;0.0S;5|63.7;0.0D;29|64.8;0.0D;0|70.2;0.0D;3|74.9;0.0S;8|114.2;0.0D;22|118.8;0.0D;25|120.4;0.0D;1|122.2;0.0S;19|124.4;0.0D;21|135.5;0.0S;2|146.3;0.0S;24|150.4;0.0S;23|165.7;0.0S;18|210.5;0.0S;6|

> <Solvent>
0:Chloroform-D1 (CDCl3) 

> <Spectrum 13C 2>
55.94;0.0Q;28|146.3;0.0S;24|118.8;0.0D;25|122.2;0.0S;19|165.7;0.0S;18|70.2;0.0D;3|39.6;0.0T;4|135.5;0.0S;2|28.0;0.0Q;14|120.4;0.0D;1|64.8;0.0D;0|60.5;0.0S;5|29.6;0.0Q;11|210.5;0.0S;6|36.3;0.0T;7|74.9;0.0S;8|33.6;0.0D;13|16.95;0.0Q;15|16.95;0.0Q;16|63.7;0.0D;29|124.4;0.0D;21|114.2;0.0D;22|149.92;0.0S;23|

$$$$
Kuhistanicaol J
  CDKD
nmrshiftdb2 2270
 29 31  0  0  0  0  0  0  0  0999 V2000
   -0.2636  -10.3594    0.0000 C   0  0  0  0  0  2  0  0  0  0  0  0
    0.5216  -10.6189    0.0000 C   0  0  0  0  0  0  0  0  0  0  0  0
    0.8100  -11.3905    0.0000 C   0  0  0  0  0  0  0  0  0  0  0  0
   -0.4373  -12.2031    0.0000 C   0  0  0  0  0  3  0  0  0  0  0  0
    0.3814  -12.0941    0.0000 C   0  0  0  0  0  2  0  0  0  0  0  0
   -0.9558  -10.8085    0.0000 C   0  0  0  0  0  0  0  0  0  0  0  0
   -1.7128  -10.4826    0.0000 C   0  0  0  0  0  2  0  0  0  0  0  0
   -2.2567  -11.1019    0.0000 C   0  0  0  0  0  2  0  0  0  0  0  0
   -1.8357  -11.8103    0.0000 C   0  0  0  0  0  0  0  0  0  0  0  0
   -2.6375  -12.0209    0.0000 O   0  0  0  0  0  1  0  0  0  0  0  0
   -0.9625   -9.9834    0.0000 C   0  0  0  0  0  1  0  0  0  0  0  0
    1.5208  -10.9709    0.0000 O   0  0  0  0  0  1  0  0  0  0  0  0
   -1.8417  -12.6334    0.0000 C   0  0  0  0  0  3  0  0  0  0  0  0
   -0.4417  -13.0251    0.0000 O   0  0  0  0  0  0  0  0  0  0  0  0
    1.3917  -11.9709    0.0000 C   0  0  0  0  0  1  0  0  0  0  0  0
    1.0936  -10.0244    0.0000 O   0  0  0  0  0  0  0  0  0  0  0  0
   -2.5591  -13.0408    0.0000 C   0  0  0  0  0  1  0  0  0  0  0  0
   -1.1302  -13.0511    0.0000 C   0  0  0  0  0  1  0  0  0  0  0  0
    0.2706  -13.4414    0.0000 C   0  0  0  0  0  0  0  0  0  0  0  0
    0.2662  -14.2664    0.0000 C   0  0  0  0  0  0  0  0  0  0  0  0
   -0.4507  -14.6682    0.0000 C   0  0  0  0  0  3  0  0  0  0  0  0
   -0.4570  -15.4896    0.0000 C   0  0  0  0  0  3  0  0  0  0  0  0
    0.2535  -15.9097    0.0000 C   0  0  0  0  0  0  0  0  0  0  0  0
    0.9719  -15.5023    0.0000 C   0  0  0  0  0  3  0  0  0  0  0  0
    0.9799  -14.6747    0.0000 C   0  0  0  0  0  3  0  0  0  0  0  0
    0.2460  -16.7347    0.0000 O   0  0  0  0  0  1  0  0  0  0  0  0
    0.9873  -13.0327    0.0000 O   0  0  0  0  0  0  0  0  0  0  0  0
   -1.0318  -11.6291    0.0000 C   0  0  0  0  0  0  0  0  0  0  0  0
   -0.2587  -11.3422    0.0000 H   0  0  0  0  0  0  0  0  0  0  0  0
  6  1  1  0  0  0  0 
  9 13  1  6  0  0  0 
  2  3  1  0  0  0  0 
  4 14  1  6  0  0  0 
  3 15  1  6  0  0  0 
 28  4  1  0  0  0  0 
  2 16  2  0  0  0  0 
  1  2  1  0  0  0  0 
 13 17  1  0  0  0  0 
  6  7  1  0  0  0  0 
 13 18  1  0  0  0  0 
  7  8  1  0  0  0  0 
 14 19  1  0  0  0  0 
  8  9  1  0  0  0  0 
 19 20  1  0  0  0  0 
 20 21  2  0  0  0  0 
  9 28  1  0  0  0  0 
  3  5  1  0  0  0  0 
  9 10  1  1  0  0  0 
  4  5  1  0  0  0  0 
  6 11  1  1  0  0  0 
 20 25  1  0  0  0  0 
 21 22  1  0  0  0  0 
 22 23  2  0  0  0  0 
 23 24  1  0  0  0  0 
 24 25  2  0  0  0  0 
 28  6  1  0  0  0  0 
 23 26  1  0  0  0  0 
  3 12  1  1  0  0  0 
 19 27  2  0  0  0  0 
 28 29  1  6  0  0  0 
M  END
> <INChI key>
SDXQLRZOKZYCOX-FVQLTZBISA-N

> <INChI>
InChI=1S/C22H30O6/c1-13(2)22(27)10-9-20(3)12-17(24)21(4,26)11-16(18(20)22)28-19(25)14-5-7-15(23)8-6-14/h5-8,13,16,18,23,26-27H,9-12H2,1-4H3/t16-,18+,20+,21-,22+/m0/s1

> <Temperature [K]>
0:298 

> <nmrshiftdb2 ID>
2270

> <Field Strength [MHz]>
0:100 

> <Spectrum 13C 0>
17.8;0.0Q;16|18.8;0.0Q;17|22.6;0.0Q;10|27.7;0.0Q;14|33.2;0.0T;7|37.6;0.0D;12|42.2;0.0T;6|43.0;0.0S;5|43.2;0.0T;4|51.9;0.0T;0|53.1;0.0D;27|71.9;0.0D;3|78.3;0.0S;2|85.9;0.0S;8|116.1;0.0D;21|116.1;0.0D;23|123.3;0.0S;19|133.0;0.0D;20|133.0;0.0D;24|163.4;0.0S;22|168.1;0.0S;18|215.0;0.0S;1|

> <Solvent>
0:Methanol-D4 (CD3OD) 

$$$$
2-(2',4'-Dimethoxy-3'-hydroxyphenyl)-4-hydroxy-6-methoxy-benzofuran-3-carbaldehy
  CDKD
nmrshiftdb2 2271
 25 27  0  0  0  0  0  0  0  0999 V2000
    2.5673  -11.8641    0.0000 C   0  0  0  0  0  0  0  0  0  0  0  0
    1.1368  -12.6872    0.0000 C   0  0  0  0  0  0  0  0  0  0  0  0
    1.1424  -11.8621    0.0000 C   0  0  0  0  0  0  0  0  0  0  0  0
    0.4345  -11.4472    0.0000 C   0  0  0  0  0  0  0  0  0  0  0  0
   -0.2833  -11.8527    0.0000 C   0  0  0  0  0  3  0  0  0  0  0  0
   -0.2888  -12.6777    0.0000 C   0  0  0  0  0  0  0  0  0  0  0  0
    0.4236  -13.0972    0.0000 C   0  0  0  0  0  3  0  0  0  0  0  0
    2.5648  -12.6914    0.0000 C   0  0  0  0  0  0  0  0  0  0  0  0
    1.8522  -13.1044    0.0000 O   0  0  0  0  0  0  0  0  0  0  0  0
    3.2789  -13.0974    0.0000 C   0  0  0  0  0  0  0  0  0  0  0  0
    3.2755  -13.9217    0.0000 C   0  0  0  0  0  0  0  0  0  0  0  0
    3.9837  -14.3345    0.0000 C   0  0  0  0  0  0  0  0  0  0  0  0
    4.6999  -13.9275    0.0000 C   0  0  0  0  0  0  0  0  0  0  0  0
    4.7033  -13.1031    0.0000 C   0  0  0  0  0  3  0  0  0  0  0  0
    3.9904  -12.6858    0.0000 C   0  0  0  0  0  3  0  0  0  0  0  0
    0.4412  -10.6200    0.0000 O   0  0  0  0  0  1  0  0  0  0  0  0
   -1.0084  -13.0858    0.0000 O   0  0  0  0  0  0  0  0  0  0  0  0
    3.1535  -11.2804    0.0000 C   0  0  0  0  0  3  0  0  0  0  0  0
    3.9793  -15.1618    0.0000 O   0  0  0  0  0  1  0  0  0  0  0  0
    5.4142  -14.3451    0.0000 O   0  0  0  0  0  0  0  0  0  0  0  0
    2.5574  -14.3324    0.0000 O   0  0  0  0  0  0  0  0  0  0  0  0
   -1.7217  -12.6666    0.0000 C   0  0  0  0  0  1  0  0  0  0  0  0
    2.5540  -15.1597    0.0000 C   0  0  0  0  0  1  0  0  0  0  0  0
    5.4097  -15.1724    0.0000 C   0  0  0  0  0  1  0  0  0  0  0  0
    2.9411  -10.4808    0.0000 O   0  0  0  0  0  0  0  0  0  0  0  0
  2  7  2  0  0  0  0 
  3  4  2  0  0  0  0 
  4  5  1  0  0  0  0 
 10 15  1  0  0  0  0 
 11 12  1  0  0  0  0 
 12 13  2  0  0  0  0 
 13 14  1  0  0  0  0 
 14 15  2  0  0  0  0 
  5  6  2  0  0  0  0 
  4 16  1  0  0  0  0 
  6  7  1  0  0  0  0 
  6 17  1  0  0  0  0 
  8  9  1  0  0  0  0 
  1 18  1  0  0  0  0 
 12 19  1  0  0  0  0 
  2  9  1  0  0  0  0 
 13 20  1  0  0  0  0 
  8 10  1  0  0  0  0 
 11 21  1  0  0  0  0 
 10 11  2  0  0  0  0 
 17 22  1  0  0  0  0 
  1  3  1  0  0  0  0 
 21 23  1  0  0  0  0 
  2  3  1  0  0  0  0 
 20 24  1  0  0  0  0 
  8  1  2  0  0  0  0 
 18 25  2  0  0  0  0 
M  END
> <INChI key>
XDUYDNPZEINTJY-UHFFFAOYSA-N

> <Program>
1:ACD/Labs C+H NMR Predictors and DB, 2020.1.0 2:HOSE code using nmrshiftdb2 data 

> <INChI>
InChI=1S/C18H16O7/c1-22-9-6-12(20)15-11(8-19)17(25-14(15)7-9)10-4-5-13(23-2)16(21)18(10)24-3/h4-8,20-21H,1-3H3

> <Temperature [K]>
0:298 

> <nmrshiftdb2 ID>
2271

> <Field Strength [MHz]>
0:100 

> <Spectrum 13C 1>
56.7;0.0Q;21|162.3;0.0S;5|99.5;0.0D;4|152.81;0.0S;3|108.58;0.0S;2|121.95;0.0S;0|192.76;0.0D;17|162.79;0.0S;7|114.55;0.0S;9|123.7;0.0D;14|106.37;0.0D;13|148.85;0.0S;12|56.14;0.0Q;23|139.2;0.0S;11|148.01;0.0S;10|59.82;0.0Q;22|157.85;0.0S;1|89.28;0.0D;6|

> <Spectrum 13C 0>
56.0;0.0Q;21|56.0;0.0Q;23|61.0;0.0Q;22|88.0;0.0D;6|98.0;0.0D;4|108.0;0.0S;2|108.0;0.0S;13|115.0;0.0S;9|119.0;0.0S;0|122.0;0.0D;14|141.0;0.0S;11|146.0;0.0S;10|152.0;0.0S;12|153.0;0.0S;3|157.0;0.0S;1|162.0;0.0S;5|164.0;0.0S;7|192.0;0.0D;17|

> <Solvent>
0:Acetone-D6 ((CD3)2CO) 

> <Spectrum 13C 2>
56.4;0.0Q;21|162.17;0.0S;5|98.86;0.0D;4|152.83;0.0S;3|108.0;0.0S;2|108.0;0.0S;13|119.0;0.0S;0|192.0;0.0D;17|164.0;0.0S;7|115.0;0.0S;9|122.0;0.0D;14|152.0;0.0S;12|56.34;0.0Q;23|141.0;0.0S;11|146.0;0.0S;10|61.0;0.0Q;22|157.0;0.0S;1|88.69;0.0D;6|

$$$$
(+)-(1R,5S,6S,7S)-5,6-Dimethyl-9-oxo-8-isopropylidene-tricyclo[5.2.2.0^(1,6)]und
  CDKD
nmrshiftdb2 2273
 16 18  0  0  0  0  0  0  0  0999 V2000
    3.8542   -5.8627    0.0000 C   0  0  0  0  0  2  0  0  0  0  0  0
    3.8542   -6.6877    0.0000 C   0  0  0  0  0  2  0  0  0  0  0  0
    4.5664   -7.0960    0.0000 C   0  0  0  0  0  3  0  0  0  0  0  0
    4.5664   -5.4460    0.0000 C   0  0  0  0  0  2  0  0  0  0  0  0
    5.2784   -5.8627    0.0000 C   0  0  0  0  0  0  0  0  0  0  0  0
    5.2829   -6.6841    0.0000 C   0  0  0  0  0  0  0  0  0  0  0  0
    6.0655   -6.9337    0.0000 C   0  0  0  0  0  3  0  0  0  0  0  0
    6.5447   -6.2665    0.0000 C   0  0  0  0  0  2  0  0  0  0  0  0
    6.0582   -5.6046    0.0000 C   0  0  0  0  0  2  0  0  0  0  0  0
    4.5585   -7.9211    0.0000 C   0  0  0  0  0  1  0  0  0  0  0  0
    5.2752   -7.5086    0.0000 C   0  0  0  0  0  1  0  0  0  0  0  0
    6.9752   -6.5794    0.0000 C   0  0  0  0  0  0  0  0  0  0  0  0
    6.2877   -5.0502    0.0000 O   0  0  0  0  0  0  0  0  0  0  0  0
    7.6878   -6.9919    0.0000 C   0  0  0  0  0  0  0  0  0  0  0  0
    7.6868   -7.8170    0.0000 C   0  0  0  0  0  1  0  0  0  0  0  0
    8.4027   -6.5802    0.0000 C   0  0  0  0  0  1  0  0  0  0  0  0
  6  7  1  0  0  0  0 
  7  8  1  1  0  0  0 
  8  9  1  0  0  0  0 
  5  9  1  1  0  0  0 
  5  4  1  0  0  0  0 
  3 10  1  1  0  0  0 
  5  6  1  0  0  0  0 
  6 11  1  1  0  0  0 
  7 12  1  6  0  0  0 
  1  2  1  0  0  0  0 
  5 13  1  6  0  0  0 
 13 12  1  0  0  0  0 
  1  4  1  0  0  0  0 
 12 14  2  0  0  0  0 
  2  3  1  0  0  0  0 
 14 15  1  0  0  0  0 
  3  6  1  0  0  0  0 
 14 16  1  0  0  0  0 
M  END
> <INChI key>
PZCSYTCRKFMIOB-YPRXJGMQSA-N

> <INChI>
InChI=1S/C15H24O/c1-10(2)13-12-7-9-15(16-13)8-5-6-11(3)14(12,15)4/h11-12H,5-9H2,1-4H3/t11-,12?,14-,15+/m0/s1

> <Temperature [K]>
0:298 

> <nmrshiftdb2 ID>
2273

> <Field Strength [MHz]>
0:125.8 

> <Spectrum 13C 0>
10.85;0.0Q;10|16.45;0.0Q;15|17.91;0.0Q;9|19.18;0.0Q;14|22.5;0.0T;0|25.89;0.0T;7|27.1;0.0T;3|29.93;0.0T;1|32.08;0.0D;2|34.48;0.0T;8|47.17;0.0D;6|50.72;0.0S;5|89.1;0.0S;4|95.05;0.0S;13|152.9;0.0S;11|

> <Solvent>
0:Benzene-D6 (C6D6) 

$$$$
7-Benzoyloxy-6-oxo-2,4Z-heptadiene-1,4-olide
  CDKD
nmrshiftdb2 2276
 19 20  0  0  0  0  0  0  0  0999 V2000
   -0.1250   -1.9332    0.0000 C   0  0  0  0  0  0  0  0  0  0  0  0
    0.5895   -1.5208    0.0000 C   0  0  0  0  0  0  0  0  0  0  0  0
    1.3039   -1.9332    0.0000 O   0  0  0  0  0  0  0  0  0  0  0  0
    2.0183   -1.5208    0.0000 C   0  0  0  0  0  2  0  0  0  0  0  0
    2.7328   -1.9332    0.0000 C   0  0  0  0  0  0  0  0  0  0  0  0
    3.4473   -1.5208    0.0000 C   0  0  0  0  0  3  0  0  0  0  0  0
    4.1617   -1.9332    0.0000 C   0  0  0  0  0  0  0  0  0  0  0  0
    4.2476   -2.7498    0.0000 O   0  0  0  0  0  0  0  0  0  0  0  0
    5.0544   -2.9214    0.0000 C   0  0  0  0  0  0  0  0  0  0  0  0
    5.4670   -2.2068    0.0000 C   0  0  0  0  0  3  0  0  0  0  0  0
    4.9149   -1.5940    0.0000 C   0  0  0  0  0  3  0  0  0  0  0  0
    0.5895   -0.6958    0.0000 O   0  0  0  0  0  0  0  0  0  0  0  0
   -0.8393   -1.5186    0.0000 C   0  0  0  0  0  3  0  0  0  0  0  0
   -1.5516   -1.9275    0.0000 C   0  0  0  0  0  3  0  0  0  0  0  0
   -1.5559   -2.7529    0.0000 C   0  0  0  0  0  3  0  0  0  0  0  0
   -0.8416   -3.1676    0.0000 C   0  0  0  0  0  3  0  0  0  0  0  0
   -0.1230   -2.7569    0.0000 C   0  0  0  0  0  3  0  0  0  0  0  0
    2.7328   -2.7582    0.0000 O   0  0  0  0  0  0  0  0  0  0  0  0
    5.3900   -3.6750    0.0000 O   0  0  0  0  0  0  0  0  0  0  0  0
  8  9  1  0  0  0  0 
  9 10  1  0  0  0  0 
 10 11  2  0  0  0  0 
 11  7  1  0  0  0  0 
  5  6  1  0  0  0  0 
  2 12  2  0  0  0  0 
  1 13  1  0  0  0  0 
  1  2  1  0  0  0  0 
  6  7  2  0  0  0  0 
  7  8  1  0  0  0  0 
  3  4  1  0  0  0  0 
  1 17  2  0  0  0  0 
 13 14  2  0  0  0  0 
 14 15  1  0  0  0  0 
 15 16  2  0  0  0  0 
 16 17  1  0  0  0  0 
  4  5  1  0  0  0  0 
  5 18  2  0  0  0  0 
  2  3  1  0  0  0  0 
  9 19  2  0  0  0  0 
M  END
> <INChI key>
RMGZBKKDFZICCQ-WQLSENKSSA-N

> <Program>
1:ACD/Labs C+H NMR Predictors and DB, 2020.1.0 2:HOSE code using nmrshiftdb2 data 

> <INChI>
InChI=1S/C14H10O5/c15-11(8-12-6-7-13(16)19-12)9-18-14(17)10-4-2-1-3-5-10/h1-8H,9H2/b12-8-

> <Temperature [K]>
0:298 

> <nmrshiftdb2 ID>
2276

> <Field Strength [MHz]>
0:75 

> <Spectrum 13C 1>
191.49;0.0S;4|111.99;0.0D;5|167.94;0.0S;6|142.35;0.0D;10|123.73;0.0D;9|172.9;0.0S;8|67.88;0.0T;3|165.69;0.0S;1|129.33;0.0S;0|129.63;0.0D;12|129.63;0.0D;16|128.63;0.0D;13|128.63;0.0D;15|133.31;0.0D;14|

> <Spectrum 13C 0>
69.3;0.0T;3|107.3;0.0D;5|124.2;0.0D;9|128.4;0.0D;13|128.4;0.0D;15|129.3;0.0S;0|129.9;0.0D;12|129.9;0.0D;16|133.3;0.0D;14|145.0;0.0D;10|155.9;0.0S;6|165.8;0.0S;1|166.9;0.0S;8|190.8;0.0S;4|

> <Solvent>
0:Chloroform-D1 (CDCl3) 

> <Spectrum 13C 2>
190.8;0.0S;4|107.3;0.0D;5|155.9;0.0S;6|145.0;0.0D;10|124.2;0.0D;9|166.9;0.0S;8|69.3;0.0T;3|165.8;0.0S;1|129.3;0.0S;0|129.9;0.0D;12|129.9;0.0D;16|128.66;0.0D;13|128.66;0.0D;15|133.38;0.0D;14|

$$$$
2α,3β,13-Trihydroxystemodane
  CDKD
nmrshiftdb2 2277
 26 29  0  0  0  0  0  0  0  0999 V2000
    3.6208   -7.6791    0.0000 C   0  0  0  0  0  3  0  0  0  0  0  0
    3.6208   -8.5041    0.0000 C   0  0  0  0  0  3  0  0  0  0  0  0
    4.3329   -8.9124    0.0000 C   0  0  0  0  0  0  0  0  0  0  0  0
    4.3329   -7.2624    0.0000 C   0  0  0  0  0  2  0  0  0  0  0  0
    5.0449   -7.6791    0.0000 C   0  0  0  0  0  0  0  0  0  0  0  0
    5.7500   -8.9173    0.0000 C   0  0  0  0  0  2  0  0  0  0  0  0
    6.4668   -8.5101    0.0000 C   0  0  0  0  0  2  0  0  0  0  0  0
    5.7570   -7.2673    0.0000 C   0  0  0  0  0  0  0  0  0  0  0  0
    7.1519   -7.2416    0.0000 C   0  0  0  0  0  2  0  0  0  0  0  0
    5.7791   -6.3677    0.0000 C   0  0  0  0  0  2  0  0  0  0  0  0
    3.9125   -9.6249    0.0000 C   0  0  0  0  0  1  0  0  0  0  0  0
    4.8250   -6.8791    0.0000 C   0  0  0  0  0  1  0  0  0  0  0  0
    2.9052   -7.2687    0.0000 O   0  0  0  0  0  1  0  0  0  0  0  0
    2.9070   -8.9176    0.0000 O   0  0  0  0  0  1  0  0  0  0  0  0
    6.3604   -5.6937    0.0000 C   0  0  0  0  0  0  0  0  0  0  0  0
    5.4958   -5.6812    0.0000 C   0  0  0  0  0  2  0  0  0  0  0  0
    5.2250   -6.5207    0.0000 C   0  0  0  0  0  2  0  0  0  0  0  0
    6.7374   -4.9458    0.0000 C   0  0  0  0  0  1  0  0  0  0  0  0
    7.1541   -5.6624    0.0000 O   0  0  0  0  0  1  0  0  0  0  0  0
    4.7375   -9.6249    0.0000 C   0  0  0  0  0  1  0  0  0  0  0  0
    6.7494   -6.3805    0.0000 C   0  0  0  0  0  0  0  0  0  0  0  0
    7.4980   -5.9943    0.0000 H   0  0  0  0  0  0  0  0  0  0  0  0
    6.4678   -7.6813    0.0000 C   0  0  0  0  0  0  0  0  0  0  0  0
    7.2069   -8.0854    0.0000 H   0  0  0  0  0  0  0  0  0  0  0  0
    5.0414   -8.5041    0.0000 C   0  0  0  0  0  0  0  0  0  0  0  0
    5.0392   -9.3465    0.0000 H   0  0  0  0  0  0  0  0  0  0  0  0
  1  2  1  0  0  0  0 
 23  9  1  6  0  0  0 
  9 21  1  0  0  0  0 
 21 10  1  0  0  0  0 
  1  4  1  0  0  0  0 
  3 11  1  1  0  0  0 
  8 17  1  1  0  0  0 
  2  3  1  0  0  0  0 
  5 12  1  1  0  0  0 
  5  8  1  0  0  0  0 
  1 13  1  0  0  0  0 
 25  6  1  0  0  0  0 
  2 14  1  0  0  0  0 
  8 10  1  6  0  0  0 
  6  7  1  0  0  0  0 
 21 15  1  0  0  0  0 
  7 23  1  0  0  0  0 
 15 16  1  0  0  0  0 
  8 23  1  0  0  0  0 
 16 17  1  0  0  0  0 
  3 25  1  0  0  0  0 
 15 18  1  1  0  0  0 
  5  4  1  0  0  0  0 
 15 19  1  6  0  0  0 
  5 25  1  0  0  0  0 
  3 20  1  6  0  0  0 
 21 22  1  6  0  0  0 
 23 24  1  1  0  0  0 
 25 26  1  6  0  0  0 
M  END
> <INChI key>
RQDMNTGFNDFLHP-GCEPCATDSA-N

> <INChI>
InChI=1S/C20H34O3/c1-17(2)15-6-5-12-9-13-10-20(12,8-7-19(13,4)23)18(15,3)11-14(21)16(17)22/h12-16,21-23H,5-11H2,1-4H3/t12-,13-,14?,15-,16?,18-,19-,20+/m0/s1

> <Temperature [K]>
0:298 

> <nmrshiftdb2 ID>
2277

> <Field Strength [MHz]>
0:50 

> <Spectrum 13C 0>
17.5;0.0Q;10|19.6;0.0Q;11|21.9;0.0T;5|27.5;0.0T;16|28.0;0.0Q;17|29.9;0.0Q;19|30.8;0.0T;9|32.6;0.0T;15|36.5;0.0T;6|36.7;0.0D;22|37.8;0.0T;8|39.0;0.0S;4|39.2;0.0S;2|42.3;0.0T;3|46.0;0.0D;20|46.9;0.0D;24|50.1;0.0S;7|68.5;0.0D;0|72.2;0.0S;14|83.5;0.0D;1|

> <Solvent>
0:Chloroform-D1 (CDCl3) 

$$$$
2α,19α-Dihydroxy-3-oxo-urs-12-en-28-oic acid
  CDKD
nmrshiftdb2 2278
 38 42  0  0  0  0  0  0  0  0999 V2000
    1.6518   -5.4489    0.0000 C   0  0  0  0  0  3  0  0  0  0  0  0
    1.6518   -6.2769    0.0000 C   0  0  0  0  0  0  0  0  0  0  0  0
    2.3665   -6.6867    0.0000 C   0  0  0  0  0  0  0  0  0  0  0  0
    2.3665   -5.0307    0.0000 C   0  0  0  0  0  2  0  0  0  0  0  0
    3.0811   -5.4489    0.0000 C   0  0  0  0  0  0  0  0  0  0  0  0
    3.7888   -6.6916    0.0000 C   0  0  0  0  0  2  0  0  0  0  0  0
    4.5082   -6.2829    0.0000 C   0  0  0  0  0  2  0  0  0  0  0  0
    4.5079   -5.4575    0.0000 C   0  0  0  0  0  0  0  0  0  0  0  0
    4.5249   -3.8053    0.0000 C   0  0  0  0  0  3  0  0  0  0  0  0
    3.8013   -4.2103    0.0000 C   0  0  0  0  0  2  0  0  0  0  0  0
    5.2369   -4.2271    0.0000 C   0  0  0  0  0  0  0  0  0  0  0  0
    5.2229   -5.0514    0.0000 C   0  0  0  0  0  0  0  0  0  0  0  0
    5.9258   -5.4732    0.0000 C   0  0  0  0  0  2  0  0  0  0  0  0
    6.6472   -5.0754    0.0000 C   0  0  0  0  0  2  0  0  0  0  0  0
    6.6567   -4.2532    0.0000 C   0  0  0  0  0  0  0  0  0  0  0  0
    7.3753   -3.8607    0.0000 C   0  0  0  0  0  2  0  0  0  0  0  0
    7.3971   -3.0383    0.0000 C   0  0  0  0  0  2  0  0  0  0  0  0
    6.6940   -2.6098    0.0000 C   0  0  0  0  0  3  0  0  0  0  0  0
    5.9692   -3.0039    0.0000 C   0  0  0  0  0  0  0  0  0  0  0  0
    7.3684   -4.6669    0.0000 C   0  0  0  0  0  0  0  0  0  0  0  0
    5.2482   -2.5886    0.0000 C   0  0  0  0  0  1  0  0  0  0  0  0
    4.4996   -4.6293    0.0000 C   0  0  0  0  0  1  0  0  0  0  0  0
    3.0736   -4.6209    0.0000 C   0  0  0  0  0  1  0  0  0  0  0  0
    1.9445   -7.4018    0.0000 C   0  0  0  0  0  1  0  0  0  0  0  0
    2.7725   -7.4018    0.0000 C   0  0  0  0  0  1  0  0  0  0  0  0
    0.9336   -5.0370    0.0000 O   0  0  0  0  0  1  0  0  0  0  0  0
    5.2147   -5.8755    0.0000 C   0  0  0  0  0  1  0  0  0  0  0  0
    5.9633   -2.1746    0.0000 O   0  0  0  0  0  1  0  0  0  0  0  0
    6.6867   -1.7814    0.0000 C   0  0  0  0  0  1  0  0  0  0  0  0
    7.3659   -5.4949    0.0000 O   0  0  0  0  0  1  0  0  0  0  0  0
    8.0867   -4.2551    0.0000 O   0  0  0  0  0  0  0  0  0  0  0  0
    0.9354   -6.6919    0.0000 O   0  0  0  0  0  0  0  0  0  0  0  0
    3.0775   -6.2769    0.0000 C   0  0  0  0  0  0  0  0  0  0  0  0
    3.0754   -7.1024    0.0000 H   0  0  0  0  0  0  0  0  0  0  0  0
    3.7958   -5.0356    0.0000 C   0  0  0  0  0  0  0  0  0  0  0  0
    3.0821   -4.6207    0.0000 H   0  0  0  0  0  0  0  0  0  0  0  0
    5.9536   -3.8247    0.0000 C   0  0  0  0  0  0  0  0  0  0  0  0
    5.2452   -3.4009    0.0000 H   0  0  0  0  0  0  0  0  0  0  0  0
 13 14  1  0  0  0  0 
 14 15  1  0  0  0  0 
 37 15  1  0  0  0  0 
 33  6  1  0  0  0  0 
  6  7  1  0  0  0  0 
  7  8  1  0  0  0  0 
 35  8  1  0  0  0  0 
  3 33  1  0  0  0  0 
  5  4  1  0  0  0  0 
 37 19  1  0  0  0  0 
 15 16  1  0  0  0  0 
 16 17  1  0  0  0  0 
 17 18  1  0  0  0  0 
 18 19  1  0  0  0  0 
  5 33  1  0  0  0  0 
 15 20  1  1  0  0  0 
 19 21  1  1  0  0  0 
 35 10  1  0  0  0  0 
  8 22  1  1  0  0  0 
  8 12  1  0  0  0  0 
  5 23  1  1  0  0  0 
 11  9  2  0  0  0  0 
  3 24  1  1  0  0  0 
  9 10  1  0  0  0  0 
  3 25  1  6  0  0  0 
 11 12  1  0  0  0  0 
  1 26  1  6  0  0  0 
  1  2  1  0  0  0  0 
 12 27  1  6  0  0  0 
  1  4  1  0  0  0  0 
 19 28  1  6  0  0  0 
  2  3  1  0  0  0  0 
 18 29  1  6  0  0  0 
  5 35  1  0  0  0  0 
 20 30  1  0  0  0  0 
 11 37  1  0  0  0  0 
 20 31  2  0  0  0  0 
 12 13  1  0  0  0  0 
  2 32  2  0  0  0  0 
 33 34  1  6  0  0  0 
 35 36  1  6  0  0  0 
 37 38  1  1  0  0  0 
M  END
> <INChI key>
LJORXTIGOHMBOS-OTRVPSFMSA-N

> <Program>
1:ACD/Labs C+H NMR Predictors and DB, 2020.1.0 2:HOSE code using nmrshiftdb2 data 

> <INChI>
InChI=1S/C30H46O5/c1-17-10-13-30(24(33)34)15-14-27(5)18(22(30)29(17,7)35)8-9-21-26(4)16-19(31)23(32)25(2,3)20(26)11-12-28(21,27)6/h8,17,19-22,31,35H,9-16H2,1-7H3,(H,33,34)/t17-,19-,20+,21-,22-,26+,27-,28-,29-,30+/m1/s1

> <Temperature [K]>
0:Unreported 

> <nmrshiftdb2 ID>
2278

> <Field Strength [MHz]>
0:126 

> <Spectrum 13C 1>
16.5;0.0Q;28|42.16;0.0D;17|26.77;0.0T;16|35.66;0.0T;15|48.08;0.0S;14|180.58;0.0S;19|26.08;0.0T;13|28.92;0.0T;12|41.82;0.0S;11|24.52;0.0Q;26|139.32;0.0S;10|128.36;0.0D;8|27.46;0.0T;9|47.99;0.0D;34|37.11;0.0S;4|16.4;0.0Q;22|48.61;0.0T;3|68.72;0.0D;0|216.29;0.0S;1|48.03;0.0S;2|27.14;0.0Q;23|25.15;0.0Q;24|53.06;0.0D;32|20.26;0.0T;5|31.76;0.0T;6|40.84;0.0S;7|17.12;0.0Q;21|54.32;0.0D;36|74.16;0.0S;18|27.0;0.0Q;20|

> <Spectrum 13C 0>
15.9;0.0Q;28|16.8;0.0Q;21|17.3;0.0Q;22|19.6;0.0T;5|21.8;0.0Q;23|24.1;0.0T;9|24.7;0.0Q;26|25.3;0.0Q;24|26.3;0.0T;13|26.9;0.0T;16|27.1;0.0Q;20|29.3;0.0T;12|33.2;0.0T;6|37.9;0.0S;4|38.5;0.0T;15|40.4;0.0S;7|42.2;0.0S;11|42.4;0.0D;17|47.3;0.0D;34|48.1;0.0S;2|48.3;0.0S;14|50.1;0.0T;3|54.6;0.0D;36|57.7;0.0D;32|69.8;0.0D;0|72.7;0.0S;18|127.6;0.0D;8|140.1;0.0S;10|180.6;0.0S;19|216.5;0.0S;1|

> <Solvent>
0:Pyridin-D5 (C5D5N) 

> <Spectrum 13C 2>
15.9;0.0Q;28|42.4;0.0D;17|26.9;0.0T;16|38.5;0.0T;15|48.3;0.0S;14|180.6;0.0S;19|26.3;0.0T;13|29.3;0.0T;12|42.2;0.0S;11|24.65;0.0Q;26|140.1;0.0S;10|127.6;0.0D;8|24.1;0.0T;9|47.3;0.0D;34|37.9;0.0S;4|17.3;0.0Q;22|50.1;0.0T;3|69.8;0.0D;0|216.5;0.0S;1|48.1;0.0S;2|23.55;0.0Q;23|23.55;0.0Q;24|57.7;0.0D;32|19.6;0.0T;5|33.2;0.0T;6|40.4;0.0S;7|16.8;0.0Q;21|54.6;0.0D;36|72.65;0.0S;18|27.1;0.0Q;20|

$$$$
7,4'-Dihydroxy-2'-methoxy-6-(1'',1''-dimethylallyl)isoflav-3-ene; Burttinol A
  CDKD
nmrshiftdb2 2279
 25 27  0  0  0  0  0  0  0  0999 V2000
    1.3366   -4.5989    0.0000 C   0  0  0  0  0  0  0  0  0  0  0  0
    1.3366   -5.4259    0.0000 C   0  0  0  0  0  0  0  0  0  0  0  0
    2.0505   -5.8352    0.0000 C   0  0  0  0  0  3  0  0  0  0  0  0
    2.0505   -4.1811    0.0000 C   0  0  0  0  0  3  0  0  0  0  0  0
    2.7642   -4.5989    0.0000 C   0  0  0  0  0  0  0  0  0  0  0  0
    2.7607   -5.4259    0.0000 C   0  0  0  0  0  0  0  0  0  0  0  0
    3.4712   -5.8401    0.0000 C   0  0  0  0  0  3  0  0  0  0  0  0
    3.4782   -4.1861    0.0000 O   0  0  0  0  0  0  0  0  0  0  0  0
    4.1934   -4.6050    0.0000 C   0  0  0  0  0  2  0  0  0  0  0  0
    4.1896   -5.4299    0.0000 C   0  0  0  0  0  0  0  0  0  0  0  0
    5.6189   -4.6115    0.0000 O   0  0  0  0  0  0  0  0  0  0  0  0
    5.6151   -5.4366    0.0000 C   0  0  0  0  0  0  0  0  0  0  0  0
    4.9004   -5.8387    0.0000 C   0  0  0  0  0  0  0  0  0  0  0  0
    4.8916   -6.6543    0.0000 C   0  0  0  0  0  3  0  0  0  0  0  0
    5.5955   -7.0737    0.0000 C   0  0  0  0  0  3  0  0  0  0  0  0
    6.3102   -6.6714    0.0000 C   0  0  0  0  0  0  0  0  0  0  0  0
    6.3208   -5.8498    0.0000 C   0  0  0  0  0  3  0  0  0  0  0  0
    0.6192   -4.1875    0.0000 O   0  0  0  0  0  1  0  0  0  0  0  0
    0.6210   -5.8405    0.0000 C   0  0  0  0  0  0  0  0  0  0  0  0
   -0.0958   -5.4280    0.0000 C   0  0  0  0  0  3  0  0  0  0  0  0
   -0.8115   -5.8426    0.0000 C   0  0  0  0  0  2  0  0  0  0  0  0
   -0.1002   -6.2488    0.0000 C   0  0  0  0  0  1  0  0  0  0  0  0
    1.3365   -6.2552    0.0000 C   0  0  0  0  0  1  0  0  0  0  0  0
    6.3371   -4.2013    0.0000 C   0  0  0  0  0  1  0  0  0  0  0  0
    7.0215   -7.0935    0.0000 O   0  0  0  0  0  1  0  0  0  0  0  0
 12 13  1  0  0  0  0 
  1  2  2  0  0  0  0 
  1  4  1  0  0  0  0 
  2  3  1  0  0  0  0 
  5  8  1  0  0  0  0 
  6  7  1  0  0  0  0 
 12 17  2  0  0  0  0 
 13 14  2  0  0  0  0 
 14 15  1  0  0  0  0 
 15 16  2  0  0  0  0 
 16 17  1  0  0  0  0 
  7 10  2  0  0  0  0 
  1 18  1  0  0  0  0 
  9  8  1  0  0  0  0 
  2 19  1  0  0  0  0 
  9 10  1  0  0  0  0 
 19 20  1  0  0  0  0 
  3  6  2  0  0  0  0 
 20 21  2  0  0  0  0 
  5  4  2  0  0  0  0 
 19 22  1  0  0  0  0 
  5  6  1  0  0  0  0 
 19 23  1  0  0  0  0 
 10 13  1  0  0  0  0 
 11 24  1  0  0  0  0 
 12 11  1  0  0  0  0 
 16 25  1  0  0  0  0 
M  END
> <INChI key>
VJEUNRYOMSNQQE-UHFFFAOYSA-N

> <Program>
1:ACD/Labs C+H NMR Predictors and DB, 2020.1.0 2:HOSE code using nmrshiftdb2 data 

> <INChI>
InChI=1S/C21H22O4/c1-5-21(2,3)17-9-13-8-14(12-25-19(13)11-18(17)23)16-7-6-15(22)10-20(16)24-4/h5-11,22-23H,1,12H2,2-4H3

> <Temperature [K]>
0:298 

> <nmrshiftdb2 ID>
2279

> <Field Strength [MHz]>
0:75 

> <Spectrum 13C 1>
110.5;0.0T;20|147.74;0.0D;19|39.26;0.0S;18|27.51;0.0Q;21|27.51;0.0Q;22|126.95;0.0S;1|123.05;0.0D;2|116.08;0.0S;5|151.74;0.0S;4|104.26;0.0D;3|156.47;0.0S;0|67.73;0.0T;8|125.59;0.0S;9|118.26;0.0S;12|128.47;0.0D;13|109.92;0.0D;14|159.74;0.0S;15|100.38;0.0D;16|159.22;0.0S;11|55.84;0.0Q;23|120.5;0.0D;6|

> <Spectrum 13C 0>
27.1;0.0Q;21|27.1;0.0Q;22|39.7;0.0S;18|55.3;0.0Q;23|68.3;0.0T;8|99.2;0.0D;16|104.8;0.0D;3|107.3;0.0D;14|113.3;0.0T;20|116.8;0.0S;5|120.2;0.0S;12|121.1;0.0D;6|124.5;0.0D;2|125.4;0.0S;1|129.3;0.0D;13|129.4;0.0S;9|148.0;0.0D;19|153.3;0.0S;4|155.0;0.0S;0|157.0;0.0S;15|158.3;0.0S;11|

> <Solvent>
0:Chloroform-D1 (CDCl3) 

> <Spectrum 13C 2>
113.53;0.0T;20|148.0;0.0D;19|39.7;0.0S;18|27.1;0.0Q;21|27.1;0.0Q;22|125.4;0.0S;1|124.5;0.0D;2|116.8;0.0S;5|153.3;0.0S;4|104.8;0.0D;3|155.0;0.0S;0|68.3;0.0T;8|129.4;0.0S;9|120.2;0.0S;12|129.41;0.0D;13|107.3;0.0D;14|156.71;0.0S;15|99.13;0.0D;16|158.41;0.0S;11|55.37;0.0Q;23|121.1;0.0D;6|

$$$$
16β,22R;21,23S-Diepoxy-3β,21S,24-trihydroxystigmasta-8,14-dien-28-one; Vernoguin
  CDKD
nmrshiftdb2 2280
 41 46  0  0  0  0  0  0  0  0999 V2000
    2.2722   -7.7312    0.0000 C   0  0  0  0  0  2  0  0  0  0  0  0
    2.2722   -8.5582    0.0000 C   0  0  0  0  0  3  0  0  0  0  0  0
    2.9859   -8.9676    0.0000 C   0  0  0  0  0  2  0  0  0  0  0  0
    2.9859   -7.3136    0.0000 C   0  0  0  0  0  2  0  0  0  0  0  0
    3.6996   -7.7312    0.0000 C   0  0  0  0  0  0  0  0  0  0  0  0
    4.4066   -8.9725    0.0000 C   0  0  0  0  0  2  0  0  0  0  0  0
    5.1252   -8.5643    0.0000 C   0  0  0  0  0  2  0  0  0  0  0  0
    4.4137   -7.3185    0.0000 C   0  0  0  0  0  0  0  0  0  0  0  0
    5.1248   -7.7398    0.0000 C   0  0  0  0  0  0  0  0  0  0  0  0
    5.1417   -6.0896    0.0000 C   0  0  0  0  0  2  0  0  0  0  0  0
    4.4190   -6.4942    0.0000 C   0  0  0  0  0  2  0  0  0  0  0  0
    5.8528   -6.5109    0.0000 C   0  0  0  0  0  0  0  0  0  0  0  0
    5.8439   -7.3345    0.0000 C   0  0  0  0  0  0  0  0  0  0  0  0
    6.6244   -7.5976    0.0000 C   0  0  0  0  0  3  0  0  0  0  0  0
    7.1167   -6.9321    0.0000 C   0  0  0  0  0  3  0  0  0  0  0  0
    7.8988   -6.6838    0.0000 O   0  0  0  0  0  0  0  0  0  0  0  0
    7.9066   -4.5351    0.0000 O   0  0  0  0  0  0  0  0  0  0  0  0
    9.1806   -4.9787    0.0000 C   0  0  0  0  0  0  0  0  0  0  0  0
   10.0076   -4.9787    0.0000 C   0  0  0  0  0  3  0  0  0  0  0  0
   10.4211   -4.2625    0.0000 C   0  0  0  0  0  1  0  0  0  0  0  0
    9.5899   -5.6930    0.0000 C   0  0  0  0  0  0  0  0  0  0  0  0
   10.4169   -5.6956    0.0000 C   0  0  0  0  0  1  0  0  0  0  0  0
   10.3041   -6.1065    0.0000 O   0  0  0  0  0  0  0  0  0  0  0  0
    9.0039   -6.2765    0.0000 C   0  0  0  0  0  1  0  0  0  0  0  0
    8.9634   -4.1768    0.0000 O   0  0  0  0  0  1  0  0  0  0  0  0
    1.5566   -8.9728    0.0000 O   0  0  0  0  0  1  0  0  0  0  0  0
    3.6923   -6.9042    0.0000 C   0  0  0  0  0  1  0  0  0  0  0  0
    5.8475   -5.6804    0.0000 C   0  0  0  0  0  1  0  0  0  0  0  0
    6.9084   -3.9805    0.0000 O   0  0  0  0  0  1  0  0  0  0  0  0
    3.6961   -8.5582    0.0000 C   0  0  0  0  0  0  0  0  0  0  0  0
    3.6940   -9.3829    0.0000 H   0  0  0  0  0  0  0  0  0  0  0  0
    6.6388   -6.2650    0.0000 C   0  0  0  0  0  0  0  0  0  0  0  0
    6.1601   -5.5935    0.0000 H   0  0  0  0  0  0  0  0  0  0  0  0
    7.1277   -4.7862    0.0000 C   0  0  0  0  0  0  0  0  0  0  0  0
    6.3102   -4.8945    0.0000 H   0  0  0  0  0  0  0  0  0  0  0  0
    8.3861   -5.1984    0.0000 C   0  0  0  0  0  0  0  0  0  0  0  0
    8.8551   -5.8767    0.0000 H   0  0  0  0  0  0  0  0  0  0  0  0
    7.9035   -5.8593    0.0000 C   0  0  0  0  0  0  0  0  0  0  0  0
    8.6868   -6.1173    0.0000 H   0  0  0  0  0  0  0  0  0  0  0  0
    7.1257   -5.6045    0.0000 C   0  0  0  0  0  0  0  0  0  0  0  0
    6.3426   -5.3460    0.0000 H   0  0  0  0  0  0  0  0  0  0  0  0
 32 15  1  0  0  0  0 
  5  8  1  0  0  0  0 
 30  6  1  0  0  0  0 
  6  7  1  0  0  0  0 
 15 16  1  1  0  0  0 
 16 38  1  0  0  0  0 
 40 32  1  0  0  0  0 
 40 38  1  0  0  0  0 
  7  9  1  0  0  0  0 
  8  9  2  0  0  0  0 
  3 30  1  0  0  0  0 
  5  4  1  0  0  0  0 
  5 30  1  0  0  0  0 
 38 36  1  0  0  0  0 
 36 17  1  0  0  0  0 
 17 34  1  0  0  0  0 
 34 40  1  0  0  0  0 
 36 18  1  6  0  0  0 
  8 11  1  0  0  0  0 
 18 19  1  0  0  0  0 
 19 22  1  0  0  0  0 
  9 13  1  0  0  0  0 
 19 20  1  0  0  0  0 
 12 10  1  0  0  0  0 
 18 21  1  0  0  0  0 
 10 11  1  0  0  0  0 
 12 13  1  0  0  0  0 
 21 23  2  0  0  0  0 
  1  2  1  0  0  0  0 
 21 24  1  0  0  0  0 
  1  4  1  0  0  0  0 
 18 25  1  0  0  0  0 
  2  3  1  0  0  0  0 
  2 26  1  1  0  0  0 
 13 14  2  0  0  0  0 
  5 27  1  1  0  0  0 
 14 15  1  0  0  0  0 
 12 28  1  1  0  0  0 
 32 12  1  0  0  0  0 
 34 29  1  1  0  0  0 
 30 31  1  6  0  0  0 
 32 33  1  6  0  0  0 
 34 35  1  6  0  0  0 
 36 37  1  1  0  0  0 
 38 39  1  1  0  0  0 
 40 41  1  1  0  0  0 
M  END
> <INChI key>
JRQNTPWYRBOEKO-CMYDOYGFSA-N

> <INChI>
InChI=1S/C29H42O6/c1-14(2)29(33,15(3)30)25-24-22(26(32)35-25)23-21(34-24)13-20-18-7-6-16-12-17(31)8-10-27(16,4)19(18)9-11-28(20,23)5/h13-14,16-17,21-26,31-33H,6-12H2,1-5H3/t16-,17-,21-,22-,23+,24+,25-,26-,27-,28-,29?/m0/s1

> <Temperature [K]>
0:298 

> <nmrshiftdb2 ID>
2280

> <Field Strength [MHz]>
0:125 

> <Spectrum 13C 0>
16.4;0.0Q;21|16.5;0.0Q;19|18.5;0.0Q;26|20.5;0.0Q;27|21.9;0.0T;10|25.2;0.0T;6|26.5;0.0T;5|26.7;0.0T;0|27.4;0.0Q;23|32.2;0.0D;18|35.0;0.0T;3|35.9;0.0T;9|36.8;0.0S;4|38.6;0.0T;2|40.7;0.0D;29|44.7;0.0S;11|53.6;0.0D;39|59.5;0.0D;31|69.3;0.0D;1|81.4;0.0S;17|83.8;0.0D;35|85.8;0.0D;37|88.7;0.0D;14|103.5;0.0D;33|116.3;0.0D;13|122.7;0.0S;8|144.0;0.0S;7|155.7;0.0S;12|210.5;0.0S;20|

> <Solvent>
0:Dimethylsulphoxide-D6 (DMSO-D6, C2D6SO) 

$$$$
(3S,5R,10S)-7-oxo-12-methoxyabieta-8,11,13-triene-3,11,14-triol
  CDKD
nmrshiftdb2 2281
 27 29  0  0  0  0  0  0  0  0999 V2000
    2.3342   -3.8389    0.0000 C   0  0  0  0  0  2  0  0  0  0  0  0
    3.0465   -5.0727    0.0000 C   0  0  0  0  0  0  0  0  0  0  0  0
    3.0465   -3.4221    0.0000 C   0  0  0  0  0  2  0  0  0  0  0  0
    3.7588   -3.8389    0.0000 C   0  0  0  0  0  0  0  0  0  0  0  0
    3.7553   -4.6642    0.0000 C   0  0  0  0  0  3  0  0  0  0  0  0
    4.4642   -5.0776    0.0000 C   0  0  0  0  0  2  0  0  0  0  0  0
    5.1813   -4.6702    0.0000 C   0  0  0  0  0  0  0  0  0  0  0  0
    4.4712   -3.4270    0.0000 C   0  0  0  0  0  0  0  0  0  0  0  0
    5.1810   -3.8475    0.0000 C   0  0  0  0  0  0  0  0  0  0  0  0
    5.8960   -3.4454    0.0000 C   0  0  0  0  0  0  0  0  0  0  0  0
    5.9076   -2.6212    0.0000 C   0  0  0  0  0  0  0  0  0  0  0  0
    5.1979   -2.2007    0.0000 C   0  0  0  0  0  0  0  0  0  0  0  0
    4.4766   -2.6044    0.0000 C   0  0  0  0  0  0  0  0  0  0  0  0
    3.7660   -2.1847    0.0000 O   0  0  0  0  0  1  0  0  0  0  0  0
    5.2080   -1.3754    0.0000 O   0  0  0  0  0  0  0  0  0  0  0  0
    6.6274   -2.2176    0.0000 C   0  0  0  0  0  3  0  0  0  0  0  0
    7.3369   -2.6393    0.0000 C   0  0  0  0  0  1  0  0  0  0  0  0
    6.6378   -1.3923    0.0000 C   0  0  0  0  0  1  0  0  0  0  0  0
    6.6054   -3.8670    0.0000 O   0  0  0  0  0  1  0  0  0  0  0  0
    5.8948   -5.0853    0.0000 O   0  0  0  0  0  0  0  0  0  0  0  0
    3.4513   -5.7854    0.0000 C   0  0  0  0  0  1  0  0  0  0  0  0
    2.6260   -5.7854    0.0000 C   0  0  0  0  0  1  0  0  0  0  0  0
    1.6201   -5.0779    0.0000 O   0  0  0  0  0  1  0  0  0  0  0  0
    3.7514   -3.0136    0.0000 C   0  0  0  0  0  1  0  0  0  0  0  0
    4.4983   -0.9540    0.0000 C   0  0  0  0  0  1  0  0  0  0  0  0
    2.3342   -4.6642    0.0000 C   0  0  0  0  0  0  0  0  0  0  0  0
    2.3360   -5.4883    0.0000 H   0  0  0  0  0  0  0  0  0  0  0  0
  8 13  1  0  0  0  0 
  9 10  1  0  0  0  0 
 10 11  2  0  0  0  0 
 11 12  1  0  0  0  0 
 12 13  2  0  0  0  0 
 26  2  1  0  0  0  0 
 13 14  1  0  0  0  0 
  4  8  1  0  0  0  0 
 12 15  1  0  0  0  0 
  5  6  1  0  0  0  0 
 11 16  1  0  0  0  0 
  6  7  1  0  0  0  0 
 16 17  1  0  0  0  0 
  7  9  1  0  0  0  0 
 16 18  1  0  0  0  0 
  8  9  2  0  0  0  0 
 10 19  1  0  0  0  0 
  2  5  1  0  0  0  0 
  7 20  2  0  0  0  0 
  4  3  1  0  0  0  0 
  2 21  1  6  0  0  0 
  4  5  1  0  0  0  0 
  2 22  1  1  0  0  0 
 26 23  1  1  0  0  0 
  1 26  1  0  0  0  0 
  4 24  1  1  0  0  0 
  1  3  1  0  0  0  0 
 15 25  1  0  0  0  0 
 26 27  1  6  0  0  0 
M  END
> <INChI key>
PRKBLPCDOOARTE-IFUBYHAASA-N

> <INChI>
InChI=1S/C21H30O5/c1-10(2)14-17(24)15-11(22)9-12-20(3,4)13(23)7-8-21(12,5)16(15)18(25)19(14)26-6/h10,12-13,23-25H,7-9H2,1-6H3/t12?,13-,21-/m0/s1

> <Temperature [K]>
0:298 

> <nmrshiftdb2 ID>
2281

> <Field Strength [MHz]>
0:75 

> <Spectrum 13C 0>
16.3;0.0Q;21|17.9;0.0Q;23|21.1;0.0Q;16|21.1;0.0Q;17|26.1;0.0D;15|28.5;0.0T;0|29.1;0.0Q;20|35.7;0.0T;2|36.2;0.0T;5|39.8;0.0S;1|40.9;0.0S;3|49.7;0.0D;4|61.3;0.0Q;24|77.4;0.0D;25|113.1;0.0S;8|126.8;0.0S;10|138.3;0.0S;7|141.4;0.0S;12|155.5;0.0S;9|158.1;0.0S;11|206.6;0.0S;6|

> <Solvent>
0:Pyridin-D5 (C5D5N) 

$$$$
2,6-Dihydroxyl-3-geranyl-5-isoprenyl-2,5-dihexadiene-1,4-dione; Erectquione A
  CDKD
nmrshiftdb2 2282
 25 25  0  0  0  0  0  0  0  0999 V2000
    3.7708   -2.9625    0.0000 C   0  0  0  0  0  0  0  0  0  0  0  0
    3.7708   -3.7875    0.0000 C   0  0  0  0  0  0  0  0  0  0  0  0
    4.4829   -4.1958    0.0000 C   0  0  0  0  0  0  0  0  0  0  0  0
    5.1949   -3.7875    0.0000 C   0  0  0  0  0  0  0  0  0  0  0  0
    5.1949   -2.9625    0.0000 C   0  0  0  0  0  0  0  0  0  0  0  0
    4.4829   -2.5458    0.0000 C   0  0  0  0  0  0  0  0  0  0  0  0
    3.0570   -4.2010    0.0000 C   0  0  0  0  0  2  0  0  0  0  0  0
    2.3419   -3.7896    0.0000 C   0  0  0  0  0  3  0  0  0  0  0  0
    1.6280   -4.2031    0.0000 C   0  0  0  0  0  0  0  0  0  0  0  0
    0.9130   -3.7916    0.0000 C   0  0  0  0  0  1  0  0  0  0  0  0
    1.6292   -5.0281    0.0000 C   0  0  0  0  0  1  0  0  0  0  0  0
    5.9087   -4.2010    0.0000 C   0  0  0  0  0  2  0  0  0  0  0  0
    6.6238   -3.7896    0.0000 C   0  0  0  0  0  3  0  0  0  0  0  0
    7.3377   -4.2031    0.0000 C   0  0  0  0  0  0  0  0  0  0  0  0
    8.0528   -3.7916    0.0000 C   0  0  0  0  0  2  0  0  0  0  0  0
    8.7666   -4.2052    0.0000 C   0  0  0  0  0  2  0  0  0  0  0  0
    4.4829   -5.0208    0.0000 O   0  0  0  0  0  0  0  0  0  0  0  0
    4.4829   -1.7208    0.0000 O   0  0  0  0  0  0  0  0  0  0  0  0
    5.9105   -2.5521    0.0000 O   0  0  0  0  0  1  0  0  0  0  0  0
    3.0552   -2.5521    0.0000 O   0  0  0  0  0  1  0  0  0  0  0  0
    7.3365   -5.0281    0.0000 C   0  0  0  0  0  1  0  0  0  0  0  0
    9.4817   -3.7937    0.0000 C   0  0  0  0  0  3  0  0  0  0  0  0
   10.1956   -4.2073    0.0000 C   0  0  0  0  0  0  0  0  0  0  0  0
   10.9106   -3.7958    0.0000 C   0  0  0  0  0  1  0  0  0  0  0  0
   10.1944   -5.0323    0.0000 C   0  0  0  0  0  1  0  0  0  0  0  0
  5  6  1  0  0  0  0 
 12 13  1  0  0  0  0 
 13 14  2  0  0  0  0 
  2  7  1  0  0  0  0 
 14 15  1  0  0  0  0 
  1  2  2  0  0  0  0 
 15 16  1  0  0  0  0 
  7  8  1  0  0  0  0 
  3 17  2  0  0  0  0 
  1  6  1  0  0  0  0 
  6 18  2  0  0  0  0 
  8  9  2  0  0  0  0 
  5 19  1  0  0  0  0 
  2  3  1  0  0  0  0 
  1 20  1  0  0  0  0 
  9 10  1  0  0  0  0 
 14 21  1  0  0  0  0 
  3  4  1  0  0  0  0 
 16 22  1  0  0  0  0 
  9 11  1  0  0  0  0 
 22 23  2  0  0  0  0 
  4  5  2  0  0  0  0 
 23 24  1  0  0  0  0 
  4 12  1  0  0  0  0 
 23 25  1  0  0  0  0 
M  END
> <INChI key>
PZCXZESJSLZOSM-XNTDXEJSSA-N

> <Program>
1:ACD/Labs C+H NMR Predictors and DB, 2020.1.0 2:ACD/Labs C+H NMR Predictors and DB, 2020.1.0 

> <INChI>
InChI=1S/C21H28O4/c1-13(2)7-6-8-15(5)10-12-17-18(22)16(11-9-14(3)4)19(23)21(25)20(17)24/h7,9-10,23-24H,6,8,11-12H2,1-5H3/b15-10+

> <Temperature [K]>
0:298 

> <nmrshiftdb2 ID>
2282

> <Field Strength [MHz]>
0:100 

> <Spectrum 13C 1>
19.47;0.0Q;23|131.74;0.0S;22|19.79;0.0Q;24|124.78;0.0D;21|24.04;0.0T;15|35.94;0.0T;14|138.38;0.0S;13|18.24;0.0Q;20|121.56;0.0D;12|20.34;0.0T;11|119.65;0.0S;3|152.98;0.0S;4|177.42;0.0S;5|153.06;0.0S;0|120.19;0.0S;1|21.41;0.0T;6|120.95;0.0D;7|134.06;0.0S;8|20.18;0.0Q;9|20.07;0.0Q;10|185.83;0.0S;2|

> <Spectrum 13C 0>
16.1;0.0Q;20|17.6;0.0Q;24|17.7;0.0Q;9|22.3;0.0T;6|22.3;0.0T;11|25.6;0.0Q;10|25.6;0.0Q;23|26.5;0.0T;15|39.6;0.0T;14|119.4;0.0D;7|119.6;0.0D;12|121.7;0.0S;1|121.7;0.0S;3|124.1;0.0D;21|131.3;0.0S;22|133.8;0.0S;8|137.3;0.0S;13|147.9;0.0S;0|147.9;0.0S;4|180.2;0.0S;5|186.7;0.0S;2|

> <Solvent>
0:Chloroform-D1 (CDCl3) 

> <Spectrum 13C 2>
19.56;0.0Q;23|131.54;0.0S;22|19.89;0.0Q;24|124.1;0.0D;21|24.27;0.0T;15|39.79;0.0T;14|138.92;0.0S;13|16.2;0.0Q;20|121.56;0.0D;12|21.07;0.0T;11|119.65;0.0S;3|152.93;0.0S;4|177.42;0.0S;5|152.79;0.0S;0|120.19;0.0S;1|21.78;0.0T;6|120.75;0.0D;7|134.06;0.0S;8|20.18;0.0Q;9|20.07;0.0Q;10|186.12;0.0S;2|

$$$$
Erectquione C
  CDKD
nmrshiftdb2 2283
 33 35  0  0  0  0  0  0  0  0999 V2000
    7.7166   -5.7207    0.0000 C   0  0  0  0  0  0  0  0  0  0  0  0
    7.4999   -6.5166    0.0000 O   0  0  0  0  0  1  0  0  0  0  0  0
    7.5447   -4.2441    0.0000 C   0  0  0  0  0  2  0  0  0  0  0  0
    7.5541   -2.9792    0.0000 C   0  0  0  0  0  0  0  0  0  0  0  0
    6.9082   -5.3332    0.0000 C   0  0  0  0  0  2  0  0  0  0  0  0
    8.7499   -2.6458    0.0000 C   0  0  0  0  0  2  0  0  0  0  0  0
    6.4207   -2.9958    0.0000 O   0  0  0  0  0  0  0  0  0  0  0  0
    2.3958   -4.3666    0.0000 C   0  0  0  0  0  3  0  0  0  0  0  0
    3.1103   -3.9541    0.0000 C   0  0  0  0  0  0  0  0  0  0  0  0
    3.8248   -4.3666    0.0000 O   0  0  0  0  0  0  0  0  0  0  0  0
    4.6166   -4.1457    0.0000 C   0  0  0  0  0  0  0  0  0  0  0  0
    4.6124   -3.3208    0.0000 C   0  0  0  0  0  0  0  0  0  0  0  0
    5.4374   -3.3208    0.0000 C   0  0  0  0  0  0  0  0  0  0  0  0
    6.0207   -3.9041    0.0000 C   0  0  0  0  0  0  0  0  0  0  0  0
    5.1999   -4.7291    0.0000 C   0  0  0  0  0  0  0  0  0  0  0  0
    6.0249   -4.7291    0.0000 C   0  0  0  0  0  0  0  0  0  0  0  0
    4.0526   -2.7764    0.0000 O   0  0  0  0  0  0  0  0  0  0  0  0
    3.1103   -3.1292    0.0000 O   0  0  0  0  0  0  0  0  0  0  0  0
    1.6814   -3.9541    0.0000 C   0  0  0  0  0  1  0  0  0  0  0  0
    2.3958   -5.1916    0.0000 C   0  0  0  0  0  1  0  0  0  0  0  0
    6.5181   -5.2443    0.0000 O   0  0  0  0  0  0  0  0  0  0  0  0
    5.1957   -5.5541    0.0000 C   0  0  0  0  0  2  0  0  0  0  0  0
    4.4792   -5.9630    0.0000 C   0  0  0  0  0  3  0  0  0  0  0  0
    4.4750   -6.7879    0.0000 C   0  0  0  0  0  0  0  0  0  0  0  0
    3.7586   -7.1968    0.0000 C   0  0  0  0  0  1  0  0  0  0  0  0
    5.1874   -7.2040    0.0000 C   0  0  0  0  0  1  0  0  0  0  0  0
    6.9166   -5.9332    0.0000 C   0  0  0  0  0  1  0  0  0  0  0  0
    8.1249   -6.4332    0.0000 C   0  0  0  0  0  1  0  0  0  0  0  0
    7.9624   -2.2625    0.0000 C   0  0  0  0  0  1  0  0  0  0  0  0
    8.1207   -3.7417    0.0000 C   0  0  0  0  0  0  0  0  0  0  0  0
    9.0425   -3.9859    0.0000 H   0  0  0  0  0  0  0  0  0  0  0  0
    8.1249   -5.0041    0.0000 C   0  0  0  0  0  0  0  0  0  0  0  0
    9.0471   -5.2467    0.0000 H   0  0  0  0  0  0  0  0  0  0  0  0
 13 14  2  0  0  0  0 
  4  6  1  0  0  0  0 
 11 15  2  0  0  0  0 
  3  4  1  0  0  0  0 
 15 16  1  0  0  0  0 
 14 16  1  0  0  0  0 
  4  7  1  1  0  0  0 
 12 17  2  0  0  0  0 
 32  1  1  1  0  0  0 
  9 18  2  0  0  0  0 
  3  5  1  0  0  0  0 
  8 19  1  0  0  0  0 
  8  9  1  0  0  0  0 
  8 20  1  0  0  0  0 
  5 32  1  0  0  0  0 
 16 21  2  0  0  0  0 
 13  7  1  0  0  0  0 
  9 10  1  0  0  0  0 
 15 22  1  0  0  0  0 
  1  2  1  0  0  0  0 
 22 23  1  0  0  0  0 
 10 11  1  0  0  0  0 
 23 24  2  0  0  0  0 
 32 30  1  0  0  0  0 
 24 25  1  0  0  0  0 
 11 12  1  0  0  0  0 
 24 26  1  0  0  0  0 
  1 27  1  0  0  0  0 
 12 13  1  0  0  0  0 
  1 28  1  0  0  0  0 
 30  6  1  0  0  0  0 
  4 29  1  6  0  0  0 
 30 14  1  1  0  0  0 
 30 31  1  6  0  0  0 
 32 33  1  6  0  0  0 
M  END
> <INChI key>
JTTNQUCEWDQPMF-XQSFPDQZSA-N

> <INChI>
InChI=1S/C25H34O6/c1-13(2)8-9-15-19(26)18-16-12-25(7,11-10-17(16)24(5,6)29)31-22(18)20(27)21(15)30-23(28)14(3)4/h8,14,16-17,29H,9-12H2,1-7H3/t16?,17-,25+/m0/s1

> <Temperature [K]>
0:298 

> <nmrshiftdb2 ID>
2283

> <Field Strength [MHz]>
0:100 

> <Spectrum 13C 0>
18.0;0.0Q;24|18.9;0.0Q;18|18.9;0.0Q;19|21.8;0.0T;4|23.4;0.0T;21|25.4;0.0Q;26|25.8;0.0Q;25|26.4;0.0D;29|27.5;0.0Q;28|30.1;0.0Q;27|34.0;0.0D;7|37.4;0.0T;5|39.6;0.0T;2|53.0;0.0D;31|71.7;0.0S;0|80.0;0.0S;3|118.6;0.0D;22|119.6;0.0S;13|134.9;0.0S;23|135.8;0.0S;14|146.8;0.0S;10|150.0;0.0S;12|174.3;0.0S;8|174.7;0.0S;11|187.3;0.0S;15|

> <Solvent>
0:Chloroform-D1 (CDCl3) 

$$$$
2-trans-feruloyloxymethyl-4-β-D-glucopyranosyloxy-2(E)-butenenitrile; Nigrumin-5
  CDKD
nmrshiftdb2 2284
 32 33  0  0  0  0  0  0  0  0999 V2000
    4.1012   -6.1709    0.0000 C   0  0  0  0  0  3  0  0  0  0  0  0
    3.4678   -5.9459    0.0000 C   0  0  0  0  0  3  0  0  0  0  0  0
    2.5470   -6.2751    0.0000 C   0  0  0  0  0  3  0  0  0  0  0  0
    2.1387   -5.5543    0.0000 C   0  0  0  0  0  3  0  0  0  0  0  0
    2.8178   -5.7793    0.0000 C   0  0  0  0  0  3  0  0  0  0  0  0
    3.6928   -5.4459    0.0000 O   0  0  0  0  0  0  0  0  0  0  0  0
    3.8762   -6.6584    0.0000 O   0  0  0  0  0  1  0  0  0  0  0  0
    2.4678   -5.2459    0.0000 C   0  0  0  0  0  2  0  0  0  0  0  0
    1.3762   -5.9959    0.0000 O   0  0  0  0  0  1  0  0  0  0  0  0
    1.8678   -6.2793    0.0000 O   0  0  0  0  0  1  0  0  0  0  0  0
    3.0928   -4.9334    0.0000 O   0  0  0  0  0  1  0  0  0  0  0  0
   11.2458   -6.1500    0.0000 C   0  0  0  0  0  0  0  0  0  0  0  0
   11.2458   -6.9750    0.0000 C   0  0  0  0  0  3  0  0  0  0  0  0
   11.9579   -7.3833    0.0000 C   0  0  0  0  0  3  0  0  0  0  0  0
   12.6699   -6.9750    0.0000 C   0  0  0  0  0  0  0  0  0  0  0  0
   12.6699   -6.1500    0.0000 C   0  0  0  0  0  0  0  0  0  0  0  0
   11.9579   -5.7333    0.0000 C   0  0  0  0  0  3  0  0  0  0  0  0
   13.3855   -5.7396    0.0000 O   0  0  0  0  0  0  0  0  0  0  0  0
   13.3837   -7.3885    0.0000 O   0  0  0  0  0  1  0  0  0  0  0  0
   10.5302   -5.7396    0.0000 C   0  0  0  0  0  3  0  0  0  0  0  0
    9.8169   -6.1542    0.0000 C   0  0  0  0  0  3  0  0  0  0  0  0
    9.1012   -5.7438    0.0000 C   0  0  0  0  0  0  0  0  0  0  0  0
    8.3880   -6.1584    0.0000 O   0  0  0  0  0  0  0  0  0  0  0  0
    9.0988   -4.9188    0.0000 O   0  0  0  0  0  0  0  0  0  0  0  0
    7.6723   -5.7480    0.0000 C   0  0  0  0  0  2  0  0  0  0  0  0
    6.9590   -6.1626    0.0000 C   0  0  0  0  0  0  0  0  0  0  0  0
    6.2433   -5.7522    0.0000 C   0  0  0  0  0  3  0  0  0  0  0  0
    5.5301   -6.1667    0.0000 C   0  0  0  0  0  2  0  0  0  0  0  0
    6.9614   -6.9876    0.0000 C   0  0  0  0  0  0  0  0  0  0  0  0
    6.2482   -7.4021    0.0000 N   0  0  0  0  0  0  0  0  0  0  0  0
    4.8144   -5.7563    0.0000 O   0  0  0  0  0  0  0  0  0  0  0  0
   14.0988   -6.1542    0.0000 C   0  0  0  0  0  1  0  0  0  0  0  0
 14 15  1  0  0  0  0 
 15 16  2  0  0  0  0 
 16 17  1  0  0  0  0 
  2  3  1  0  0  0  0 
 16 18  1  0  0  0  0 
  4  9  1  0  0  0  0 
 15 19  1  0  0  0  0 
  3  4  1  0  0  0  0 
 12 20  1  0  0  0  0 
  3 10  1  0  0  0  0 
 20 21  2  0  0  0  0 
  4  5  1  0  0  0  0 
 21 22  1  0  0  0  0 
  8 11  1  0  0  0  0 
 22 23  1  0  0  0  0 
 12 13  1  0  0  0  0 
 22 24  2  0  0  0  0 
  5  6  1  0  0  0  0 
 23 25  1  0  0  0  0 
  6  1  1  0  0  0  0 
 25 26  1  0  0  0  0 
 26 27  2  0  0  0  0 
  2  7  1  0  0  0  0 
 27 28  1  0  0  0  0 
  1  2  1  0  0  0  0 
 26 29  1  0  0  0  0 
  5  8  1  0  0  0  0 
 29 30  3  0  0  0  0 
 12 17  2  0  0  0  0 
 28 31  1  0  0  0  0 
 31  1  1  0  0  0  0 
 13 14  2  0  0  0  0 
 18 32  1  0  0  0  0 
M  END
> <INChI key>
ZZGPJESHTGYKSG-ZQDGOMPYSA-N

> <INChI>
InChI=1S/C21H25NO10/c1-29-15-8-12(2-4-14(15)24)3-5-17(25)31-11-13(9-22)6-7-30-21-20(28)19(27)18(26)16(10-23)32-21/h2-6,8,16,18-21,23-24,26-28H,7,10-11H2,1H3/b5-3+,13-6+

> <Temperature [K]>
0:298 

> <nmrshiftdb2 ID>
2284

> <Field Strength [MHz]>
0:75 

> <Spectrum 13C 0>
56.91;0.0Q;31|63.0;0.0T;7|64.76;0.0T;24|68.62;0.0T;27|71.86;0.0D;3|75.36;0.0D;1|78.41;0.0D;2|78.48;0.0D;4|104.74;0.0D;0|112.27;0.0D;20|113.35;0.0S;25|114.81;0.0D;13|116.59;0.0S;28|116.93;0.0D;16|124.81;0.0D;12|127.96;0.0S;11|148.34;0.0D;19|149.43;0.0D;26|149.83;0.0S;14|151.31;0.0S;15|168.46;0.0S;21|

> <Solvent>
0:Methanol-D4 (CD3OD) 

$$$$
(25S)-26-O-(β-D-glucopyranosyl)-6α,26-dihydroxy-5α-spirostan-3-one 6-O-[α-L-rham
  CDKD
nmrshiftdb2 2286
 64 71  0  0  0  0  0  0  0  0999 V2000
    9.0586   -2.9251    0.0000 O   0  0  0  0  0  0  0  0  0  0  0  0
    8.2278   -1.5021    0.0000 O   0  0  0  0  0  1  0  0  0  0  0  0
    9.0471   -0.0686    0.0000 O   0  0  0  0  0  1  0  0  0  0  0  0
   10.6943   -0.0633    0.0000 O   0  0  0  0  0  1  0  0  0  0  0  0
   10.2949   -2.2076    0.0000 O   0  0  0  0  0  0  0  0  0  0  0  0
   11.8007   -0.7111    0.0000 O   0  0  0  0  0  1  0  0  0  0  0  0
    9.4673   -2.2126    0.0000 C   0  0  0  0  0  3  0  0  0  0  0  0
    9.0514   -1.4995    0.0000 C   0  0  0  0  0  3  0  0  0  0  0  0
    9.4631   -0.7815    0.0000 C   0  0  0  0  0  3  0  0  0  0  0  0
   10.2866   -0.7789    0.0000 C   0  0  0  0  0  3  0  0  0  0  0  0
   10.7024   -1.4919    0.0000 C   0  0  0  0  0  3  0  0  0  0  0  0
   11.5261   -1.4893    0.0000 C   0  0  0  0  0  2  0  0  0  0  0  0
    1.1602  -10.8797    0.0000 C   0  0  0  0  0  3  0  0  0  0  0  0
    1.1602  -11.7048    0.0000 C   0  0  0  0  0  3  0  0  0  0  0  0
    1.8723  -12.1131    0.0000 C   0  0  0  0  0  3  0  0  0  0  0  0
    2.5843  -11.7048    0.0000 C   0  0  0  0  0  3  0  0  0  0  0  0
    2.5843  -10.8797    0.0000 C   0  0  0  0  0  3  0  0  0  0  0  0
    1.8723  -10.4630    0.0000 O   0  0  0  0  0  0  0  0  0  0  0  0
    3.2982  -12.1183    0.0000 O   0  0  0  0  0  1  0  0  0  0  0  0
    0.4463  -12.1183    0.0000 O   0  0  0  0  0  1  0  0  0  0  0  0
    3.3000  -10.4693    0.0000 O   0  0  0  0  0  0  0  0  0  0  0  0
    4.7341   -7.9891    0.0000 O   0  0  0  0  0  0  0  0  0  0  0  0
    4.7341   -9.6442    0.0000 O   0  0  0  0  0  1  0  0  0  0  0  0
    1.8702   -9.6443    0.0000 O   0  0  0  0  0  1  0  0  0  0  0  0
    3.3000   -7.9891    0.0000 O   0  0  0  0  0  0  0  0  0  0  0  0
    4.0170   -8.4009    0.0000 C   0  0  0  0  0  3  0  0  0  0  0  0
    4.0170   -9.2284    0.0000 C   0  0  0  0  0  3  0  0  0  0  0  0
    3.3000   -9.6443    0.0000 C   0  0  0  0  0  3  0  0  0  0  0  0
    2.5831   -9.2285    0.0000 C   0  0  0  0  0  3  0  0  0  0  0  0
    2.5831   -8.4010    0.0000 C   0  0  0  0  0  3  0  0  0  0  0  0
    1.8702   -7.9892    0.0000 C   0  0  0  0  0  1  0  0  0  0  0  0
    2.6084   -5.9294    0.0000 C   0  0  0  0  0  2  0  0  0  0  0  0
    2.6084   -6.7544    0.0000 C   0  0  0  0  0  0  0  0  0  0  0  0
    3.3205   -7.1627    0.0000 C   0  0  0  0  0  2  0  0  0  0  0  0
    3.3205   -5.5127    0.0000 C   0  0  0  0  0  2  0  0  0  0  0  0
    4.0325   -5.9294    0.0000 C   0  0  0  0  0  0  0  0  0  0  0  0
    4.7377   -7.1676    0.0000 C   0  0  0  0  0  3  0  0  0  0  0  0
    5.4546   -6.7604    0.0000 C   0  0  0  0  0  2  0  0  0  0  0  0
    4.7447   -5.5176    0.0000 C   0  0  0  0  0  3  0  0  0  0  0  0
    5.4543   -5.9380    0.0000 C   0  0  0  0  0  3  0  0  0  0  0  0
    5.4712   -4.2917    0.0000 C   0  0  0  0  0  2  0  0  0  0  0  0
    4.7501   -4.6952    0.0000 C   0  0  0  0  0  2  0  0  0  0  0  0
    6.1806   -4.7120    0.0000 C   0  0  0  0  0  0  0  0  0  0  0  0
    6.1716   -5.5336    0.0000 C   0  0  0  0  0  3  0  0  0  0  0  0
    6.9502   -5.7960    0.0000 C   0  0  0  0  0  2  0  0  0  0  0  0
    6.9647   -4.4667    0.0000 C   0  0  0  0  0  3  0  0  0  0  0  0
    7.4413   -5.1323    0.0000 C   0  0  0  0  0  3  0  0  0  0  0  0
    7.4503   -3.8078    0.0000 C   0  0  0  0  0  3  0  0  0  0  0  0
    8.2272   -4.0659    0.0000 C   0  0  0  0  0  0  0  0  0  0  0  0
    8.2228   -4.8840    0.0000 O   0  0  0  0  0  0  0  0  0  0  0  0
    9.0066   -3.8174    0.0000 C   0  0  0  0  0  2  0  0  0  0  0  0
    1.8946   -7.1679    0.0000 O   0  0  0  0  0  0  0  0  0  0  0  0
    4.0251   -5.1044    0.0000 C   0  0  0  0  0  1  0  0  0  0  0  0
    6.1752   -3.8835    0.0000 C   0  0  0  0  0  1  0  0  0  0  0  0
    7.2007   -3.0214    0.0000 C   0  0  0  0  0  1  0  0  0  0  0  0
    9.7170   -4.2293    0.0000 C   0  0  0  0  0  2  0  0  0  0  0  0
   10.3003   -3.6418    0.0000 C   0  0  0  0  0  3  0  0  0  0  0  0
    9.4753   -3.6418    0.0000 C   0  0  0  0  0  2  0  0  0  0  0  0
   10.5128   -2.8418    0.0000 C   0  0  0  0  0  1  0  0  0  0  0  0
    8.0085   -3.2626    0.0000 O   0  0  0  0  0  1  0  0  0  0  0  0
    1.8723  -12.9381    0.0000 O   0  0  0  0  0  1  0  0  0  0  0  0
    0.4445  -10.4693    0.0000 C   0  0  0  0  0  1  0  0  0  0  0  0
    4.0290   -6.7544    0.0000 C   0  0  0  0  0  0  0  0  0  0  0  0
    4.0269   -7.5787    0.0000 H   0  0  0  0  0  0  0  0  0  0  0  0
 26 22  1  1  0  0  0 
 27 23  1  6  0  0  0 
 29 24  1  6  0  0  0 
 28 21  1  1  0  0  0 
 32 33  1  0  0  0  0 
 14 15  1  0  0  0  0 
 15 16  1  0  0  0  0 
 16 17  1  0  0  0  0 
 17 18  1  0  0  0  0 
 32 35  1  0  0  0  0 
 33 34  1  0  0  0  0 
 34 63  1  0  0  0  0 
 36 35  1  0  0  0  0 
 36 63  1  0  0  0  0 
  9 10  1  0  0  0  0 
 16 19  1  6  0  0  0 
 10 11  1  0  0  0  0 
 36 39  1  0  0  0  0 
 63 37  1  0  0  0  0 
 37 38  1  0  0  0  0 
 38 40  1  0  0  0  0 
 39 40  1  0  0  0  0 
 11 12  1  1  0  0  0 
 14 20  1  1  0  0  0 
  7  1  1  1  0  0  0 
 17 21  1  1  0  0  0 
 39 42  1  0  0  0  0 
 40 44  1  0  0  0  0 
 43 41  1  0  0  0  0 
 41 42  1  0  0  0  0 
 43 44  1  0  0  0  0 
  8  2  1  6  0  0  0 
  9  3  1  1  0  0  0 
 44 45  1  0  0  0  0 
 45 47  1  0  0  0  0 
 46 43  1  0  0  0  0 
 46 47  1  0  0  0  0 
 10  4  1  6  0  0  0 
 13 14  1  0  0  0  0 
 47 50  1  0  0  0  0 
 49 48  1  0  0  0  0 
 48 46  1  0  0  0  0 
 49 50  1  0  0  0  0 
  6 12  1  0  0  0  0 
 11  5  1  0  0  0  0 
  5  7  1  0  0  0  0 
 49 51  1  1  0  0  0 
 37 22  1  6  0  0  0 
  7  8  1  0  0  0  0 
 33 52  2  0  0  0  0 
  8  9  1  0  0  0  0 
 36 53  1  1  0  0  0 
 13 18  1  0  0  0  0 
 43 54  1  1  0  0  0 
 30 25  1  0  0  0  0 
 48 55  1  6  0  0  0 
 25 26  1  0  0  0  0 
 51 56  1  0  0  0  0 
 26 27  1  0  0  0  0 
 56 57  1  0  0  0  0 
 27 28  1  0  0  0  0 
 57 58  1  0  0  0  0 
 28 29  1  0  0  0  0 
 57 59  1  1  0  0  0 
 29 30  1  0  0  0  0 
 49 60  1  0  0  0  0 
 58  1  1  0  0  0  0 
 15 61  1  6  0  0  0 
 30 31  1  1  0  0  0 
 13 62  1  6  0  0  0 
 63 64  1  6  0  0  0 
M  END
> <INChI key>
DPXGNIHBGKCXMA-MKQXNHJASA-N

> <INChI>
InChI=1S/C45H74O18/c1-18(17-57-40-36(53)35(52)33(50)29(16-46)61-40)7-12-45(56)19(2)30-28(63-45)15-25-23-14-27(26-13-22(47)8-10-43(26,5)24(23)9-11-44(25,30)6)60-42-38(55)39(32(49)21(4)59-42)62-41-37(54)34(51)31(48)20(3)58-41/h18-21,23-42,46,48-56H,7-17H2,1-6H3/t18-,19-,20-,21+,23?,24?,25?,26+,27-,28?,29+,30?,31-,32+,33+,34+,35-,36+,37+,38+,39-,40+,41-,42-,43+,44-,45+/m0/s1

> <Temperature [K]>
0:Unreported 

> <nmrshiftdb2 ID>
2286

> <Field Strength [MHz]>
0:100 

> <Spectrum 13C 0>
12.6;0.0Q;52|16.3;0.0Q;54|16.5;0.0Q;53|17.6;0.0Q;58|18.6;0.0Q;61|18.8;0.0Q;30|21.3;0.0T;41|28.2;0.0T;55|30.9;0.0T;50|32.1;0.0T;44|33.9;0.0D;56|34.5;0.0D;39|36.7;0.0S;35|38.1;0.0T;31|38.7;0.0T;34|39.7;0.0T;40|39.8;0.0T;33|40.5;0.0D;47|41.0;0.0T;37|41.1;0.0S;42|52.4;0.0D;62|53.2;0.0D;38|56.0;0.0D;43|62.8;0.0T;11|64.2;0.0D;45|70.0;0.0D;12|71.7;0.0D;9|72.5;0.0D;15|72.7;0.0D;14|72.7;0.0D;29|74.1;0.0D;13|75.0;0.0T;57|75.1;0.0D;28|75.2;0.0D;7|75.9;0.0D;26|78.5;0.0D;10|78.6;0.0D;8|79.9;0.0D;36|81.2;0.0D;46|83.7;0.0D;27|103.3;0.0D;16|105.1;0.0D;6|105.6;0.0D;25|112.6;0.0S;48|210.7;0.0S;32|

> <Solvent>
0:Pyridin-D5 (C5D5N) 

$$$$
5-(1-Ethoxy-ethyl)-2-hydroxy-7-methoxy-1,8-dimethyl-9,10-dihydrophenanthrene
  CDKD
nmrshiftdb2 2288
 24 26  0  0  0  0  0  0  0  0999 V2000
    1.8457   -5.6623    0.0000 C   0  0  0  0  0  3  0  0  0  0  0  0
    1.8457   -6.4891    0.0000 C   0  0  0  0  0  0  0  0  0  0  0  0
    2.5593   -6.8983    0.0000 C   0  0  0  0  0  0  0  0  0  0  0  0
    3.2693   -6.4891    0.0000 C   0  0  0  0  0  0  0  0  0  0  0  0
    3.9797   -6.9032    0.0000 C   0  0  0  0  0  2  0  0  0  0  0  0
    4.6980   -6.4952    0.0000 C   0  0  0  0  0  2  0  0  0  0  0  0
    4.6976   -5.6710    0.0000 C   0  0  0  0  0  0  0  0  0  0  0  0
    5.4139   -5.2681    0.0000 C   0  0  0  0  0  0  0  0  0  0  0  0
    5.4255   -4.4424    0.0000 C   0  0  0  0  0  0  0  0  0  0  0  0
    4.7146   -4.0212    0.0000 C   0  0  0  0  0  3  0  0  0  0  0  0
    3.9899   -5.2505    0.0000 C   0  0  0  0  0  0  0  0  0  0  0  0
    3.9920   -4.4255    0.0000 C   0  0  0  0  0  0  0  0  0  0  0  0
    2.5645   -5.2469    0.0000 C   0  0  0  0  0  3  0  0  0  0  0  0
    3.2784   -5.6634    0.0000 C   0  0  0  0  0  0  0  0  0  0  0  0
    2.5665   -4.4220    0.0000 C   0  0  0  0  0  1  0  0  0  0  0  0
    3.2822   -4.0144    0.0000 C   0  0  0  0  0  3  0  0  0  0  0  0
    3.2870   -3.1955    0.0000 O   0  0  0  0  0  0  0  0  0  0  0  0
    2.5778   -2.7779    0.0000 C   0  0  0  0  0  2  0  0  0  0  0  0
    1.8622   -3.1854    0.0000 C   0  0  0  0  0  1  0  0  0  0  0  0
    6.1467   -4.0381    0.0000 O   0  0  0  0  0  0  0  0  0  0  0  0
    1.1303   -6.9035    0.0000 O   0  0  0  0  0  1  0  0  0  0  0  0
    6.8574   -4.4605    0.0000 C   0  0  0  0  0  1  0  0  0  0  0  0
    6.1246   -5.6905    0.0000 C   0  0  0  0  0  1  0  0  0  0  0  0
    2.5602   -7.7251    0.0000 C   0  0  0  0  0  1  0  0  0  0  0  0
 11 12  1  0  0  0  0 
  1 13  1  0  0  0  0 
  4  5  1  0  0  0  0 
  5  6  1  0  0  0  0 
 11 14  1  0  0  0  0 
 12 16  1  0  0  0  0 
 13 14  2  0  0  0  0 
 15 16  1  0  0  0  0 
  6  7  1  0  0  0  0 
 11  7  2  0  0  0  0 
  2  3  1  0  0  0  0 
  3  4  2  0  0  0  0 
 14  4  1  0  0  0  0 
 16 17  1  0  0  0  0 
 17 18  1  0  0  0  0 
 18 19  1  0  0  0  0 
  1  2  2  0  0  0  0 
  9 20  1  0  0  0  0 
  7  8  1  0  0  0  0 
  2 21  1  0  0  0  0 
  8  9  2  0  0  0  0 
 20 22  1  0  0  0  0 
  9 10  1  0  0  0  0 
  8 23  1  0  0  0  0 
 10 12  2  0  0  0  0 
  3 24  1  0  0  0  0 
M  END
> <INChI key>
HKDMRMBNAJOLLE-UHFFFAOYSA-N

> <INChI>
InChI=1S/C21H26O3/c1-6-24-14(4)18-11-20(23-5)13(3)16-8-7-15-12(2)19(22)10-9-17(15)21(16)18/h9-11,14,22H,6-8H2,1-5H3

> <Temperature [K]>
0:298 

> <nmrshiftdb2 ID>
2288

> <Field Strength [MHz]>
0:100 

> <Spectrum 13C 0>
73.3;0.0D;15|106.3;0.0D;9|111.6;0.0D;0|126.7;0.0D;12|11.6;0.0Q;22|11.7;0.0Q;23|15.4;0.0Q;18|23.8;0.0Q;14|55.5;0.0Q;21|120.2;0.0S;2|121.9;0.0S;7|127.5;0.0S;13|128.3;0.0S;10|138.4;0.0S;6|138.6;0.0S;11|139.8;0.0S;3|152.1;0.0S;1|156.5;0.0S;8|25.6;0.0T;4|26.5;0.0T;5|63.1;0.0T;17|

> <Solvent>
0:Chloroform-D1 (CDCl3) 

$$$$
3β-Hydroxy-urs-12-en-28-oic acid methyl ester; Methyl 3β-hydroxyurs-12-en-28-oat
  CDKD
nmrshiftdb2 2289
 37 41  0  0  0  0  0  0  0  0999 V2000
    1.8149   -3.7593    0.0000 C   0  0  0  0  0  2  0  0  0  0  0  0
    1.8149   -4.5873    0.0000 C   0  0  0  0  0  3  0  0  0  0  0  0
    2.5296   -4.9972    0.0000 C   0  0  0  0  0  0  0  0  0  0  0  0
    2.5296   -3.3412    0.0000 C   0  0  0  0  0  2  0  0  0  0  0  0
    3.2440   -3.7593    0.0000 C   0  0  0  0  0  0  0  0  0  0  0  0
    3.9518   -5.0021    0.0000 C   0  0  0  0  0  2  0  0  0  0  0  0
    4.6712   -4.5934    0.0000 C   0  0  0  0  0  2  0  0  0  0  0  0
    4.6709   -3.7679    0.0000 C   0  0  0  0  0  0  0  0  0  0  0  0
    4.6879   -2.1159    0.0000 C   0  0  0  0  0  3  0  0  0  0  0  0
    3.9642   -2.5209    0.0000 C   0  0  0  0  0  2  0  0  0  0  0  0
    5.3998   -2.5377    0.0000 C   0  0  0  0  0  0  0  0  0  0  0  0
    5.3859   -3.3618    0.0000 C   0  0  0  0  0  0  0  0  0  0  0  0
    6.0888   -3.7836    0.0000 C   0  0  0  0  0  2  0  0  0  0  0  0
    6.8101   -3.3859    0.0000 C   0  0  0  0  0  2  0  0  0  0  0  0
    6.8197   -2.5637    0.0000 C   0  0  0  0  0  0  0  0  0  0  0  0
    7.5383   -2.1713    0.0000 C   0  0  0  0  0  2  0  0  0  0  0  0
    7.5601   -1.3488    0.0000 C   0  0  0  0  0  2  0  0  0  0  0  0
    6.8570   -0.9203    0.0000 C   0  0  0  0  0  3  0  0  0  0  0  0
    6.1322   -1.3144    0.0000 C   0  0  0  0  0  3  0  0  0  0  0  0
    1.0985   -5.0024    0.0000 O   0  0  0  0  0  1  0  0  0  0  0  0
    3.2366   -2.9313    0.0000 C   0  0  0  0  0  1  0  0  0  0  0  0
    4.6626   -2.9085    0.0000 C   0  0  0  0  0  1  0  0  0  0  0  0
    5.3777   -4.1858    0.0000 C   0  0  0  0  0  1  0  0  0  0  0  0
    7.5314   -2.9774    0.0000 C   0  0  0  0  0  0  0  0  0  0  0  0
    7.5288   -3.8054    0.0000 O   0  0  0  0  0  0  0  0  0  0  0  0
    8.2496   -2.5656    0.0000 O   0  0  0  0  0  0  0  0  0  0  0  0
    5.4245   -0.8845    0.0000 C   0  0  0  0  0  1  0  0  0  0  0  0
    6.8774   -0.0926    0.0000 C   0  0  0  0  0  1  0  0  0  0  0  0
    8.2445   -4.2215    0.0000 C   0  0  0  0  0  1  0  0  0  0  0  0
    1.9362   -5.5826    0.0000 C   0  0  0  0  0  1  0  0  0  0  0  0
    2.9355   -5.7123    0.0000 C   0  0  0  0  0  1  0  0  0  0  0  0
    3.2405   -4.5873    0.0000 C   0  0  0  0  0  0  0  0  0  0  0  0
    3.2385   -5.4135    0.0000 H   0  0  0  0  0  0  0  0  0  0  0  0
    3.9588   -3.3461    0.0000 C   0  0  0  0  0  0  0  0  0  0  0  0
    3.2446   -2.9309    0.0000 H   0  0  0  0  0  0  0  0  0  0  0  0
    6.1166   -2.1353    0.0000 C   0  0  0  0  0  0  0  0  0  0  0  0
    5.4076   -1.7112    0.0000 H   0  0  0  0  0  0  0  0  0  0  0  0
 12 13  1  0  0  0  0 
 13 14  1  0  0  0  0 
 14 15  1  0  0  0  0 
 36 15  1  0  0  0  0 
 32  6  1  0  0  0  0 
  6  7  1  0  0  0  0 
  7  8  1  0  0  0  0 
 34  8  1  0  0  0  0 
  3 32  1  0  0  0  0 
  5  4  1  0  0  0  0 
 36 19  1  0  0  0  0 
 15 16  1  0  0  0  0 
 16 17  1  0  0  0  0 
 17 18  1  0  0  0  0 
 18 19  1  0  0  0  0 
  5 32  1  0  0  0  0 
  2 20  1  1  0  0  0 
  5 21  1  1  0  0  0 
 34 10  1  0  0  0  0 
  8 22  1  1  0  0  0 
  8 12  1  0  0  0  0 
 12 23  1  6  0  0  0 
 11  9  2  0  0  0  0 
 15 24  1  1  0  0  0 
  9 10  1  0  0  0  0 
 24 25  1  0  0  0  0 
 11 12  1  0  0  0  0 
 24 26  2  0  0  0  0 
  1  2  1  0  0  0  0 
 19 27  1  1  0  0  0 
  1  4  1  0  0  0  0 
 18 28  1  6  0  0  0 
  2  3  1  0  0  0  0 
 25 29  1  0  0  0  0 
  5 34  1  0  0  0  0 
  3 30  1  6  0  0  0 
 11 36  1  0  0  0  0 
  3 31  1  1  0  0  0 
 32 33  1  6  0  0  0 
 34 35  1  6  0  0  0 
 36 37  1  1  0  0  0 
M  END
> <INChI key>
YCBSMEKEDOHEQI-QHQGJMPNSA-N

> <Program>
1:ACD/Labs C+H NMR Predictors and DB, 2020.1.0 2:HOSE code using nmrshiftdb2 data 

> <INChI>
InChI=1S/C31H50O3/c1-19-11-16-31(26(33)34-8)18-17-29(6)21(25(31)20(19)2)9-10-23-28(5)14-13-24(32)27(3,4)22(28)12-15-30(23,29)7/h9,19-20,22-25,32H,10-18H2,1-8H3/t19-,20+,22+,23-,24+,25+,28+,29-,30-,31+/m1/s1

> <Temperature [K]>
0:298 

> <nmrshiftdb2 ID>
2289

> <Field Strength [MHz]>
0:50 

> <Spectrum 13C 1>
51.26;0.0Q;28|177.74;0.0S;23|47.91;0.0S;14|31.16;0.0T;15|30.54;0.0T;16|38.72;0.0D;17|20.99;0.0Q;27|38.94;0.0D;18|16.89;0.0Q;26|52.73;0.0D;35|137.95;0.0S;10|125.4;0.0D;8|23.27;0.0T;9|47.98;0.0D;33|36.77;0.0S;4|14.94;0.0Q;20|37.21;0.0T;3|27.04;0.0T;0|78.54;0.0D;1|38.57;0.0S;2|23.98;0.0Q;29|22.3;0.0Q;30|55.15;0.0D;31|18.36;0.0T;5|35.23;0.0T;6|39.33;0.0S;7|16.93;0.0Q;21|41.84;0.0S;11|19.62;0.0Q;22|33.1;0.0T;12|24.09;0.0T;13|

> <Spectrum 13C 0>
15.3;0.0Q;20|15.5;0.0Q;30|16.7;0.0Q;21|16.9;0.0Q;26|18.1;0.0T;5|21.0;0.0Q;27|23.1;0.0T;9|23.4;0.0Q;22|24.0;0.0T;13|27.0;0.0T;0|27.8;0.0T;12|28.0;0.0Q;29|30.5;0.0T;16|32.8;0.0T;6|36.4;0.0T;15|36.7;0.0S;4|38.5;0.0S;2|38.5;0.0S;3|38.7;0.0D;17|38.8;0.0D;18|39.3;0.0S;7|41.8;0.0S;11|47.4;0.0D;33|47.9;0.0S;14|51.3;0.0Q;28|52.7;0.0D;35|55.1;0.0D;31|78.7;0.0D;1|125.4;0.0D;8|137.9;0.0S;10|177.9;0.0S;23|

> <Solvent>
0:Chloroform-D1 (CDCl3) 

> <Spectrum 13C 2>
51.13;0.0Q;28|177.67;0.0S;23|47.73;0.0S;14|36.29;0.0T;15|30.39;0.0T;16|38.7;0.0D;17|20.89;0.0Q;27|38.69;0.0D;18|16.79;0.0Q;26|52.59;0.0D;35|137.79;0.0S;10|125.29;0.0D;8|22.99;0.0T;9|47.29;0.0D;33|36.56;0.0S;4|15.24;0.0Q;20|38.52;0.0T;3|27.2;0.0T;0|78.84;0.0D;1|38.55;0.0S;2|21.9;0.0Q;29|21.9;0.0Q;30|55.05;0.0D;31|17.98;0.0T;5|32.69;0.0T;6|39.19;0.0S;7|16.59;0.0Q;21|41.63;0.0S;11|23.29;0.0Q;22|27.69;0.0T;12|23.89;0.0T;13|

$$$$
3-Geranyl-4-hydroxy-6-(2-hydroxypropyl)-2-pyrone; Aurantiacone
  CDKD
nmrshiftdb2 2290
 22 22  0  0  0  0  0  0  0  0999 V2000
    2.9667   -2.5292    0.0000 C   0  0  0  0  0  3  0  0  0  0  0  0
    2.9667   -3.3542    0.0000 C   0  0  0  0  0  0  0  0  0  0  0  0
    3.6787   -3.7625    0.0000 O   0  0  0  0  0  0  0  0  0  0  0  0
    4.3907   -3.3542    0.0000 C   0  0  0  0  0  0  0  0  0  0  0  0
    4.3907   -2.5292    0.0000 C   0  0  0  0  0  0  0  0  0  0  0  0
    3.6787   -2.1125    0.0000 C   0  0  0  0  0  0  0  0  0  0  0  0
    5.1064   -2.1188    0.0000 C   0  0  0  0  0  2  0  0  0  0  0  0
    5.8196   -2.5334    0.0000 C   0  0  0  0  0  3  0  0  0  0  0  0
    6.5353   -2.1229    0.0000 C   0  0  0  0  0  0  0  0  0  0  0  0
    7.2486   -2.5375    0.0000 C   0  0  0  0  0  2  0  0  0  0  0  0
    6.5377   -1.2980    0.0000 C   0  0  0  0  0  1  0  0  0  0  0  0
    7.9643   -2.1271    0.0000 C   0  0  0  0  0  2  0  0  0  0  0  0
    8.6775   -2.5417    0.0000 C   0  0  0  0  0  3  0  0  0  0  0  0
    9.3932   -2.1313    0.0000 C   0  0  0  0  0  0  0  0  0  0  0  0
   10.1064   -2.5459    0.0000 C   0  0  0  0  0  1  0  0  0  0  0  0
    9.3956   -1.3063    0.0000 C   0  0  0  0  0  1  0  0  0  0  0  0
    2.2528   -3.7677    0.0000 C   0  0  0  0  0  2  0  0  0  0  0  0
    1.5377   -3.3562    0.0000 C   0  0  0  0  0  3  0  0  0  0  0  0
    0.8239   -3.7698    0.0000 C   0  0  0  0  0  1  0  0  0  0  0  0
    1.5365   -2.5312    0.0000 O   0  0  0  0  0  1  0  0  0  0  0  0
    5.1046   -3.7677    0.0000 O   0  0  0  0  0  0  0  0  0  0  0  0
    3.6787   -1.2875    0.0000 O   0  0  0  0  0  1  0  0  0  0  0  0
  9 11  1  0  0  0  0 
  4  5  1  0  0  0  0 
 10 12  1  0  0  0  0 
  5  6  2  0  0  0  0 
 12 13  1  0  0  0  0 
 13 14  2  0  0  0  0 
  5  7  1  0  0  0  0 
 14 15  1  0  0  0  0 
  1  2  2  0  0  0  0 
 14 16  1  0  0  0  0 
  7  8  1  0  0  0  0 
  2 17  1  0  0  0  0 
  1  6  1  0  0  0  0 
 17 18  1  0  0  0  0 
  8  9  2  0  0  0  0 
 18 19  1  0  0  0  0 
  2  3  1  0  0  0  0 
 18 20  1  0  0  0  0 
  9 10  1  0  0  0  0 
  4 21  2  0  0  0  0 
  3  4  1  0  0  0  0 
  6 22  1  0  0  0  0 
M  END
> <INChI key>
PCBUUYMKRTWQSY-MDWZMJQESA-N

> <INChI>
InChI=1S/C18H26O4/c1-12(2)6-5-7-13(3)8-9-16-17(20)11-15(10-14(4)19)22-18(16)21/h6,8,11,14,19-20H,5,7,9-10H2,1-4H3/b13-8+

> <Temperature [K]>
0:298 1:298 

> <nmrshiftdb2 ID>
2290

> <Field Strength [MHz]>
0:125 1:125 

> <Spectrum 13C 1>
15.9;0.0Q;10|17.5;0.0Q;15|21.69;0.0T;6|23.39;0.0Q;18|25.25;0.0Q;14|26.11;0.0T;11|39.2;0.0T;9|42.77;0.0T;16|64.01;0.0D;17|100.73;0.0S;4|100.88;0.0D;0|121.7;0.0D;7|124.05;0.0D;12|130.67;0.0S;13|134.5;0.0S;8|160.98;0.0S;1|164.48;0.0S;5|164.76;0.0S;3|

> <Spectrum 13C 0>
16.42;0.0Q;10|17.86;0.0Q;15|22.96;0.0T;6|23.53;0.0Q;18|26.01;0.0Q;14|27.84;0.0T;11|41.0;0.0T;9|44.19;0.0T;16|66.37;0.0D;17|103.53;0.0D;0|103.65;0.0S;4|122.78;0.0D;7|125.55;0.0D;12|132.24;0.0S;13|136.57;0.0S;8|162.31;0.0S;1|168.36;0.0S;5|168.92;0.0S;3|

> <Solvent>
0:Methanol-D4 (CD3OD) 1:Dimethylsulphoxide-D6 (DMSO-D6, C2D6SO) 

$$$$
6-O-(β-D-glucopyranosyl)-1,2,3,7,-tetramethoxyxanthone; Polygalaxanthone VI
  CDKD
nmrshiftdb2 2291
 35 38  0  0  0  0  0  0  0  0999 V2000
    0.4054   -6.4969    0.0000 C   0  0  0  0  0  3  0  0  0  0  0  0
   -0.2193   -6.2447    0.0000 C   0  0  0  0  0  3  0  0  0  0  0  0
   -1.1555   -6.5352    0.0000 C   0  0  0  0  0  3  0  0  0  0  0  0
   -1.5297   -5.7961    0.0000 C   0  0  0  0  0  3  0  0  0  0  0  0
   -0.8633   -6.0502    0.0000 C   0  0  0  0  0  3  0  0  0  0  0  0
    0.0273   -5.7534    0.0000 O   0  0  0  0  0  0  0  0  0  0  0  0
   -1.1797   -5.4305    0.0000 C   0  0  0  0  0  2  0  0  0  0  0  0
   -0.6032   -5.1414    0.0000 O   0  0  0  0  0  1  0  0  0  0  0  0
   -2.3023   -6.0727    0.0000 O   0  0  0  0  0  1  0  0  0  0  0  0
   -1.7870   -6.4415    0.0000 O   0  0  0  0  0  1  0  0  0  0  0  0
    0.1594   -6.9756    0.0000 O   0  0  0  0  0  1  0  0  0  0  0  0
    1.8377   -5.6679    0.0000 C   0  0  0  0  0  0  0  0  0  0  0  0
    1.8377   -6.4949    0.0000 C   0  0  0  0  0  0  0  0  0  0  0  0
    2.5516   -6.9042    0.0000 C   0  0  0  0  0  3  0  0  0  0  0  0
    2.5516   -5.2502    0.0000 C   0  0  0  0  0  3  0  0  0  0  0  0
    3.2653   -5.6679    0.0000 C   0  0  0  0  0  0  0  0  0  0  0  0
    3.2618   -6.4949    0.0000 C   0  0  0  0  0  0  0  0  0  0  0  0
    3.9722   -6.9091    0.0000 O   0  0  0  0  0  0  0  0  0  0  0  0
    3.9792   -5.2551    0.0000 C   0  0  0  0  0  0  0  0  0  0  0  0
    4.6943   -5.6739    0.0000 C   0  0  0  0  0  0  0  0  0  0  0  0
    4.6905   -6.4989    0.0000 C   0  0  0  0  0  0  0  0  0  0  0  0
    5.3990   -6.9123    0.0000 C   0  0  0  0  0  3  0  0  0  0  0  0
    6.1160   -6.5054    0.0000 C   0  0  0  0  0  0  0  0  0  0  0  0
    6.1198   -5.6805    0.0000 C   0  0  0  0  0  0  0  0  0  0  0  0
    5.4066   -5.2625    0.0000 C   0  0  0  0  0  0  0  0  0  0  0  0
    3.9816   -4.4281    0.0000 O   0  0  0  0  0  0  0  0  0  0  0  0
    5.4094   -4.4355    0.0000 O   0  0  0  0  0  0  0  0  0  0  0  0
    6.8383   -5.2710    0.0000 O   0  0  0  0  0  0  0  0  0  0  0  0
    6.8297   -6.9232    0.0000 O   0  0  0  0  0  0  0  0  0  0  0  0
    1.1204   -5.2565    0.0000 O   0  0  0  0  0  0  0  0  0  0  0  0
    1.1222   -6.9094    0.0000 O   0  0  0  0  0  0  0  0  0  0  0  0
    6.1269   -4.0243    0.0000 C   0  0  0  0  0  1  0  0  0  0  0  0
    6.8247   -7.7502    0.0000 C   0  0  0  0  0  1  0  0  0  0  0  0
    7.5521   -5.6885    0.0000 C   0  0  0  0  0  1  0  0  0  0  0  0
    1.1179   -4.4295    0.0000 C   0  0  0  0  0  1  0  0  0  0  0  0
  6  1  1  0  0  0  0 
  5  7  1  0  0  0  0 
 16 19  1  0  0  0  0 
 17 18  1  0  0  0  0 
 18 21  1  0  0  0  0 
 20 19  1  0  0  0  0 
 20 21  1  0  0  0  0 
  7  8  1  0  0  0  0 
  4  9  1  0  0  0  0 
  3 10  1  0  0  0  0 
  2 11  1  0  0  0  0 
 12 13  1  0  0  0  0 
 20 25  2  0  0  0  0 
 21 22  2  0  0  0  0 
 22 23  1  0  0  0  0 
 23 24  2  0  0  0  0 
 24 25  1  0  0  0  0 
  1  2  1  0  0  0  0 
 19 26  2  0  0  0  0 
  2  3  1  0  0  0  0 
 25 27  1  0  0  0  0 
  3  4  1  0  0  0  0 
 24 28  1  0  0  0  0 
 12 15  2  0  0  0  0 
 23 29  1  0  0  0  0 
 13 14  2  0  0  0  0 
 12 30  1  0  0  0  0 
 14 17  1  0  0  0  0 
 13 31  1  0  0  0  0 
 16 15  1  0  0  0  0 
 27 32  1  0  0  0  0 
 16 17  2  0  0  0  0 
 29 33  1  0  0  0  0 
  4  5  1  0  0  0  0 
 28 34  1  0  0  0  0 
  5  6  1  0  0  0  0 
 30 35  1  0  0  0  0 
 31  1  1  0  0  0  0 
M  END
> <INChI key>
SBPPUWCOLBWYPO-UHFFFAOYSA-N

> <INChI>
InChI=1S/C23H26O12/c1-29-11-5-9-10(6-12(11)34-23-20(28)19(27)18(26)15(8-24)35-23)33-13-7-14(30-2)21(31-3)22(32-4)16(13)17(9)25/h5-7,15,18-20,23-24,26-28H,8H2,1-4H3

> <Temperature [K]>
0:298 

> <nmrshiftdb2 ID>
2291

> <Field Strength [MHz]>
0:125 

> <Spectrum 13C 0>
55.9;0.0Q;34|56.5;0.0Q;32|60.7;0.0T;6|61.1;0.0Q;33|61.8;0.0Q;31|69.6;0.0D;3|73.1;0.0D;1|76.7;0.0D;2|77.2;0.0D;4|96.7;0.0D;21|99.7;0.0D;0|102.7;0.0D;13|105.7;0.0D;14|109.2;0.0S;19|115.4;0.0S;15|139.1;0.0S;23|146.5;0.0S;11|150.1;0.0S;16|152.1;0.0S;12|152.6;0.0S;24|154.1;0.0S;20|158.2;0.0S;22|173.0;0.0S;18|

> <Solvent>
0:Dimethylsulphoxide-D6 (DMSO-D6, C2D6SO) 

$$$$
1-(2-Hydroxyphenylamino)-1-deoxy-β-gentiobioside 1,2-carbamate
  CDKD
nmrshiftdb2 2292
 32 35  0  0  0  0  0  0  0  0999 V2000
    9.8851   -4.0282    0.0000 C   0  0  0  0  0  3  0  0  0  0  0  0
   10.5182   -3.8033    0.0000 O   0  0  0  0  0  0  0  0  0  0  0  0
   11.4389   -4.1323    0.0000 C   0  0  0  0  0  3  0  0  0  0  0  0
   11.8471   -3.4117    0.0000 C   0  0  0  0  0  3  0  0  0  0  0  0
   11.1680   -3.6366    0.0000 C   0  0  0  0  0  3  0  0  0  0  0  0
   10.2933   -3.3034    0.0000 C   0  0  0  0  0  3  0  0  0  0  0  0
    7.7773   -3.5574    0.0000 C   0  0  0  0  0  3  0  0  0  0  0  0
    8.1855   -2.8326    0.0000 C   0  0  0  0  0  3  0  0  0  0  0  0
    6.2277   -3.4533    0.0000 C   0  0  0  0  0  3  0  0  0  0  0  0
    6.8608   -3.2284    0.0000 O   0  0  0  0  0  0  0  0  0  0  0  0
    7.5106   -3.0617    0.0000 C   0  0  0  0  0  3  0  0  0  0  0  0
    6.6359   -2.7285    0.0000 C   0  0  0  0  0  3  0  0  0  0  0  0
    8.5729   -3.3409    0.0000 C   0  0  0  0  0  2  0  0  0  0  0  0
    9.1019   -3.6533    0.0000 O   0  0  0  0  0  0  0  0  0  0  0  0
    8.9186   -3.1075    0.0000 O   0  0  0  0  0  1  0  0  0  0  0  0
    7.9188   -2.3452    0.0000 O   0  0  0  0  0  1  0  0  0  0  0  0
    5.9193   -2.9368    0.0000 O   0  0  0  0  0  0  0  0  0  0  0  0
   11.5763   -2.9201    0.0000 O   0  0  0  0  0  1  0  0  0  0  0  0
   12.6427   -3.6241    0.0000 O   0  0  0  0  0  1  0  0  0  0  0  0
   12.2345   -3.9157    0.0000 C   0  0  0  0  0  2  0  0  0  0  0  0
   12.8218   -4.3594    0.0000 O   0  0  0  0  0  1  0  0  0  0  0  0
    9.6039   -3.3409    0.0000 O   0  0  0  0  0  1  0  0  0  0  0  0
    5.0363   -2.7243    0.0000 C   0  0  0  0  0  0  0  0  0  0  0  0
    5.4237   -3.3742    0.0000 N   0  0  0  0  0  0  0  0  0  0  0  0
    4.9816   -4.0705    0.0000 C   0  0  0  0  0  0  0  0  0  0  0  0
    4.1576   -4.0298    0.0000 C   0  0  0  0  0  0  0  0  0  0  0  0
    3.7157   -4.7220    0.0000 C   0  0  0  0  0  3  0  0  0  0  0  0
    4.0941   -5.4553    0.0000 C   0  0  0  0  0  3  0  0  0  0  0  0
    4.9191   -5.4920    0.0000 C   0  0  0  0  0  3  0  0  0  0  0  0
    5.3656   -4.7954    0.0000 C   0  0  0  0  0  3  0  0  0  0  0  0
    3.7791   -3.2970    0.0000 O   0  0  0  0  0  1  0  0  0  0  0  0
    4.3720   -2.2353    0.0000 O   0  0  0  0  0  0  0  0  0  0  0  0
  8  7  1  0  0  0  0 
 11 16  1  0  0  0  0 
  2  3  1  0  0  0  0 
 12 17  1  0  0  0  0 
  3  4  1  0  0  0  0 
  5 18  1  0  0  0  0 
  4  5  1  0  0  0  0 
  4 19  1  0  0  0  0 
  5  6  1  0  0  0  0 
  3 20  1  0  0  0  0 
  9 10  1  0  0  0  0 
 20 21  1  0  0  0  0 
 10  7  1  0  0  0  0 
  6 22  1  0  0  0  0 
  8 11  1  0  0  0  0 
 17 23  1  0  0  0  0 
 11 12  1  0  0  0  0 
  9 24  1  0  0  0  0 
 23 24  1  0  0  0  0 
 12  9  1  0  0  0  0 
 24 25  1  0  0  0  0 
 25 26  1  0  0  0  0 
  6  1  1  0  0  0  0 
  7 13  1  0  0  0  0 
 13 14  1  0  0  0  0 
 14  1  1  0  0  0  0 
 25 30  2  0  0  0  0 
 26 27  2  0  0  0  0 
 27 28  1  0  0  0  0 
 28 29  2  0  0  0  0 
 29 30  1  0  0  0  0 
  1  2  1  0  0  0  0 
 26 31  1  0  0  0  0 
  8 15  1  0  0  0  0 
 23 32  2  0  0  0  0 
M  END
> <INChI key>
UQUJYJFBLXCVJV-UHFFFAOYSA-N

> <INChI>
InChI=1S/C19H25NO12/c21-5-9-11(23)13(25)15(27)18(31-9)29-6-10-12(24)14(26)16-17(30-10)20(19(28)32-16)7-3-1-2-4-8(7)22/h1-4,9-18,21-27H,5-6H2

> <Temperature [K]>
0:298 

> <nmrshiftdb2 ID>
2292

> <Field Strength [MHz]>
0:125.76 

> <Spectrum 13C 0>
62.7;0.0T;19|70.1;0.0T;12|71.0;0.0D;11|71.2;0.0D;7|71.5;0.0D;3|75.1;0.0D;5|78.0;0.0D;4|78.0;0.0D;6|78.4;0.0D;10|79.9;0.0D;2|85.5;0.0D;8|104.7;0.0D;0|110.9;0.0D;26|112.5;0.0D;29|124.1;0.0D;27|125.2;0.0D;28|130.3;0.0S;24|144.1;0.0S;25|155.3;0.0S;22|

> <Solvent>
0:Methanol-D4 (CD3OD) 

$$$$
Sterekunthal A
  CDKD
nmrshiftdb2 2293
 25 27  0  0  0  0  0  0  0  0999 V2000
    1.1172   -3.0306    0.0000 C   0  0  0  0  0  0  0  0  0  0  0  0
    1.1172   -3.8560    0.0000 C   0  0  0  0  0  3  0  0  0  0  0  0
    1.8296   -4.2645    0.0000 C   0  0  0  0  0  3  0  0  0  0  0  0
    1.8296   -2.6137    0.0000 C   0  0  0  0  0  3  0  0  0  0  0  0
    2.5419   -3.0306    0.0000 C   0  0  0  0  0  0  0  0  0  0  0  0
    2.5384   -3.8560    0.0000 C   0  0  0  0  0  0  0  0  0  0  0  0
    3.2475   -4.2694    0.0000 C   0  0  0  0  0  0  0  0  0  0  0  0
    3.2545   -2.6186    0.0000 C   0  0  0  0  0  0  0  0  0  0  0  0
    3.9682   -3.0366    0.0000 C   0  0  0  0  0  0  0  0  0  0  0  0
    3.9644   -3.8600    0.0000 C   0  0  0  0  0  0  0  0  0  0  0  0
    4.6715   -4.2726    0.0000 C   0  0  0  0  0  3  0  0  0  0  0  0
    5.3871   -3.8665    0.0000 C   0  0  0  0  0  3  0  0  0  0  0  0
    5.3909   -3.0432    0.0000 C   0  0  0  0  0  3  0  0  0  0  0  0
    4.6791   -2.6260    0.0000 C   0  0  0  0  0  0  0  0  0  0  0  0
    6.1029   -2.6262    0.0000 C   0  0  0  0  0  2  0  0  0  0  0  0
    6.8157   -3.0389    0.0000 C   0  0  0  0  0  2  0  0  0  0  0  0
    7.5286   -2.6220    0.0000 C   0  0  0  0  0  0  0  0  0  0  0  0
    8.2414   -3.0347    0.0000 C   0  0  0  0  0  1  0  0  0  0  0  0
    7.5268   -1.7967    0.0000 O   0  0  0  0  0  0  0  0  0  0  0  0
    3.2568   -1.7933    0.0000 O   0  0  0  0  0  0  0  0  0  0  0  0
    3.2438   -5.0948    0.0000 O   0  0  0  0  0  0  0  0  0  0  0  0
    0.4012   -2.6200    0.0000 O   0  0  0  0  0  1  0  0  0  0  0  0
    3.9602   -2.2093    0.0000 C   0  0  0  0  0  1  0  0  0  0  0  0
    5.3901   -2.2052    0.0000 C   0  0  0  0  0  3  0  0  0  0  0  0
    5.3859   -1.3799    0.0000 O   0  0  0  0  0  0  0  0  0  0  0  0
  1  4  1  0  0  0  0 
  9 14  1  0  0  0  0 
 10 11  1  0  0  0  0 
 11 12  2  0  0  0  0 
 12 13  1  0  0  0  0 
 13 14  1  0  0  0  0 
  2  3  1  0  0  0  0 
 13 15  1  1  0  0  0 
  5  8  1  0  0  0  0 
 15 16  1  0  0  0  0 
  6  7  1  0  0  0  0 
 16 17  1  0  0  0  0 
  7 10  1  0  0  0  0 
 17 18  1  0  0  0  0 
  9  8  1  0  0  0  0 
 17 19  2  0  0  0  0 
  9 10  2  0  0  0  0 
  8 20  2  0  0  0  0 
  3  6  2  0  0  0  0 
  7 21  2  0  0  0  0 
  5  4  2  0  0  0  0 
  1 22  1  0  0  0  0 
  5  6  1  0  0  0  0 
 14 23  1  6  0  0  0 
 14 24  1  1  0  0  0 
  1  2  2  0  0  0  0 
 24 25  2  0  0  0  0 
M  END
> <INChI key>
DLOKNSHPNFRFJA-YUNKPMOVSA-N

> <Program>
1:ACD/Labs C+H NMR Predictors and DB, 2020.1.0 2:HOSE code using nmrshiftdb2 data 

> <INChI>
InChI=1S/C20H18O5/c1-11(22)3-4-12-5-7-15-17(20(12,2)10-21)19(25)16-9-13(23)6-8-14(16)18(15)24/h5-10,12,23H,3-4H2,1-2H3/t12-,20-/m0/s1

> <Temperature [K]>
0:298 

> <nmrshiftdb2 ID>
2293

> <Field Strength [MHz]>
0:125 

> <Spectrum 13C 1>
29.93;0.0Q;17|208.58;0.0S;16|42.41;0.0T;15|24.13;0.0T;14|43.22;0.0D;12|137.81;0.0D;11|121.56;0.0D;10|136.56;0.0S;9|147.6;0.0S;8|181.82;0.0S;7|136.61;0.0S;4|112.98;0.0D;3|162.53;0.0S;0|121.14;0.0D;1|130.29;0.0D;2|127.38;0.0S;5|181.47;0.0S;6|54.77;0.0S;13|18.35;0.0Q;22|198.69;0.0D;23|

> <Spectrum 13C 0>
18.0;0.0Q;22|24.0;0.0T;14|31.0;0.0Q;17|42.0;0.0T;15|44.0;0.0D;12|49.0;0.0S;13|113.0;0.0D;3|120.0;0.0D;10|122.0;0.0D;1|125.0;0.0S;5|130.0;0.0D;2|135.0;0.0S;4|138.0;0.0D;11|139.0;0.0S;9|140.0;0.0S;8|163.0;0.0S;0|182.0;0.0S;6|185.0;0.0S;7|204.0;0.0D;23|208.0;0.0S;16|

> <Solvent>
0:Chloroform-D1 (CDCl3) 

> <Spectrum 13C 2>
31.0;0.0Q;17|208.0;0.0S;16|42.0;0.0T;15|24.0;0.0T;14|44.0;0.0D;12|138.0;0.0D;11|120.0;0.0D;10|139.0;0.0S;9|140.0;0.0S;8|185.0;0.0S;7|135.0;0.0S;4|113.0;0.0D;3|163.0;0.0S;0|122.0;0.0D;1|130.0;0.0D;2|125.0;0.0S;5|182.0;0.0S;6|49.0;0.0S;13|18.0;0.0Q;22|204.0;0.0D;23|

$$$$
7,19-Dihydroxy-16-methyl-10-phenyl-24-oxa[14]cytochalasa-6(12),13,21-triene-1,23
  CDKD
nmrshiftdb2 2294
 36 39  0  0  0  0  0  0  0  0999 V2000
    2.6091   -6.3613    0.0000 C   0  0  0  0  0  0  0  0  0  0  0  0
    3.3215   -5.1274    0.0000 C   0  0  0  0  0  3  0  0  0  0  0  0
    3.3180   -5.9528    0.0000 C   0  0  0  0  0  3  0  0  0  0  0  0
    4.0270   -6.3662    0.0000 C   0  0  0  0  0  3  0  0  0  0  0  0
    4.0340   -4.7154    0.0000 C   0  0  0  0  0  3  0  0  0  0  0  0
    4.7478   -5.1335    0.0000 C   0  0  0  0  0  2  0  0  0  0  0  0
    4.7440   -5.9568    0.0000 C   0  0  0  0  0  2  0  0  0  0  0  0
    5.4511   -6.3695    0.0000 C   0  0  0  0  0  3  0  0  0  0  0  0
    6.1666   -5.9634    0.0000 C   0  0  0  0  0  2  0  0  0  0  0  0
    6.1704   -5.1400    0.0000 C   0  0  0  0  0  2  0  0  0  0  0  0
    5.4587   -4.7228    0.0000 C   0  0  0  0  0  3  0  0  0  0  0  0
    2.6091   -4.7105    0.0000 C   0  0  0  0  0  3  0  0  0  0  0  0
    2.6042   -3.8897    0.0000 C   0  0  0  0  0  3  0  0  0  0  0  0
    1.8887   -3.4797    0.0000 C   0  0  0  0  0  0  0  0  0  0  0  0
    1.1764   -3.8964    0.0000 C   0  0  0  0  0  3  0  0  0  0  0  0
    1.8851   -2.6543    0.0000 C   0  0  0  0  0  2  0  0  0  0  0  0
    0.4596   -3.4873    0.0000 C   0  0  0  0  0  1  0  0  0  0  0  0
    5.4614   -3.8975    0.0000 C   0  0  0  0  0  1  0  0  0  0  0  0
    3.3173   -3.4738    0.0000 O   0  0  0  0  0  1  0  0  0  0  0  0
    2.1093   -5.9236    0.0000 O   0  0  0  0  0  0  0  0  0  0  0  0
    1.8945   -5.1314    0.0000 C   0  0  0  0  0  0  0  0  0  0  0  0
    1.1796   -4.7235    0.0000 C   0  0  0  0  0  3  0  0  0  0  0  0
    0.9093   -6.0278    0.0000 N   0  0  0  0  0  2  0  0  0  0  0  0
    1.7274   -5.9373    0.0000 C   0  0  0  0  0  0  0  0  0  0  0  0
    2.6012   -7.1867    0.0000 O   0  0  0  0  0  0  0  0  0  0  0  0
    1.7216   -6.7615    0.0000 O   0  0  0  0  0  0  0  0  0  0  0  0
   -0.1501   -4.8606    0.0000 C   0  0  0  0  0  2  0  0  0  0  0  0
   -0.8671   -5.2692    0.0000 C   0  0  0  0  0  0  0  0  0  0  0  0
   -1.5792   -4.8503    0.0000 C   0  0  0  0  0  3  0  0  0  0  0  0
   -2.2941   -5.2553    0.0000 C   0  0  0  0  0  3  0  0  0  0  0  0
   -2.3030   -6.0809    0.0000 C   0  0  0  0  0  3  0  0  0  0  0  0
   -1.5909   -6.4997    0.0000 C   0  0  0  0  0  3  0  0  0  0  0  0
   -0.8698   -6.0931    0.0000 C   0  0  0  0  0  3  0  0  0  0  0  0
    6.0321   -6.9491    0.0000 O   0  0  0  0  0  1  0  0  0  0  0  0
    0.5707   -5.2774    0.0000 C   0  0  0  0  0  0  0  0  0  0  0  0
   -0.0375   -5.8274    0.0000 H   0  0  0  0  0  0  0  0  0  0  0  0
 15 17  1  6  0  0  0 
  4  7  1  0  0  0  0 
 11 18  1  6  0  0  0 
  6 11  1  0  0  0  0 
 13 19  1  1  0  0  0 
  7  8  1  0  0  0  0 
 21 20  1  1  0  0  0 
 21 22  1  0  0  0  0 
  8  9  1  0  0  0  0 
  9 10  1  0  0  0  0 
 10 11  1  0  0  0  0 
 21 12  1  0  0  0  0 
  6  5  1  0  0  0  0 
 22 35  1  0  0  0  0 
 35 23  1  0  0  0  0 
 23 24  1  0  0  0  0 
 24 21  1  0  0  0  0 
  1 20  1  0  0  0  0 
  1  3  1  0  0  0  0 
  1 25  2  0  0  0  0 
  2 12  1  0  0  0  0 
 24 26  2  0  0  0  0 
 35 27  1  1  0  0  0 
 12 13  1  0  0  0  0 
 27 28  1  0  0  0  0 
 28 29  2  0  0  0  0 
 13 14  1  0  0  0  0 
 14 15  1  0  0  0  0 
 15 22  1  0  0  0  0 
  2  5  2  0  0  0  0 
 14 16  2  0  0  0  0 
 28 33  1  0  0  0  0 
 29 30  1  0  0  0  0 
 30 31  2  0  0  0  0 
 31 32  1  0  0  0  0 
 32 33  2  0  0  0  0 
  3  4  2  0  0  0  0 
  8 34  1  0  0  0  0 
 35 36  1  6  0  0  0 
M  END
> <INChI key>
CKKNSYUDGHWTMW-CYAIFINGSA-N

> <INChI>
InChI=1S/C29H37NO5/c1-18-9-7-13-23-27(33)20(3)19(2)26-24(17-21-10-5-4-6-11-21)30-28(34)29(23,26)35-25(32)14-8-12-22(31)16-15-18/h4-8,10-11,13-14,18-19,22-24,26-27,31,33H,3,9,12,15-17H2,1-2H3,(H,30,34)/b13-7+,14-8+/t18-,19+,22?,23?,24-,26?,27+,29+/m0/s1

> <Temperature [K]>
0:298 

> <nmrshiftdb2 ID>
2294

> <Field Strength [MHz]>
0:100 

> <Spectrum 13C 0>
14.4;0.0Q;16|20.4;0.0Q;17|30.7;0.0T;9|31.9;0.0D;10|33.7;0.0D;14|37.7;0.0T;8|41.3;0.0T;5|42.7;0.0T;6|44.0;0.0T;26|49.4;0.0D;21|49.8;0.0D;11|53.5;0.0D;34|68.5;0.0D;12|71.9;0.0D;7|83.1;0.0S;20|114.6;0.0T;15|122.7;0.0D;2|126.5;0.0D;1|127.1;0.0D;30|129.0;0.0D;29|129.0;0.0D;31|129.1;0.0D;28|129.1;0.0D;32|137.5;0.0S;27|138.0;0.0D;4|146.8;0.0D;3|148.3;0.0S;13|164.4;0.0S;0|171.1;0.0S;23|

> <Solvent>
0:Chloroform-D1 (CDCl3) 

$$$$
11α-Hydroxy-6α-methoxy-6,19-epoxy-6,7-seco-ent-kaur-16-en-15-one-7,20-olide; 6-E
  CDKD
nmrshiftdb2 2295
 29 33  0  0  0  0  0  0  0  0999 V2000
    6.1166   -4.0288    0.0000 C   0  0  0  0  0  2  0  0  0  0  0  0
    7.5435   -4.0288    0.0000 C   0  0  0  0  0  2  0  0  0  0  0  0
    6.8299   -3.6115    0.0000 C   0  0  0  0  0  2  0  0  0  0  0  0
    6.1143   -4.8596    0.0000 C   0  0  0  0  0  0  0  0  0  0  0  0
    5.5077   -5.4150    0.0000 C   0  0  0  0  0  2  0  0  0  0  0  0
    5.8486   -6.1635    0.0000 O   0  0  0  0  0  0  0  0  0  0  0  0
    6.6656   -6.0707    0.0000 C   0  0  0  0  0  3  0  0  0  0  0  0
    7.2240   -6.6802    0.0000 O   0  0  0  0  0  0  0  0  0  0  0  0
    6.9751   -7.4686    0.0000 C   0  0  0  0  0  1  0  0  0  0  0  0
    5.2856   -4.8555    0.0000 C   0  0  0  0  0  1  0  0  0  0  0  0
    8.2500   -3.6323    0.0000 C   0  0  0  0  0  3  0  0  0  0  0  0
    9.6769   -4.4589    0.0000 C   0  0  0  0  0  2  0  0  0  0  0  0
    9.6769   -3.6323    0.0000 C   0  0  0  0  0  3  0  0  0  0  0  0
    8.9634   -3.2147    0.0000 C   0  0  0  0  0  2  0  0  0  0  0  0
    8.9634   -4.8681    0.0000 C   0  0  0  0  0  0  0  0  0  0  0  0
    8.2564   -6.1010    0.0000 O   0  0  0  0  0  0  0  0  0  0  0  0
    8.9698   -5.6884    0.0000 C   0  0  0  0  0  0  0  0  0  0  0  0
    7.5330   -3.2211    0.0000 O   0  0  0  0  0  1  0  0  0  0  0  0
    9.6874   -6.0986    0.0000 O   0  0  0  0  0  0  0  0  0  0  0  0
   10.3876   -5.6949    0.0000 O   0  0  0  0  0  0  0  0  0  0  0  0
   11.1016   -4.4589    0.0000 C   0  0  0  0  0  2  0  0  0  0  0  0
    6.8299   -5.2648    0.0000 C   0  0  0  0  0  0  0  0  0  0  0  0
    7.5141   -5.7591    0.0000 H   0  0  0  0  0  0  0  0  0  0  0  0
    8.2500   -4.4589    0.0000 C   0  0  0  0  0  0  0  0  0  0  0  0
    8.2461   -5.3030    0.0000 H   0  0  0  0  0  0  0  0  0  0  0  0
   10.3876   -4.0456    0.0000 C   0  0  0  0  0  0  0  0  0  0  0  0
    9.6737   -5.2814    0.0000 C   0  0  0  0  0  0  0  0  0  0  0  0
    7.5430   -5.6920    0.0000 C   0  0  0  0  0  2  0  0  0  0  0  0
    7.5435   -4.8555    0.0000 C   0  0  0  0  0  0  0  0  0  0  0  0
  1  4  1  0  0  0  0 
  1  3  1  0  0  0  0 
 11 14  1  0  0  0  0 
 15 12  1  0  0  0  0 
 12 13  1  0  0  0  0 
 13 14  1  0  0  0  0 
 15 24  1  0  0  0  0 
 22 29  1  0  0  0  0 
  4  5  1  6  0  0  0 
  5  6  1  0  0  0  0 
  6  7  1  0  0  0  0 
 22  7  1  6  0  0  0 
 29  2  1  0  0  0  0 
 15 17  1  0  0  0  0 
 24 29  1  0  0  0  0 
 28 16  1  0  0  0  0 
 16 17  1  0  0  0  0 
  7  8  1  6  0  0  0 
 11 18  1  6  0  0  0 
  2  3  1  0  0  0  0 
 17 19  2  0  0  0  0 
  8  9  1  0  0  0  0 
 15 27  1  1  0  0  0 
 22  4  1  0  0  0  0 
 13 26  1  1  0  0  0 
  4 10  1  1  0  0  0 
 27 20  2  0  0  0  0 
 11 24  1  0  0  0  0 
 26 21  2  0  0  0  0 
 22 23  1  1  0  0  0 
 24 25  1  1  0  0  0 
 26 27  1  0  0  0  0 
 29 28  1  6  0  0  0 
M  END
> <INChI key>
OCIBRRBOOBNKJY-YHDMYULQSA-N

> <Program>
1:ACD/Labs C+H NMR Predictors and DB, 2020.1.0 2:HOSE code using nmrshiftdb2 data 

> <INChI>
InChI=1S/C21H28O6/c1-11-12-7-13(22)14-20(10-27-18(24)21(14,8-12)16(11)23)6-4-5-19(2)9-26-17(25-3)15(19)20/h12-15,17,22H,1,4-10H2,2-3H3/t12-,13-,14+,15-,17-,19+,20-,21+/m1/s1

> <Temperature [K]>
0:298 

> <nmrshiftdb2 ID>
2295

> <Field Strength [MHz]>
0:100 

> <Spectrum 13C 1>
118.1;0.0T;20|151.4;0.0S;25|200.0;0.0S;26|54.4;0.0S;8|54.4;0.0S;14|34.4;0.0T;11|35.1;0.0D;12|42.3;0.0T;13|65.6;0.0D;10|44.2;0.0D;23|38.2;0.0S;28|26.8;0.0T;1|19.5;0.0T;2|35.3;0.0T;0|38.7;0.0S;3|25.0;0.0Q;9|82.1;0.0T;4|107.5;0.0D;6|49.7;0.0D;21|74.2;0.0T;27|171.6;0.0S;16|

> <Spectrum 13C 0>
19.5;0.0T;2|25.0;0.0Q;9|26.8;0.0T;1|34.4;0.0T;11|35.1;0.0D;12|35.3;0.0T;0|38.2;0.0S;28|38.7;0.0S;3|42.3;0.0T;13|44.2;0.0D;23|49.7;0.0D;21|54.4;0.0Q;8|54.4;0.0Q;14|65.6;0.0D;10|74.2;0.0T;27|82.1;0.0T;4|107.5;0.0D;6|118.1;0.0T;20|151.4;0.0S;25|171.6;0.0S;16|200.0;0.0S;26|

> <Solvent>
0:Pyridin-D5 (C5D5N) 

> <Spectrum 13C 2>
118.16;0.0T;20|151.4;0.0S;25|200.0;0.0S;26|54.4;0.0S;8|54.4;0.0S;14|34.4;0.0T;11|35.1;0.0D;12|42.3;0.0T;13|65.6;0.0D;10|44.2;0.0D;23|38.2;0.0S;28|26.8;0.0T;1|19.5;0.0T;2|35.3;0.0T;0|38.7;0.0S;3|25.0;0.0Q;9|82.1;0.0T;4|107.5;0.0D;6|49.7;0.0D;21|74.2;0.0T;27|171.6;0.0S;16|

$$$$
13-epi-Phaeophorbide-a
  CDKD
nmrshiftdb2 2296
 44 49  0  0  0  0  0  0  0  0999 V2000
    4.6428   -4.3965    0.0000 C   0  0  0  0  0  3  0  0  0  0  0  0
    5.4898   -4.3059    0.0000 C   0  0  0  0  0  0  0  0  0  0  0  0
    5.7467   -3.6066    0.0000 C   0  0  0  0  0  0  0  0  0  0  0  0
    5.0062   -3.2373    0.0000 C   0  0  0  0  0  0  0  0  0  0  0  0
    4.2849   -3.6856    0.0000 C   0  0  0  0  0  0  0  0  0  0  0  0
    3.5751   -3.2751    0.0000 C   0  0  0  0  0  0  0  0  0  0  0  0
    6.2979   -2.9972    0.0000 C   0  0  0  0  0  0  0  0  0  0  0  0
    5.8894   -2.2851    0.0000 C   0  0  0  0  0  0  0  0  0  0  0  0
    5.0861   -2.4535    0.0000 N   0  0  0  0  0  2  0  0  0  0  0  0
    3.4824   -2.4596    0.0000 N   0  0  0  0  0  0  0  0  0  0  0  0
    2.6791   -2.2913    0.0000 C   0  0  0  0  0  0  0  0  0  0  0  0
    2.2707   -3.0034    0.0000 C   0  0  0  0  0  3  0  0  0  0  0  0
    2.8218   -3.6116    0.0000 C   0  0  0  0  0  3  0  0  0  0  0  0
    3.5835    0.1291    0.0000 C   0  0  0  0  0  0  0  0  0  0  0  0
    5.0076    0.1291    0.0000 C   0  0  0  0  0  0  0  0  0  0  0  0
    4.2956    0.5458    0.0000 C   0  0  0  0  0  3  0  0  0  0  0  0
    5.0932   -0.6878    0.0000 N   0  0  0  0  0  0  0  0  0  0  0  0
    5.8992   -0.8641    0.0000 C   0  0  0  0  0  0  0  0  0  0  0  0
    6.3160   -0.1520    0.0000 C   0  0  0  0  0  0  0  0  0  0  0  0
    5.7674    0.4642    0.0000 C   0  0  0  0  0  0  0  0  0  0  0  0
    2.8261    0.4560    0.0000 C   0  0  0  0  0  0  0  0  0  0  0  0
    2.2776   -0.1603    0.0000 C   0  0  0  0  0  0  0  0  0  0  0  0
    2.6943   -0.8723    0.0000 C   0  0  0  0  0  0  0  0  0  0  0  0
    3.5002   -0.6960    0.0000 N   0  0  0  0  0  2  0  0  0  0  0  0
    7.1378   -0.1500    0.0000 C   0  0  0  0  0  2  0  0  0  0  0  0
    5.7627    1.2917    0.0000 C   0  0  0  0  0  1  0  0  0  0  0  0
    7.5462    0.5666    0.0000 C   0  0  0  0  0  1  0  0  0  0  0  0
    2.8210    1.2834    0.0000 C   0  0  0  0  0  3  0  0  0  0  0  0
    2.1043    1.6959    0.0000 C   0  0  0  0  0  2  0  0  0  0  0  0
    1.4501   -0.1584    0.0000 C   0  0  0  0  0  1  0  0  0  0  0  0
    2.2751   -1.5835    0.0000 C   0  0  0  0  0  3  0  0  0  0  0  0
    6.3045   -1.5751    0.0000 C   0  0  0  0  0  3  0  0  0  0  0  0
    7.1212   -2.9960    0.0000 C   0  0  0  0  0  1  0  0  0  0  0  0
    6.0711   -4.8877    0.0000 O   0  0  0  0  0  0  0  0  0  0  0  0
    2.2335   -4.1919    0.0000 C   0  0  0  0  0  2  0  0  0  0  0  0
    2.6418   -4.9044    0.0000 C   0  0  0  0  0  2  0  0  0  0  0  0
    2.2270   -5.6175    0.0000 C   0  0  0  0  0  0  0  0  0  0  0  0
    2.6372   -6.3334    0.0000 O   0  0  0  0  0  1  0  0  0  0  0  0
    1.4020   -5.6149    0.0000 O   0  0  0  0  0  0  0  0  0  0  0  0
    4.4252   -5.1919    0.0000 C   0  0  0  0  0  0  0  0  0  0  0  0
    3.6271   -5.4013    0.0000 O   0  0  0  0  0  0  0  0  0  0  0  0
    5.0055   -5.7783    0.0000 O   0  0  0  0  0  0  0  0  0  0  0  0
    4.7878   -6.5742    0.0000 C   0  0  0  0  0  1  0  0  0  0  0  0
    1.4418   -3.0001    0.0000 C   0  0  0  0  0  1  0  0  0  0  0  0
  6 10  1  0  0  0  0 
  4  5  1  0  0  0  0 
  5  1  1  0  0  0  0 
  1  2  1  0  0  0  0 
 21 22  2  0  0  0  0 
 22 23  1  0  0  0  0 
 23 24  1  0  0  0  0 
 24 14  1  0  0  0  0 
  6  5  2  0  0  0  0 
 19 25  1  0  0  0  0 
 10 11  2  0  0  0  0 
 20 26  1  0  0  0  0 
 11 12  1  0  0  0  0 
 25 27  1  0  0  0  0 
 12 13  1  0  0  0  0 
 21 28  1  0  0  0  0 
 13  6  1  0  0  0  0 
 28 29  2  0  0  0  0 
 22 30  1  0  0  0  0 
  2  3  1  0  0  0  0 
 23 31  2  0  0  0  0 
 31 11  1  0  0  0  0 
  3  4  2  0  0  0  0 
 18 32  2  0  0  0  0 
 32  8  1  0  0  0  0 
 14 16  2  0  0  0  0 
  7 33  1  0  0  0  0 
 15 16  1  0  0  0  0 
  2 34  2  0  0  0  0 
 15 17  2  0  0  0  0 
 13 35  1  1  0  0  0 
  3  7  1  0  0  0  0 
 35 36  1  0  0  0  0 
  7  8  2  0  0  0  0 
 36 37  1  0  0  0  0 
  8  9  1  0  0  0  0 
 37 38  1  0  0  0  0 
  9  4  1  0  0  0  0 
 37 39  2  0  0  0  0 
 17 18  1  0  0  0  0 
  1 40  1  3  0  0  0 
 18 19  1  0  0  0  0 
 40 41  2  0  0  0  0 
 19 20  2  0  0  0  0 
 40 42  1  0  0  0  0 
 20 15  1  0  0  0  0 
 42 43  1  0  0  0  0 
 14 21  1  0  0  0  0 
 12 44  1  6  0  0  0 
M  END
> <INChI key>
NSFSLUUZQIAOOX-NEUGORDISA-N

> <INChI>
InChI=1S/C35H36N4O5/c1-8-19-15(3)22-12-24-17(5)21(10-11-28(40)41)32(38-24)30-31(35(43)44-7)34(42)29-18(6)25(39-33(29)30)14-27-20(9-2)16(4)23(37-27)13-26(19)36-22/h8,12-14,17,21,31,36,39H,1,9-11H2,2-7H3,(H,40,41)/b22-12-,23-13-,24-12-,25-14-,26-13-,27-14-,32-30-/t17-,21-,31?/m0/s1

> <Temperature [K]>
0:298 

> <nmrshiftdb2 ID>
2296

> <Field Strength [MHz]>
0:100 

> <Spectrum 13C 0>
11.2;0.0Q;25|12.1;0.0Q;29|12.1;0.0Q;32|17.4;0.0Q;26|19.4;0.0T;24|23.1;0.0Q;43|30.0;0.0T;34|31.1;0.0T;35|50.2;0.0D;11|51.2;0.0D;12|52.9;0.0Q;42|64.8;0.0D;0|93.2;0.0D;30|97.5;0.0D;15|104.4;0.0D;31|105.1;0.0S;4|122.7;0.0T;28|128.8;0.0S;2|129.0;0.0S;6|129.0;0.0S;27|131.9;0.0S;21|136.1;0.0S;20|136.2;0.0S;13|136.2;0.0S;19|137.8;0.0S;7|142.1;0.0S;22|145.2;0.0S;18|149.7;0.0S;3|151.0;0.0S;17|155.7;0.0S;14|161.5;0.0S;5|169.8;0.0S;39|172.3;0.0S;10|176.1;0.0S;36|189.8;0.0S;1|

> <Solvent>
0:Chloroform-D1 (CDCl3) 

$$$$
3β-Hydroxy-5α,6α-epoxy-7-megastigmen-9-one
  CDKD
nmrshiftdb2 2297
 16 17  0  0  0  0  0  0  0  0999 V2000
    4.3542   -6.4042    0.0000 C   0  0  0  0  0  2  0  0  0  0  0  0
    4.3542   -7.2292    0.0000 C   0  0  0  0  0  3  0  0  0  0  0  0
    5.0662   -7.6375    0.0000 C   0  0  0  0  0  2  0  0  0  0  0  0
    5.7782   -7.2292    0.0000 C   0  0  0  0  0  0  0  0  0  0  0  0
    5.7782   -6.4042    0.0000 C   0  0  0  0  0  0  0  0  0  0  0  0
    5.0662   -5.9875    0.0000 C   0  0  0  0  0  0  0  0  0  0  0  0
    6.4939   -5.9938    0.0000 C   0  0  0  0  0  3  0  0  0  0  0  0
    7.2071   -6.4084    0.0000 C   0  0  0  0  0  3  0  0  0  0  0  0
    7.9228   -5.9979    0.0000 C   0  0  0  0  0  0  0  0  0  0  0  0
    8.6361   -6.4125    0.0000 C   0  0  0  0  0  1  0  0  0  0  0  0
    7.9252   -5.1730    0.0000 O   0  0  0  0  0  0  0  0  0  0  0  0
    6.4921   -7.6427    0.0000 C   0  0  0  0  0  1  0  0  0  0  0  0
    6.4875   -6.8125    0.0000 O   0  0  0  0  0  0  0  0  0  0  0  0
    3.6403   -7.6427    0.0000 O   0  0  0  0  0  1  0  0  0  0  0  0
    5.6458   -5.4000    0.0000 C   0  0  0  0  0  1  0  0  0  0  0  0
    4.4750   -5.4000    0.0000 C   0  0  0  0  0  1  0  0  0  0  0  0
  7  8  2  0  0  0  0 
  1  6  1  0  0  0  0 
  8  9  1  0  0  0  0 
  2  3  1  0  0  0  0 
  9 10  1  0  0  0  0 
  3  4  1  0  0  0  0 
  9 11  2  0  0  0  0 
  4  5  1  0  0  0  0 
  4 12  1  1  0  0  0 
  5  6  1  0  0  0  0 
  4 13  1  6  0  0  0 
  5 13  1  6  0  0  0 
  2 14  1  6  0  0  0 
  5  7  1  1  0  0  0 
  6 15  1  6  0  0  0 
  1  2  1  0  0  0  0 
  6 16  1  1  0  0  0 
M  END
> <INChI key>
VYKLRWGPNUVKNC-BJEXPOHKSA-N

> <Program>
1:HOSE code using nmrshiftdb2 data 

> <INChI>
InChI=1S/C13H20O3/c1-9(14)5-6-13-11(2,3)7-10(15)8-12(13,4)16-13/h5-6,10,15H,7-8H2,1-4H3/b6-5+/t10-,12-,13+/m1/s1

> <Temperature [K]>
0:298 

> <nmrshiftdb2 ID>
2297

> <Field Strength [MHz]>
0:100 

> <Spectrum 13C 1>
28.4;0.0Q;9|197.5;0.0S;8|132.7;0.0D;7|142.4;0.0D;6|69.6;0.0S;4|67.3;0.0S;3|19.9;0.0Q;11|40.7;0.0T;2|63.53;0.0D;1|46.7;0.0T;0|35.2;0.0S;5|27.25;0.0Q;14|27.25;0.0Q;15|

> <Spectrum 13C 0>
19.9;0.0Q;11|25.1;0.0Q;14|28.4;0.0Q;9|29.4;0.0Q;15|35.2;0.0S;5|40.7;0.0T;2|46.7;0.0T;0|64.1;0.0D;1|67.3;0.0S;3|69.6;0.0S;4|132.7;0.0D;7|142.4;0.0D;6|197.5;0.0S;8|

> <Solvent>
0:Chloroform-D1 (CDCl3) 

$$$$
(25S)-3β-{O-α-L-rhamnopyranosyl-(1→2)-[O-β-D-xylopyranosyl-(1→2)-O-α-L-rhamnopyr
  CDKD
nmrshiftdb2 2298
 70 79  0  0  0  0  0  0  0  0999 V2000
    4.8417   -4.6750    0.0000 O   0  0  0  0  0  0  0  0  0  0  0  0
    3.4093   -5.4976    0.0000 O   0  0  0  0  0  0  0  0  0  0  0  0
    1.9757   -4.6700    0.0000 O   0  0  0  0  0  1  0  0  0  0  0  0
    1.9777   -3.0187    0.0000 O   0  0  0  0  0  0  0  0  0  0  0  0
    4.1255   -3.4285    0.0000 O   0  0  0  0  0  0  0  0  0  0  0  0
    2.6319   -1.9125    0.0000 O   0  0  0  0  0  1  0  0  0  0  0  0
    4.1268   -4.2582    0.0000 C   0  0  0  0  0  3  0  0  0  0  0  0
    3.4102   -4.6720    0.0000 C   0  0  0  0  0  3  0  0  0  0  0  0
    2.6922   -4.2562    0.0000 C   0  0  0  0  0  3  0  0  0  0  0  0
    2.6933   -3.4306    0.0000 C   0  0  0  0  0  3  0  0  0  0  0  0
    3.4098   -3.0168    0.0000 C   0  0  0  0  0  3  0  0  0  0  0  0
    3.4108   -2.1911    0.0000 C   0  0  0  0  0  2  0  0  0  0  0  0
   11.2656   -0.9917    0.0000 C   0  0  0  0  0  0  0  0  0  0  0  0
   11.8753   -0.7140    0.0000 N   0  0  0  0  0  2  0  0  0  0  0  0
   12.8199   -0.9633    0.0000 C   0  0  0  0  0  2  0  0  0  0  0  0
   13.1636   -0.2119    0.0000 C   0  0  0  0  0  3  0  0  0  0  0  0
   12.5086   -0.4934    0.0000 C   0  0  0  0  0  2  0  0  0  0  0  0
   11.6090   -0.2376    0.0000 C   0  0  0  0  0  2  0  0  0  0  0  0
    9.8416   -1.8167    0.0000 C   0  0  0  0  0  3  0  0  0  0  0  0
    9.8416   -0.9917    0.0000 C   0  0  0  0  0  3  0  0  0  0  0  0
   11.2656   -1.8167    0.0000 O   0  0  0  0  0  0  0  0  0  0  0  0
   10.5494   -2.2333    0.0000 C   0  0  0  0  0  3  0  0  0  0  0  0
   10.5509   -3.0625    0.0000 C   0  0  0  0  0  2  0  0  0  0  0  0
    5.5582   -3.4333    0.0000 C   0  0  0  0  0  2  0  0  0  0  0  0
    5.5582   -4.2583    0.0000 C   0  0  0  0  0  3  0  0  0  0  0  0
    6.2703   -4.6667    0.0000 C   0  0  0  0  0  2  0  0  0  0  0  0
    6.2703   -3.0167    0.0000 C   0  0  0  0  0  2  0  0  0  0  0  0
    6.9823   -3.4333    0.0000 C   0  0  0  0  0  0  0  0  0  0  0  0
    6.9788   -4.2583    0.0000 C   0  0  0  0  0  0  0  0  0  0  0  0
    7.6875   -4.6716    0.0000 C   0  0  0  0  0  3  0  0  0  0  0  0
    8.4043   -4.2644    0.0000 C   0  0  0  0  0  2  0  0  0  0  0  0
    7.6945   -3.0216    0.0000 C   0  0  0  0  0  3  0  0  0  0  0  0
    8.4040   -3.4419    0.0000 C   0  0  0  0  0  3  0  0  0  0  0  0
    8.4209   -1.7957    0.0000 C   0  0  0  0  0  2  0  0  0  0  0  0
    7.6999   -2.1993    0.0000 C   0  0  0  0  0  2  0  0  0  0  0  0
    9.1303   -2.2160    0.0000 C   0  0  0  0  0  0  0  0  0  0  0  0
    9.1164   -3.0372    0.0000 C   0  0  0  0  0  3  0  0  0  0  0  0
    6.9749   -2.6083    0.0000 C   0  0  0  0  0  1  0  0  0  0  0  0
   13.7457   -0.7917    0.0000 C   0  0  0  0  0  1  0  0  0  0  0  0
    9.2582   -0.4083    0.0000 C   0  0  0  0  0  1  0  0  0  0  0  0
    9.1249   -1.3875    0.0000 C   0  0  0  0  0  1  0  0  0  0  0  0
    3.4042   -6.3207    0.0000 C   0  0  0  0  0  3  0  0  0  0  0  0
    2.6869   -6.7267    0.0000 C   0  0  0  0  0  3  0  0  0  0  0  0
    2.6799   -7.5463    0.0000 C   0  0  0  0  0  3  0  0  0  0  0  0
    3.3884   -7.9661    0.0000 C   0  0  0  0  0  3  0  0  0  0  0  0
    4.1056   -7.5602    0.0000 C   0  0  0  0  0  3  0  0  0  0  0  0
    4.1144   -6.7344    0.0000 O   0  0  0  0  0  0  0  0  0  0  0  0
    1.9760   -6.3081    0.0000 O   0  0  0  0  0  1  0  0  0  0  0  0
    1.9613   -7.9516    0.0000 O   0  0  0  0  0  1  0  0  0  0  0  0
    3.3802   -8.7911    0.0000 O   0  0  0  0  0  1  0  0  0  0  0  0
    4.8161   -7.9795    0.0000 C   0  0  0  0  0  1  0  0  0  0  0  0
    1.2583   -2.6042    0.0000 C   0  0  0  0  0  3  0  0  0  0  0  0
    1.2597   -1.7729    0.0000 O   0  0  0  0  0  0  0  0  0  0  0  0
    0.5444   -1.3585    0.0000 C   0  0  0  0  0  3  0  0  0  0  0  0
   -0.1767   -1.7707    0.0000 C   0  0  0  0  0  3  0  0  0  0  0  0
   -0.1780   -2.6019    0.0000 C   0  0  0  0  0  3  0  0  0  0  0  0
    0.5418   -3.0209    0.0000 C   0  0  0  0  0  3  0  0  0  0  0  0
    0.5469   -0.5335    0.0000 C   0  0  0  0  0  1  0  0  0  0  0  0
   -0.8899   -1.3560    0.0000 O   0  0  0  0  0  1  0  0  0  0  0  0
   -0.8936   -3.0125    0.0000 O   0  0  0  0  0  1  0  0  0  0  0  0
    0.5416   -3.8459    0.0000 O   0  0  0  0  0  0  0  0  0  0  0  0
    0.5333   -4.6708    0.0000 C   0  0  0  0  0  3  0  0  0  0  0  0
   -0.1870   -5.0748    0.0000 C   0  0  0  0  0  3  0  0  0  0  0  0
   -0.1972   -5.8960    0.0000 C   0  0  0  0  0  3  0  0  0  0  0  0
    0.5111   -6.3195    0.0000 C   0  0  0  0  0  3  0  0  0  0  0  0
    1.2315   -5.9155    0.0000 C   0  0  0  0  0  2  0  0  0  0  0  0
    1.2434   -5.0881    0.0000 O   0  0  0  0  0  0  0  0  0  0  0  0
   -0.8963   -4.6535    0.0000 O   0  0  0  0  0  1  0  0  0  0  0  0
   -0.9173   -6.2986    0.0000 O   0  0  0  0  0  1  0  0  0  0  0  0
    0.4997   -7.1444    0.0000 O   0  0  0  0  0  1  0  0  0  0  0  0
 16 17  1  0  0  0  0 
 32 35  1  0  0  0  0 
 33 37  1  0  0  0  0 
 36 34  1  0  0  0  0 
 34 35  1  0  0  0  0 
 36 37  1  0  0  0  0 
 17 18  1  0  0  0  0 
 18 13  1  0  0  0  0 
 19 36  1  0  0  0  0 
 37 23  1  0  0  0  0 
 19 20  1  0  0  0  0 
 28 38  1  1  0  0  0 
  9 10  1  0  0  0  0 
 16 39  1  0  0  0  0 
 10 11  1  0  0  0  0 
 20 40  1  6  0  0  0 
 11 12  1  0  0  0  0 
 36 41  1  1  0  0  0 
 25  1  1  1  0  0  0 
  7  1  1  0  0  0  0 
  2 42  1  0  0  0  0 
 42 43  1  0  0  0  0 
 13 21  1  0  0  0  0 
 21 22  1  0  0  0  0 
 22 19  1  0  0  0  0 
 20 13  1  0  0  0  0 
  8  2  1  0  0  0  0 
 42 47  1  0  0  0  0 
 43 44  1  0  0  0  0 
 44 45  1  0  0  0  0 
 45 46  1  0  0  0  0 
 46 47  1  0  0  0  0 
 22 23  1  0  0  0  0 
 43 48  1  0  0  0  0 
 24 25  1  0  0  0  0 
 44 49  1  0  0  0  0 
  9  3  1  0  0  0  0 
 45 50  1  0  0  0  0 
 10  4  1  0  0  0  0 
 46 51  1  0  0  0  0 
  4 52  1  0  0  0  0 
 52 53  1  0  0  0  0 
  6 12  1  0  0  0  0 
 24 27  1  0  0  0  0 
 25 26  1  0  0  0  0 
 26 29  1  0  0  0  0 
 28 27  1  0  0  0  0 
 52 57  1  0  0  0  0 
 53 54  1  0  0  0  0 
 54 55  1  0  0  0  0 
 55 56  1  0  0  0  0 
 56 57  1  0  0  0  0 
 28 29  1  0  0  0  0 
 54 58  1  0  0  0  0 
 11  5  1  0  0  0  0 
 55 59  1  0  0  0  0 
  5  7  1  0  0  0  0 
 56 60  1  0  0  0  0 
  7  8  1  0  0  0  0 
 57 61  1  0  0  0  0 
  8  9  1  0  0  0  0 
 61 62  1  0  0  0  0 
 62 63  1  0  0  0  0 
 28 32  1  0  0  0  0 
 29 30  2  0  0  0  0 
 30 31  1  0  0  0  0 
 31 33  1  0  0  0  0 
 32 33  1  0  0  0  0 
 62 67  1  0  0  0  0 
 63 64  1  0  0  0  0 
 64 65  1  0  0  0  0 
 65 66  1  0  0  0  0 
 66 67  1  0  0  0  0 
 13 14  1  1  0  0  0 
 63 68  1  0  0  0  0 
 14 15  1  0  0  0  0 
 64 69  1  0  0  0  0 
 15 16  1  0  0  0  0 
 65 70  1  0  0  0  0 
M  END
> <INChI key>
RMXBEFPNQXHZDG-BYRQHIJGSA-N

> <INChI>
InChI=1S/C50H81NO19/c1-20-9-14-50(51-17-20)21(2)32-30(70-50)16-28-26-8-7-24-15-25(10-12-48(24,5)27(26)11-13-49(28,32)6)65-47-43(69-45-39(60)36(57)33(54)22(3)63-45)40(61)41(31(18-52)66-47)67-46-42(37(58)34(55)23(4)64-46)68-44-38(59)35(56)29(53)19-62-44/h7,20-23,25-47,51-61H,8-19H2,1-6H3/t20?,21-,22?,23?,25-,26?,27?,28?,29?,30?,31?,32?,33?,34?,35?,36?,37?,38?,39?,40?,41?,42?,43?,44?,45?,46?,47?,48-,49-,50-/m0/s1

> <Temperature [K]>
0:298 

> <nmrshiftdb2 ID>
2298

> <Field Strength [MHz]>
0:75.5 

> <Spectrum 13C 0>
15.6;0.0Q;39|17.0;0.0Q;40|17.6;0.0Q;57|17.7;0.0Q;50|19.2;0.0Q;38|19.6;0.0Q;37|21.4;0.0T;34|26.6;0.0T;17|28.0;0.0T;16|30.1;0.0D;15|30.2;0.0T;23|32.0;0.0D;32|32.6;0.0T;22|32.8;0.0T;30|37.5;0.0S;27|37.7;0.0T;26|38.9;0.0T;25|40.4;0.0T;33|41.3;0.0S;35|42.6;0.0D;19|49.9;0.0T;14|50.8;0.0D;31|56.6;0.0D;36|61.5;0.0T;11|62.6;0.0D;18|66.4;0.0T;65|69.1;0.0D;53|69.9;0.0D;45|70.3;0.0D;43|71.3;0.0D;64|71.8;0.0D;42|71.8;0.0D;55|73.4;0.0D;44|73.4;0.0D;54|74.4;0.0D;62|75.9;0.0D;63|77.1;0.0D;10|77.3;0.0D;8|78.4;0.0D;7|78.9;0.0D;21|79.4;0.0D;24|80.4;0.0D;9|81.6;0.0D;56|99.4;0.0S;12|99.9;0.0D;6|101.2;0.0D;51|101.5;0.0D;41|106.6;0.0D;61|122.0;0.0D;29|141.0;0.0S;28|

> <Solvent>
0:Chloroform-D1 (CDCl3) + Methanol-D4 (CD3OD) 

$$$$
(-)-(2S)-5,3'-Dihydroxy-4'-methoxy-6'',6''-dimethylchromeno-(7,8,2'',3'')-flavan
  CDKD
nmrshiftdb2 2299
 27 30  0  0  0  0  0  0  0  0999 V2000
    1.0695   -2.6381    0.0000 C   0  0  0  0  0  0  0  0  0  0  0  0
    1.0695   -3.4685    0.0000 O   0  0  0  0  0  0  0  0  0  0  0  0
    2.5029   -2.6381    0.0000 C   0  0  0  0  0  3  0  0  0  0  0  0
    1.7862   -2.2187    0.0000 C   0  0  0  0  0  3  0  0  0  0  0  0
    2.5029   -3.4685    0.0000 C   0  0  0  0  0  0  0  0  0  0  0  0
    1.7842   -3.8761    0.0000 C   0  0  0  0  0  0  0  0  0  0  0  0
    1.7779   -4.6977    0.0000 C   0  0  0  0  0  3  0  0  0  0  0  0
    2.4884   -5.1181    0.0000 C   0  0  0  0  0  0  0  0  0  0  0  0
    3.2153   -3.8827    0.0000 C   0  0  0  0  0  0  0  0  0  0  0  0
    3.2041   -4.7100    0.0000 C   0  0  0  0  0  0  0  0  0  0  0  0
    3.9110   -5.1309    0.0000 C   0  0  0  0  0  0  0  0  0  0  0  0
    3.9334   -3.4764    0.0000 O   0  0  0  0  0  0  0  0  0  0  0  0
    4.6449   -3.9020    0.0000 C   0  0  0  0  0  3  0  0  0  0  0  0
    4.6302   -4.7266    0.0000 C   0  0  0  0  0  2  0  0  0  0  0  0
    5.3624   -3.5000    0.0000 C   0  0  0  0  0  0  0  0  0  0  0  0
    6.0678   -3.9271    0.0000 C   0  0  0  0  0  3  0  0  0  0  0  0
    6.7864   -3.5321    0.0000 C   0  0  0  0  0  0  0  0  0  0  0  0
    6.8058   -2.7083    0.0000 C   0  0  0  0  0  0  0  0  0  0  0  0
    6.1005   -2.2812    0.0000 C   0  0  0  0  0  3  0  0  0  0  0  0
    5.3756   -2.6778    0.0000 C   0  0  0  0  0  3  0  0  0  0  0  0
    7.5341   -2.3091    0.0000 O   0  0  0  0  0  0  0  0  0  0  0  0
    7.4961   -3.9632    0.0000 O   0  0  0  0  0  1  0  0  0  0  0  0
    0.3481   -3.0492    0.0000 C   0  0  0  0  0  1  0  0  0  0  0  0
    0.4781   -2.0467    0.0000 C   0  0  0  0  0  1  0  0  0  0  0  0
    2.4830   -5.9473    0.0000 O   0  0  0  0  0  1  0  0  0  0  0  0
    3.9048   -5.9599    0.0000 O   0  0  0  0  0  0  0  0  0  0  0  0
    8.2438   -2.7403    0.0000 C   0  0  0  0  0  1  0  0  0  0  0  0
 13 12  1  0  0  0  0 
 13 14  1  0  0  0  0 
  1  2  1  0  0  0  0 
  1  4  1  0  0  0  0 
 13 15  1  6  0  0  0 
 15 16  2  0  0  0  0 
  2  6  1  0  0  0  0 
  5  9  1  0  0  0  0 
  6  7  1  0  0  0  0 
  7  8  2  0  0  0  0 
  8 10  1  0  0  0  0 
  9 10  2  0  0  0  0 
 15 20  1  0  0  0  0 
 16 17  1  0  0  0  0 
 17 18  2  0  0  0  0 
 18 19  1  0  0  0  0 
 19 20  2  0  0  0  0 
  5  3  1  0  0  0  0 
 18 21  1  0  0  0  0 
  3  4  2  0  0  0  0 
 17 22  1  0  0  0  0 
  5  6  2  0  0  0  0 
  1 23  1  0  0  0  0 
  1 24  1  0  0  0  0 
  9 12  1  0  0  0  0 
  8 25  1  0  0  0  0 
 10 11  1  0  0  0  0 
 11 26  2  0  0  0  0 
 11 14  1  0  0  0  0 
 21 27  1  0  0  0  0 
M  END
> <INChI key>
IAYOSEMOKOQXBK-KRWDZBQOSA-N

> <Program>
1:ACD/Labs C+H NMR Predictors and DB, 2020.1.0 2:HOSE code using nmrshiftdb2 data 

> <INChI>
InChI=1S/C21H20O6/c1-21(2)7-6-12-18(27-21)10-15(24)19-14(23)9-17(26-20(12)19)11-4-5-16(25-3)13(22)8-11/h4-8,10,17,22,24H,9H2,1-3H3/t17-/m0/s1

> <Temperature [K]>
0:298 

> <nmrshiftdb2 ID>
2299

> <Field Strength [MHz]>
0:100 

> <Spectrum 13C 1>
55.5;0.0Q;26|147.77;0.0S;17|112.03;0.0D;18|117.67;0.0D;19|132.12;0.0S;14|78.19;0.0D;12|43.28;0.0T;13|196.82;0.0S;10|103.46;0.0S;9|164.0;0.0S;7|97.8;0.0D;6|162.5;0.0S;5|102.1;0.0S;4|157.59;0.0S;8|115.8;0.0D;2|126.7;0.0D;3|78.3;0.0S;0|27.7;0.0Q;22|29.4;0.0Q;23|113.84;0.0D;15|146.34;0.0S;16|

> <Spectrum 13C 0>
28.5;0.0Q;23|28.7;0.0Q;22|43.4;0.0T;13|56.3;0.0Q;26|78.4;0.0S;0|79.0;0.0D;12|97.8;0.0D;6|102.2;0.0S;4|103.1;0.0S;9|108.8;0.0D;19|112.8;0.0D;18|115.9;0.0D;2|118.2;0.0D;15|126.6;0.0D;3|131.9;0.0S;14|146.1;0.0S;16|147.1;0.0S;17|157.0;0.0S;8|162.5;0.0S;5|164.0;0.0S;7|196.1;0.0S;10|

> <Solvent>
0:Chloroform-D1 (CDCl3) 

> <Spectrum 13C 2>
55.55;0.0Q;26|148.0;0.0S;17|112.0;0.0D;18|108.8;0.0D;19|131.9;0.0S;14|79.0;0.0D;12|43.4;0.0T;13|196.1;0.0S;10|103.1;0.0S;9|164.0;0.0S;7|97.8;0.0D;6|162.5;0.0S;5|102.2;0.0S;4|157.0;0.0S;8|115.9;0.0D;2|126.6;0.0D;3|78.37;0.0S;0|28.28;0.0Q;22|28.28;0.0Q;23|118.2;0.0D;15|146.1;0.0S;16|

$$$$
2,2-dimethyl-6-prop-1-en-2-ylpyran
  CDKD
nmrshiftdb2 2300
 11 11  0  0  0  0  0  0  0  0999 V2000
    4.5501   -3.8043    0.0000 C   0  0  0  0  0  3  0  0  0  0  0  0
    4.5501   -4.6293    0.0000 C   0  0  0  0  0  0  0  0  0  0  0  0
    5.2622   -5.0377    0.0000 O   0  0  0  0  0  0  0  0  0  0  0  0
    5.9742   -4.6293    0.0000 C   0  0  0  0  0  0  0  0  0  0  0  0
    5.9742   -3.8043    0.0000 C   0  0  0  0  0  3  0  0  0  0  0  0
    5.2622   -3.3876    0.0000 C   0  0  0  0  0  3  0  0  0  0  0  0
    3.8362   -5.0429    0.0000 C   0  0  0  0  0  0  0  0  0  0  0  0
    3.1212   -4.6313    0.0000 C   0  0  0  0  0  1  0  0  0  0  0  0
    3.8374   -5.8679    0.0000 C   0  0  0  0  0  2  0  0  0  0  0  0
    6.7669   -4.4126    0.0000 C   0  0  0  0  0  1  0  0  0  0  0  0
    6.5544   -5.2127    0.0000 C   0  0  0  0  0  1  0  0  0  0  0  0
  4  5  1  0  0  0  0 
  5  6  2  0  0  0  0 
  2  7  1  0  0  0  0 
  1  2  2  0  0  0  0 
  7  8  1  0  0  0  0 
  1  6  1  0  0  0  0 
  7  9  2  0  0  0  0 
  2  3  1  0  0  0  0 
  4 10  1  0  0  0  0 
  3  4  1  0  0  0  0 
  4 11  1  0  0  0  0 
M  END
> <INChI key>
HNVSTMZBBLAYKR-UHFFFAOYSA-N

> <Program>
1:ACD/Labs C+H NMR Predictors and DB, 2020.1.0 2:HOSE code using nmrshiftdb2 data 

> <INChI>
InChI=1S/C10H14O/c1-8(2)9-6-5-7-10(3,4)11-9/h5-7H,1H2,2-4H3

> <Temperature [K]>
0:Unreported 

> <nmrshiftdb2 ID>
2300

> <Field Strength [MHz]>
0:Unreported 

> <Spectrum 13C 1>
114.17;0.0T;8|134.8;0.0S;6|19.47;0.0Q;7|157.66;0.0S;1|99.22;0.0D;0|121.23;0.0D;5|124.97;0.0D;4|76.7;0.0S;3|28.01;0.0Q;9|30.01;0.0Q;10|

> <Spectrum 13C 0>
18.9;0.0Q;7|26.4;0.0Q;10|77.2;0.0S;3|115.6;0.0D;0|125.5;0.0D;4|125.8;0.0T;8|132.9;0.0D;5|136.3;0.0S;6|142.6;0.0S;1|26.4;0.0Q;9|

> <Solvent>
0:Unreported 

> <Assignment Method>
0:Unreported 

> <Spectrum 13C 2>
125.8;0.0T;8|136.3;0.0S;6|18.9;0.0Q;7|142.6;0.0S;1|115.6;0.0D;0|132.9;0.0D;5|125.5;0.0D;4|77.2;0.0S;3|26.4;0.0Q;9|26.4;0.0Q;10|

$$$$
5-Epidilatanolide A
  CDKD
nmrshiftdb2 2301
 17 19  0  0  0  0  0  0  0  0999 V2000
   -1.1292   -0.8083    0.0000 C   0  0  0  0  0  2  0  0  0  0  0  0
   -1.1292   -1.6333    0.0000 C   0  0  0  0  0  2  0  0  0  0  0  0
   -0.4171   -2.0417    0.0000 C   0  0  0  0  0  3  0  0  0  0  0  0
   -0.4171   -0.3917    0.0000 C   0  0  0  0  0  3  0  0  0  0  0  0
    0.2949   -0.8083    0.0000 C   0  0  0  0  0  0  0  0  0  0  0  0
    0.2914   -1.6333    0.0000 C   0  0  0  0  0  0  0  0  0  0  0  0
    1.7205   -0.8144    0.0000 C   0  0  0  0  0  2  0  0  0  0  0  0
    1.0071   -0.3966    0.0000 C   0  0  0  0  0  2  0  0  0  0  0  0
    1.7169   -1.6394    0.0000 C   0  0  0  0  0  3  0  0  0  0  0  0
    0.9944   -2.0454    0.0000 C   0  0  0  0  0  3  0  0  0  0  0  0
    1.1572   -2.8580    0.0000 O   0  0  0  0  0  0  0  0  0  0  0  0
    1.9805   -2.9543    0.0000 C   0  0  0  0  0  0  0  0  0  0  0  0
    2.3263   -2.2011    0.0000 C   0  0  0  0  0  3  0  0  0  0  0  0
    2.3846   -3.6735    0.0000 O   0  0  0  0  0  0  0  0  0  0  0  0
   -0.4250   -2.8667    0.0000 C   0  0  0  0  0  1  0  0  0  0  0  0
    0.2833   -2.4542    0.0000 C   0  0  0  0  0  1  0  0  0  0  0  0
    3.1208   -1.9833    0.0000 C   0  0  0  0  0  1  0  0  0  0  0  0
  9  7  1  0  0  0  0 
  7  8  1  0  0  0  0 
  9 10  1  0  0  0  0 
  3  6  1  0  0  0  0 
  5  4  2  0  0  0  0 
  5  6  1  0  0  0  0 
  1  2  1  0  0  0  0 
 10 11  1  6  0  0  0 
 11 12  1  0  0  0  0 
 12 13  1  0  0  0  0 
  9 13  1  6  0  0  0 
  1  4  1  0  0  0  0 
 12 14  2  0  0  0  0 
  2  3  1  0  0  0  0 
  3 15  1  1  0  0  0 
  5  8  1  0  0  0  0 
  6 16  1  1  0  0  0 
  6 10  1  0  0  0  0 
 13 17  1  1  0  0  0 
M  END
> <INChI key>
PDQLBZJQPLHGHY-WXCPYFSPSA-N

> <Program>
1:ACD/Labs C+H NMR Predictors and DB, 2020.1.0 2:HOSE code using nmrshiftdb2 data 

> <INChI>
InChI=1S/C15H22O2/c1-9-5-4-6-11-7-8-12-10(2)14(16)17-13(12)15(9,11)3/h6,9-10,12-13H,4-5,7-8H2,1-3H3/t9-,10+,12+,13-,15+/m0/s1

> <Temperature [K]>
0:298 

> <nmrshiftdb2 ID>
2301

> <Field Strength [MHz]>
0:100 

> <Spectrum 13C 1>
15.39;0.0Q;14|36.46;0.0D;2|25.94;0.0T;1|25.59;0.0T;0|123.93;0.0D;3|139.91;0.0S;4|29.1;0.0T;7|28.03;0.0T;6|43.78;0.0D;8|86.27;0.0D;9|179.41;0.0S;11|41.47;0.0D;12|13.5;0.0Q;16|42.3;0.0S;5|17.44;0.0Q;15|

> <Spectrum 13C 0>
13.9;0.0Q;16|15.2;0.0Q;14|17.7;0.0Q;15|25.5;0.0T;0|26.7;0.0T;1|28.6;0.0T;6|30.1;0.0T;7|32.9;0.0D;2|39.6;0.0S;5|40.3;0.0D;8|45.0;0.0D;12|82.8;0.0D;9|124.2;0.0D;3|137.6;0.0S;4|179.9;0.0S;11|

> <Solvent>
0:Chloroform-D1 (CDCl3) 

> <Spectrum 13C 2>
15.2;0.0Q;14|32.9;0.0D;2|26.7;0.0T;1|25.5;0.0T;0|124.2;0.0D;3|137.6;0.0S;4|30.1;0.0T;7|28.6;0.0T;6|40.3;0.0D;8|82.8;0.0D;9|179.9;0.0S;11|45.0;0.0D;12|13.9;0.0Q;16|39.6;0.0S;5|17.7;0.0Q;15|

$$$$
3,3',4-Trimethoxybibenzyl
  CDKD
nmrshiftdb2 2302
 20 21  0  0  0  0  0  0  0  0999 V2000
   -1.0674   -2.8100    0.0000 C   0  0  0  0  0  0  0  0  0  0  0  0
   -1.0674   -3.6355    0.0000 C   0  0  0  0  0  0  0  0  0  0  0  0
   -0.3548   -4.0442    0.0000 C   0  0  0  0  0  3  0  0  0  0  0  0
   -0.3548   -2.3932    0.0000 C   0  0  0  0  0  3  0  0  0  0  0  0
    0.3576   -2.8100    0.0000 C   0  0  0  0  0  0  0  0  0  0  0  0
    0.3541   -3.6355    0.0000 C   0  0  0  0  0  3  0  0  0  0  0  0
    1.0703   -2.3981    0.0000 C   0  0  0  0  0  2  0  0  0  0  0  0
    1.7841   -2.8161    0.0000 C   0  0  0  0  0  2  0  0  0  0  0  0
    2.4951   -2.4054    0.0000 C   0  0  0  0  0  0  0  0  0  0  0  0
    3.2064   -2.8234    0.0000 C   0  0  0  0  0  3  0  0  0  0  0  0
    3.9200   -2.4187    0.0000 C   0  0  0  0  0  3  0  0  0  0  0  0
    3.9287   -1.5944    0.0000 C   0  0  0  0  0  3  0  0  0  0  0  0
    3.2175   -1.1763    0.0000 C   0  0  0  0  0  0  0  0  0  0  0  0
    2.4975   -1.5827    0.0000 C   0  0  0  0  0  3  0  0  0  0  0  0
    3.2247   -0.3509    0.0000 O   0  0  0  0  0  0  0  0  0  0  0  0
   -1.7834   -2.3994    0.0000 O   0  0  0  0  0  0  0  0  0  0  0  0
   -1.7816   -4.0494    0.0000 O   0  0  0  0  0  0  0  0  0  0  0  0
   -1.7859   -1.5739    0.0000 C   0  0  0  0  0  1  0  0  0  0  0  0
   -1.7804   -4.8749    0.0000 C   0  0  0  0  0  1  0  0  0  0  0  0
    3.9431    0.0556    0.0000 C   0  0  0  0  0  1  0  0  0  0  0  0
  5  4  2  0  0  0  0 
  5  6  1  0  0  0  0 
  1  2  2  0  0  0  0 
  1  4  1  0  0  0  0 
  9 14  2  0  0  0  0 
 10 11  2  0  0  0  0 
 11 12  1  0  0  0  0 
 12 13  2  0  0  0  0 
 13 14  1  0  0  0  0 
  5  7  1  0  0  0  0 
 13 15  1  0  0  0  0 
  8  7  1  0  0  0  0 
  1 16  1  0  0  0  0 
  2  3  1  0  0  0  0 
  2 17  1  0  0  0  0 
  8  9  1  0  0  0  0 
 16 18  1  0  0  0  0 
  9 10  1  0  0  0  0 
 17 19  1  0  0  0  0 
  3  6  2  0  0  0  0 
 15 20  1  0  0  0  0 
M  END
> <INChI key>
HBUJATCJXGLELF-UHFFFAOYSA-N

> <Program>
1:ACD/Labs C+H NMR Predictors and DB, 2020.1.0 2:HOSE code using nmrshiftdb2 data 

> <INChI>
InChI=1S/C17H20O3/c1-18-15-6-4-5-13(11-15)7-8-14-9-10-16(19-2)17(12-14)20-3/h4-6,9-12H,7-8H2,1-3H3

> <Temperature [K]>
0:298 

> <nmrshiftdb2 ID>
2302

> <Field Strength [MHz]>
0:150 

> <Spectrum 13C 1>
55.15;0.0Q;19|159.57;0.0S;12|111.27;0.0D;11|129.3;0.0D;10|120.72;0.0D;9|143.44;0.0S;8|36.95;0.0T;7|36.46;0.0T;6|134.04;0.0S;4|120.05;0.0D;5|111.5;0.0D;2|147.2;0.0S;1|55.8;0.0Q;18|148.7;0.0S;0|55.9;0.0Q;17|111.72;0.0D;3|114.18;0.0D;13|

> <Spectrum 13C 0>
37.4;0.0T;7|38.2;0.0T;6|55.1;0.0Q;19|55.8;0.0Q;17|55.9;0.0Q;18|111.1;0.0D;2|111.2;0.0D;9|111.8;0.0D;3|114.2;0.0D;13|120.2;0.0D;5|120.9;0.0D;11|129.2;0.0D;10|134.3;0.0S;4|143.4;0.0S;8|147.2;0.0S;1|148.7;0.0S;0|159.6;0.0S;12|

> <Solvent>
0:Chloroform-D1 (CDCl3) 

> <Spectrum 13C 2>
55.1;0.0Q;19|159.6;0.0S;12|120.9;0.0D;11|129.2;0.0D;10|111.2;0.0D;9|143.4;0.0S;8|37.4;0.0T;7|38.2;0.0T;6|134.39;0.0S;4|120.3;0.0D;5|111.69;0.0D;2|147.29;0.0S;1|55.6;0.0Q;18|148.77;0.0S;0|55.77;0.0Q;17|111.57;0.0D;3|114.2;0.0D;13|

$$$$
6'-O-Galloylprunasin
  CDKD
nmrshiftdb2 2303
 33 35  0  0  0  0  0  0  0  0999 V2000
    5.5111   -6.5984    0.0000 C   0  0  0  0  0  3  0  0  0  0  0  0
    4.8821   -6.3734    0.0000 C   0  0  0  0  0  3  0  0  0  0  0  0
    3.9573   -6.7025    0.0000 C   0  0  0  0  0  3  0  0  0  0  0  0
    3.5533   -5.9818    0.0000 C   0  0  0  0  0  3  0  0  0  0  0  0
    4.2282   -6.2068    0.0000 C   0  0  0  0  0  3  0  0  0  0  0  0
    5.1070   -5.8735    0.0000 O   0  0  0  0  0  0  0  0  0  0  0  0
    0.6336   -4.2500    0.0000 C   0  0  0  0  0  0  0  0  0  0  0  0
    1.0438   -4.9684    0.0000 C   0  0  0  0  0  0  0  0  0  0  0  0
    1.8690   -4.9713    0.0000 C   0  0  0  0  0  3  0  0  0  0  0  0
    2.2851   -4.2566    0.0000 C   0  0  0  0  0  0  0  0  0  0  0  0
    1.8699   -3.5376    0.0000 C   0  0  0  0  0  3  0  0  0  0  0  0
    1.0460   -3.5382    0.0000 C   0  0  0  0  0  0  0  0  0  0  0  0
    3.1099   -4.2581    0.0000 C   0  0  0  0  0  0  0  0  0  0  0  0
    3.5210   -4.9732    0.0000 O   0  0  0  0  0  0  0  0  0  0  0  0
    3.5236   -3.5446    0.0000 O   0  0  0  0  0  0  0  0  0  0  0  0
    0.6339   -2.8238    0.0000 O   0  0  0  0  0  1  0  0  0  0  0  0
   -0.1912   -4.2475    0.0000 O   0  0  0  0  0  1  0  0  0  0  0  0
    0.6284   -5.6809    0.0000 O   0  0  0  0  0  1  0  0  0  0  0  0
    3.5158   -5.7944    0.0000 C   0  0  0  0  0  2  0  0  0  0  0  0
    3.2075   -6.6151    0.0000 O   0  0  0  0  0  1  0  0  0  0  0  0
    2.9098   -6.2568    0.0000 O   0  0  0  0  0  1  0  0  0  0  0  0
    5.2904   -7.0857    0.0000 O   0  0  0  0  0  1  0  0  0  0  0  0
    6.3067   -6.3817    0.0000 O   0  0  0  0  0  0  0  0  0  0  0  0
    7.7314   -6.3776    0.0000 C   0  0  0  0  0  0  0  0  0  0  0  0
    8.4482   -6.7884    0.0000 C   0  0  0  0  0  3  0  0  0  0  0  0
    9.1584   -6.3753    0.0000 C   0  0  0  0  0  3  0  0  0  0  0  0
    9.1580   -5.5498    0.0000 C   0  0  0  0  0  3  0  0  0  0  0  0
    8.4413   -5.1390    0.0000 C   0  0  0  0  0  3  0  0  0  0  0  0
    7.7249   -5.5537    0.0000 C   0  0  0  0  0  3  0  0  0  0  0  0
    7.6023   -7.3774    0.0000 C   0  0  0  0  0  0  0  0  0  0  0  0
    7.5981   -8.2022    0.0000 N   0  0  0  0  0  0  0  0  0  0  0  0
    7.0191   -6.7941    0.0000 C   0  0  0  0  0  0  0  0  0  0  0  0
    6.5199   -7.4438    0.0000 H   0  0  0  0  0  0  0  0  0  0  0  0
 12 16  1  0  0  0  0 
  2  3  1  0  0  0  0 
  7 17  1  0  0  0  0 
  8  9  1  0  0  0  0 
  8 18  1  0  0  0  0 
  3  4  1  0  0  0  0 
 14 19  1  0  0  0  0 
 19  5  1  0  0  0  0 
  9 10  2  0  0  0  0 
  3 20  1  0  0  0  0 
  4  5  1  0  0  0  0 
  4 21  1  0  0  0  0 
 10 11  1  0  0  0  0 
  2 22  1  0  0  0  0 
  5  6  1  0  0  0  0 
  1 23  1  0  0  0  0 
 11 12  2  0  0  0  0 
 23 32  1  0  0  0  0 
 12  7  1  0  0  0  0 
 32 24  1  0  0  0  0 
 24 25  1  0  0  0  0 
  6  1  1  0  0  0  0 
 10 13  1  0  0  0  0 
 13 14  1  0  0  0  0 
  1  2  1  0  0  0  0 
 24 29  2  0  0  0  0 
 25 26  2  0  0  0  0 
 26 27  1  0  0  0  0 
 27 28  2  0  0  0  0 
 28 29  1  0  0  0  0 
 13 15  2  0  0  0  0 
 32 30  1  6  0  0  0 
  7  8  2  0  0  0  0 
 30 31  3  0  0  0  0 
 32 33  1  1  0  0  0 
M  END
> <INChI key>
BYILEHCAHZEAIX-NDYOKGLISA-N

> <INChI>
InChI=1S/C21H21NO10/c22-8-14(10-4-2-1-3-5-10)31-21-19(28)18(27)17(26)15(32-21)9-30-20(29)11-6-12(23)16(25)13(24)7-11/h1-7,14-15,17-19,21,23-28H,9H2/t14-,15?,17?,18?,19?,21?/m0/s1

> <Temperature [K]>
0:298 

> <nmrshiftdb2 ID>
2303

> <Field Strength [MHz]>
0:126 

> <Spectrum 13C 0>
64.3;0.0T;18|68.2;0.0D;31|70.8;0.0D;3|74.2;0.0D;1|75.3;0.0D;4|77.4;0.0D;2|101.9;0.0D;0|109.8;0.0D;8|109.8;0.0D;10|118.8;0.0S;29|121.4;0.0S;9|128.5;0.0D;24|128.5;0.0D;28|129.8;0.0D;25|129.8;0.0D;27|130.5;0.0D;26|134.4;0.0S;23|138.9;0.0S;6|146.0;0.0S;7|146.0;0.0S;11|167.1;0.0S;12|

> <Solvent>
0:Acetone-D6 ((CD3)2CO) + Deuteriumoxide (D2O) 

$$$$
(-)-(2,4,6-Trihydroxyphenyl)[3'-methyl-2'-(3''-methylbut-2''-enyl)-6'-phenylcycl
  CDKD
nmrshiftdb2 2304
 34 36  0  0  0  0  0  0  0  0999 V2000
    1.9667   -1.3417    0.0000 C   0  0  0  0  0  0  0  0  0  0  0  0
    1.9667   -2.1669    0.0000 C   0  0  0  0  0  3  0  0  0  0  0  0
    2.6789   -2.5752    0.0000 C   0  0  0  0  0  0  0  0  0  0  0  0
    3.3909   -2.1669    0.0000 C   0  0  0  0  0  0  0  0  0  0  0  0
    3.3909   -1.3417    0.0000 C   0  0  0  0  0  0  0  0  0  0  0  0
    2.6789   -0.9250    0.0000 C   0  0  0  0  0  3  0  0  0  0  0  0
    4.1066   -0.9313    0.0000 O   0  0  0  0  0  1  0  0  0  0  0  0
    1.2510   -0.9313    0.0000 O   0  0  0  0  0  1  0  0  0  0  0  0
    2.6789   -3.4002    0.0000 O   0  0  0  0  0  1  0  0  0  0  0  0
    5.1544   -2.8085    0.0000 C   0  0  0  0  0  0  0  0  0  0  0  0
    5.5726    0.7158    0.0000 C   0  0  0  0  0  3  0  0  0  0  0  0
    5.1498    0.0074    0.0000 C   0  0  0  0  0  3  0  0  0  0  0  0
    5.5520   -0.7082    0.0000 C   0  0  0  0  0  3  0  0  0  0  0  0
    6.3729   -0.7224    0.0000 C   0  0  0  0  0  0  0  0  0  0  0  0
    6.7957   -0.0140    0.0000 C   0  0  0  0  0  3  0  0  0  0  0  0
    6.3978    0.7087    0.0000 C   0  0  0  0  0  3  0  0  0  0  0  0
    8.3869   -2.1335    0.0000 C   0  0  0  0  0  0  0  0  0  0  0  0
    8.3869   -1.3083    0.0000 C   0  0  0  0  0  3  0  0  0  0  0  0
    8.0796   -3.2544    0.0000 C   0  0  0  0  0  2  0  0  0  0  0  0
    8.7921   -3.6669    0.0000 C   0  0  0  0  0  3  0  0  0  0  0  0
    8.7879   -4.4919    0.0000 C   0  0  0  0  0  0  0  0  0  0  0  0
    8.0714   -4.9008    0.0000 C   0  0  0  0  0  1  0  0  0  0  0  0
    9.5003   -4.9080    0.0000 C   0  0  0  0  0  1  0  0  0  0  0  0
    9.1008   -2.5471    0.0000 C   0  0  0  0  0  1  0  0  0  0  0  0
    5.1502   -3.6335    0.0000 O   0  0  0  0  0  0  0  0  0  0  0  0
    6.9629   -1.3083    0.0000 C   0  0  0  0  0  0  0  0  0  0  0  0
    6.1377   -1.6518    0.0000 H   0  0  0  0  0  0  0  0  0  0  0  0
    6.9629   -2.1377    0.0000 C   0  0  0  0  0  0  0  0  0  0  0  0
    7.7353   -1.6880    0.0000 H   0  0  0  0  0  0  0  0  0  0  0  0
    7.6749   -2.5419    0.0000 C   0  0  0  0  0  0  0  0  0  0  0  0
    7.0430   -3.1740    0.0000 H   0  0  0  0  0  0  0  0  0  0  0  0
    8.2508   -0.2081    0.0000 H   0  0  0  0  0  0  0  0  0  0  0  0
    7.0990   -0.2081    0.0000 H   0  0  0  0  0  0  0  0  0  0  0  0
    7.6749   -0.8917    0.0000 C   0  0  0  0  0  0  0  0  0  0  0  0
 11 16  2  0  0  0  0 
 12 13  2  0  0  0  0 
 13 14  1  0  0  0  0 
 14 15  2  0  0  0  0 
 15 16  1  0  0  0  0 
 26 28  1  0  0  0  0 
  1  6  2  0  0  0  0 
  3  9  1  0  0  0  0 
  2  3  2  0  0  0  0 
  4 10  1  0  0  0  0 
  3  4  1  0  0  0  0 
 26 34  1  0  0  0  0 
 28 30  1  0  0  0  0 
 30 17  1  0  0  0  0 
 17 18  2  0  0  0  0 
 18 34  1  0  0  0  0 
 11 12  1  0  0  0  0 
 30 19  1  1  0  0  0 
  4  5  2  0  0  0  0 
 19 20  1  0  0  0  0 
  5  6  1  0  0  0  0 
 20 21  2  0  0  0  0 
 21 22  1  0  0  0  0 
  5  7  1  0  0  0  0 
 21 23  1  0  0  0  0 
  1  2  1  0  0  0  0 
 17 24  1  0  0  0  0 
 26 14  1  6  0  0  0 
 10 28  1  0  0  0  0 
  1  8  1  0  0  0  0 
 10 25  2  0  0  0  0 
 26 27  1  1  0  0  0 
 28 29  1  6  0  0  0 
 30 31  1  6  0  0  0 
 34 32  1  6  0  0  0 
 34 33  1  1  0  0  0 
M  END
> <INChI key>
AYPOOQWQTQIRFW-ZRCGQRJVSA-N

> <Program>
1:ACD/Labs C+H NMR Predictors and DB, 2020.1.0 2:HOSE code using nmrshiftdb2 data 

> <INChI>
InChI=1S/C25H28O4/c1-15(2)9-11-19-16(3)10-12-20(17-7-5-4-6-8-17)23(19)25(29)24-21(27)13-18(26)14-22(24)28/h4-10,13-14,19-20,23,26-28H,11-12H2,1-3H3/t19-,20+,23-/m1/s1

> <Temperature [K]>
0:298 

> <nmrshiftdb2 ID>
2304

> <Field Strength [MHz]>
0:75 

> <Spectrum 13C 1>
19.88;0.0Q;21|132.7;0.0S;20|20.21;0.0Q;22|123.5;0.0D;19|29.8;0.0T;18|46.0;0.0D;29|137.47;0.0S;16|23.28;0.0Q;23|122.28;0.0D;17|36.8;0.0T;33|37.95;0.0D;25|148.2;0.0S;13|128.1;0.0D;12|128.1;0.0D;14|129.0;0.0D;11|129.0;0.0D;15|126.3;0.0D;10|54.81;0.0D;27|207.59;0.0S;9|107.6;0.0S;3|165.0;0.0S;0|165.0;0.0S;2|165.0;0.0S;4|95.7;0.0D;1|95.7;0.0D;5|

> <Spectrum 13C 0>
23.02;0.0Q;23|25.86;0.0Q;21|25.86;0.0Q;22|29.54;0.0T;18|36.81;0.0T;33|37.84;0.0D;25|43.36;0.0D;29|54.48;0.0D;27|95.88;0.0D;1|95.88;0.0D;5|106.17;0.0S;3|121.72;0.0D;17|125.42;0.0D;19|126.16;0.0D;10|127.99;0.0D;12|127.99;0.0D;14|128.91;0.0D;11|128.91;0.0D;15|131.67;0.0S;20|137.87;0.0S;16|148.3;0.0S;13|164.82;0.0S;0|164.82;0.0S;2|164.82;0.0S;4|207.0;0.0S;9|

> <Solvent>
0:Acetone-D6 ((CD3)2CO) 

> <Spectrum 13C 2>
21.83;0.0Q;21|131.67;0.0S;20|25.88;0.0Q;22|125.42;0.0D;19|29.54;0.0T;18|43.36;0.0D;29|137.87;0.0S;16|23.02;0.0Q;23|121.72;0.0D;17|36.81;0.0T;33|37.84;0.0D;25|148.3;0.0S;13|127.99;0.0D;12|127.99;0.0D;14|128.91;0.0D;11|128.91;0.0D;15|127.86;0.0D;10|54.48;0.0D;27|207.0;0.0S;9|106.17;0.0S;3|164.82;0.0S;2|164.82;0.0S;4|95.88;0.0D;1|95.88;0.0D;5|165.38;0.0S;0|

$$$$
28-Acetoxy-15α-hydroxymansumbinone
  CDKD
nmrshiftdb2 2305
 31 34  0  0  0  0  0  0  0  0999 V2000
    0.8757   -3.4984    0.0000 C   0  0  0  0  0  2  0  0  0  0  0  0
    0.8757   -4.3240    0.0000 C   0  0  0  0  0  0  0  0  0  0  0  0
    1.5882   -4.7327    0.0000 C   0  0  0  0  0  0  0  0  0  0  0  0
    1.5882   -3.0815    0.0000 C   0  0  0  0  0  2  0  0  0  0  0  0
    2.3007   -3.4984    0.0000 C   0  0  0  0  0  0  0  0  0  0  0  0
    3.0065   -4.7376    0.0000 C   0  0  0  0  0  2  0  0  0  0  0  0
    3.7239   -4.3301    0.0000 C   0  0  0  0  0  2  0  0  0  0  0  0
    3.7235   -3.5070    0.0000 C   0  0  0  0  0  0  0  0  0  0  0  0
    3.7404   -1.8596    0.0000 C   0  0  0  0  0  2  0  0  0  0  0  0
    3.0188   -2.2635    0.0000 C   0  0  0  0  0  2  0  0  0  0  0  0
    4.4414   -3.1024    0.0000 C   0  0  0  0  0  0  0  0  0  0  0  0
    5.2206   -3.3650    0.0000 C   0  0  0  0  0  3  0  0  0  0  0  0
    5.7111   -2.7050    0.0000 C   0  0  0  0  0  3  0  0  0  0  0  0
    5.2350   -2.0347    0.0000 C   0  0  0  0  0  3  0  0  0  0  0  0
    1.9932   -5.4457    0.0000 C   0  0  0  0  0  2  0  0  0  0  0  0
    4.4366   -3.9279    0.0000 C   0  0  0  0  0  1  0  0  0  0  0  0
    5.4671   -4.1529    0.0000 O   0  0  0  0  0  1  0  0  0  0  0  0
    0.1612   -4.7379    0.0000 O   0  0  0  0  0  0  0  0  0  0  0  0
    2.8188   -5.4457    0.0000 O   0  0  0  0  0  0  0  0  0  0  0  0
    1.1676   -5.4457    0.0000 C   0  0  0  0  0  1  0  0  0  0  0  0
    2.2934   -2.6728    0.0000 C   0  0  0  0  0  1  0  0  0  0  0  0
    3.7153   -2.6812    0.0000 C   0  0  0  0  0  1  0  0  0  0  0  0
    3.5318   -5.8586    0.0000 C   0  0  0  0  0  0  0  0  0  0  0  0
    4.2449   -5.4415    0.0000 C   0  0  0  0  0  1  0  0  0  0  0  0
    3.5336   -6.6842    0.0000 O   0  0  0  0  0  0  0  0  0  0  0  0
    4.4503   -2.2802    0.0000 C   0  0  0  0  0  0  0  0  0  0  0  0
    4.5455   -1.4616    0.0000 H   0  0  0  0  0  0  0  0  0  0  0  0
    2.2972   -4.3240    0.0000 C   0  0  0  0  0  0  0  0  0  0  0  0
    2.2951   -5.1481    0.0000 H   0  0  0  0  0  0  0  0  0  0  0  0
    3.0135   -3.0864    0.0000 C   0  0  0  0  0  0  0  0  0  0  0  0
    2.3010   -2.6722    0.0000 H   0  0  0  0  0  0  0  0  0  0  0  0
 26 11  1  0  0  0  0 
  1  2  1  0  0  0  0 
  1  4  1  0  0  0  0 
  2  3  1  0  0  0  0 
  5 30  1  0  0  0  0 
 28  6  1  0  0  0  0 
 11 12  1  0  0  0  0 
 12 13  1  0  0  0  0 
 13 14  2  0  0  0  0 
 14 26  1  0  0  0  0 
  6  7  1  0  0  0  0 
  3 15  1  6  0  0  0 
  7  8  1  0  0  0  0 
 11 16  1  6  0  0  0 
 30  8  1  0  0  0  0 
 12 17  1  6  0  0  0 
  3 28  1  0  0  0  0 
  2 18  2  0  0  0  0 
  5  4  1  0  0  0  0 
 15 19  1  0  0  0  0 
  5 28  1  0  0  0  0 
  3 20  1  1  0  0  0 
  5 21  1  1  0  0  0 
 30 10  1  0  0  0  0 
  8 22  1  1  0  0  0 
  8 11  1  0  0  0  0 
 19 23  1  0  0  0  0 
 26  9  1  0  0  0  0 
 23 24  1  0  0  0  0 
  9 10  1  0  0  0  0 
 23 25  2  0  0  0  0 
 26 27  1  1  0  0  0 
 28 29  1  6  0  0  0 
 30 31  1  6  0  0  0 
M  END
> <INChI key>
DLHMIGHUNOKCMU-XRMRWFDOSA-N

> <Program>
1:ACD/Labs C+H NMR Predictors and DB, 2020.1.0 2:HOSE code using nmrshiftdb2 data 

> <INChI>
InChI=1S/C24H36O4/c1-15(25)28-14-22(3)17-10-13-23(4)18(21(17,2)12-11-19(22)26)8-6-16-7-9-20(27)24(16,23)5/h7,9,16-18,20,27H,6,8,10-14H2,1-5H3/t16-,17-,18-,20+,21+,22+,23-,24+/m1/s1

> <Temperature [K]>
0:298 

> <nmrshiftdb2 ID>
2305

> <Field Strength [MHz]>
0:100 

> <Spectrum 13C 1>
21.99;0.0Q;23|171.0;0.0S;22|69.01;0.0T;14|52.16;0.0S;2|17.89;0.0Q;19|213.6;0.0S;1|34.6;0.0T;0|38.96;0.0T;3|37.95;0.0S;4|16.3;0.0Q;20|57.55;0.0D;27|19.5;0.0T;5|37.34;0.0T;6|40.29;0.0S;7|18.69;0.0Q;21|49.95;0.0D;29|20.22;0.0T;9|27.42;0.0T;8|54.87;0.0D;25|135.95;0.0D;13|134.2;0.0D;12|81.06;0.0D;11|54.7;0.0S;10|16.58;0.0Q;15|

> <Spectrum 13C 0>
9.7;0.0Q;15|15.9;0.0Q;20|17.3;0.0Q;19|18.0;0.0Q;21|19.6;0.0T;5|21.0;0.0Q;23|22.2;0.0T;9|24.3;0.0T;8|35.1;0.0T;0|35.5;0.0T;6|36.8;0.0S;4|38.6;0.0T;3|40.3;0.0S;7|46.2;0.0D;25|48.7;0.0D;27|50.3;0.0S;2|50.3;0.0S;29|58.7;0.0S;10|67.7;0.0T;14|79.0;0.0D;11|133.9;0.0D;12|134.6;0.0D;13|170.8;0.0S;22|215.0;0.0S;1|

> <Solvent>
0:Chloroform-D1 (CDCl3) 

> <Spectrum 13C 2>
21.0;0.0Q;23|170.8;0.0S;22|67.7;0.0T;14|50.3;0.0S;2|50.3;0.0S;29|17.3;0.0Q;19|215.0;0.0S;1|35.1;0.0T;0|38.6;0.0T;3|36.8;0.0S;4|15.9;0.0Q;20|48.7;0.0D;27|19.6;0.0T;5|35.5;0.0T;6|40.3;0.0S;7|18.0;0.0Q;21|22.2;0.0T;9|24.3;0.0T;8|46.2;0.0D;25|134.6;0.0D;13|133.9;0.0D;12|79.0;0.0D;11|58.7;0.0S;10|9.7;0.0Q;15|

$$$$
4aαH-3,5α,8aβ-Trimethyl-4,4a,8a,9-tetrahydro-naphtho[2,3-b]-furan-8-one
  CDKD
nmrshiftdb2 2306
 18 20  0  0  0  0  0  0  0  0999 V2000
    2.5294   -3.7461    0.0000 C   0  0  0  0  0  3  0  0  0  0  0  0
    2.5294   -4.5712    0.0000 C   0  0  0  0  0  3  0  0  0  0  0  0
    3.2415   -4.9797    0.0000 C   0  0  0  0  0  3  0  0  0  0  0  0
    3.2415   -3.3295    0.0000 C   0  0  0  0  0  0  0  0  0  0  0  0
    3.9536   -3.7461    0.0000 C   0  0  0  0  0  0  0  0  0  0  0  0
    4.6589   -4.9846    0.0000 C   0  0  0  0  0  2  0  0  0  0  0  0
    4.6659   -3.3344    0.0000 C   0  0  0  0  0  2  0  0  0  0  0  0
    5.3793   -3.7522    0.0000 C   0  0  0  0  0  0  0  0  0  0  0  0
    5.3778   -4.5769    0.0000 C   0  0  0  0  0  0  0  0  0  0  0  0
    6.1617   -4.8332    0.0000 C   0  0  0  0  0  0  0  0  0  0  0  0
    6.6477   -4.1669    0.0000 C   0  0  0  0  0  3  0  0  0  0  0  0
    6.1641   -3.4988    0.0000 O   0  0  0  0  0  0  0  0  0  0  0  0
    3.2415   -2.5044    0.0000 O   0  0  0  0  0  0  0  0  0  0  0  0
    6.4152   -5.6184    0.0000 C   0  0  0  0  0  1  0  0  0  0  0  0
    3.9462   -2.9211    0.0000 C   0  0  0  0  0  1  0  0  0  0  0  0
    3.2424   -5.8047    0.0000 C   0  0  0  0  0  1  0  0  0  0  0  0
    3.9501   -4.5712    0.0000 C   0  0  0  0  0  0  0  0  0  0  0  0
    3.9480   -5.3954    0.0000 H   0  0  0  0  0  0  0  0  0  0  0  0
  6  9  1  0  0  0  0 
  8  7  1  0  0  0  0 
  8  9  2  0  0  0  0 
  3 17  1  0  0  0  0 
  5  4  1  0  0  0  0 
  5 17  1  0  0  0  0 
  1  2  2  0  0  0  0 
  9 10  1  0  0  0  0 
 10 11  2  0  0  0  0 
 11 12  1  0  0  0  0 
 12  8  1  0  0  0  0 
  1  4  1  0  0  0  0 
  4 13  2  0  0  0  0 
  2  3  1  0  0  0  0 
 10 14  1  0  0  0  0 
  5  7  1  0  0  0  0 
  5 15  1  1  0  0  0 
 17  6  1  0  0  0  0 
  3 16  1  6  0  0  0 
 17 18  1  6  0  0  0 
M  END
> <INChI key>
IDGRBNKTZISWPG-MURWCNHISA-N

> <Program>
1:ACD/Labs C+H NMR Predictors and DB, 2020.1.0 2:HOSE code using nmrshiftdb2 data 

> <INChI>
InChI=1S/C15H18O2/c1-9-4-5-14(16)15(3)7-13-11(6-12(9)15)10(2)8-17-13/h4-5,8-9,12H,6-7H2,1-3H3/t9-,12+,15-/m1/s1

> <Temperature [K]>
0:298 

> <nmrshiftdb2 ID>
2306

> <Field Strength [MHz]>
0:125 

> <Spectrum 13C 1>
8.16;0.0Q;13|120.74;0.0S;9|137.1;0.0D;10|146.39;0.0S;7|116.87;0.0S;8|23.91;0.0T;5|42.84;0.0D;16|36.34;0.0D;2|18.23;0.0Q;15|153.68;0.0D;1|126.77;0.0D;0|203.12;0.0S;3|44.19;0.0S;4|18.67;0.0Q;14|36.41;0.0T;6|

> <Spectrum 13C 0>
8.1;0.0Q;13|16.6;0.0Q;14|18.7;0.0Q;15|22.5;0.0T;5|31.9;0.0T;6|34.2;0.0D;2|44.9;0.0S;4|45.0;0.0D;16|114.6;0.0S;8|119.0;0.0S;9|126.6;0.0D;0|137.5;0.0D;10|149.3;0.0S;7|154.2;0.0D;1|204.0;0.0S;3|

> <Solvent>
0:Chloroform-D1 (CDCl3) 

> <Spectrum 13C 2>
8.1;0.0Q;13|119.0;0.0S;9|137.5;0.0D;10|149.3;0.0S;7|114.6;0.0S;8|22.5;0.0T;5|45.0;0.0D;16|34.2;0.0D;2|18.7;0.0Q;15|154.2;0.0D;1|126.6;0.0D;0|204.0;0.0S;3|44.9;0.0S;4|16.6;0.0Q;14|31.9;0.0T;6|

$$$$
3β,7β-Dihydroxy-4α,18;15,16-diepoxy-6α,19-diacetoxy-neo-cleroda-13(16),14-diene;
  CDKD
nmrshiftdb2 2307
 33 36  0  0  0  0  0  0  0  0999 V2000
    6.2587   -3.3442    0.0000 C   0  0  0  0  0  3  0  0  0  0  0  0
    7.0844   -3.3442    0.0000 O   0  0  0  0  0  0  0  0  0  0  0  0
    7.3414   -2.5595    0.0000 C   0  0  0  0  0  3  0  0  0  0  0  0
    6.6716   -2.0723    0.0000 C   0  0  0  0  0  3  0  0  0  0  0  0
    6.0061   -2.5595    0.0000 C   0  0  0  0  0  0  0  0  0  0  0  0
    2.4351   -3.7778    0.0000 C   0  0  0  0  0  2  0  0  0  0  0  0
    2.4351   -4.6034    0.0000 C   0  0  0  0  0  3  0  0  0  0  0  0
    3.1477   -5.0120    0.0000 C   0  0  0  0  0  0  0  0  0  0  0  0
    3.1477   -3.3608    0.0000 C   0  0  0  0  0  2  0  0  0  0  0  0
    3.8568   -4.6034    0.0000 C   0  0  0  0  0  0  0  0  0  0  0  0
    4.5660   -5.0169    0.0000 C   0  0  0  0  0  3  0  0  0  0  0  0
    5.2833   -4.6094    0.0000 C   0  0  0  0  0  3  0  0  0  0  0  0
    4.5730   -3.3657    0.0000 C   0  0  0  0  0  0  0  0  0  0  0  0
    5.2830   -3.7864    0.0000 C   0  0  0  0  0  3  0  0  0  0  0  0
    5.2999   -2.1390    0.0000 C   0  0  0  0  0  2  0  0  0  0  0  0
    4.5784   -2.5428    0.0000 C   0  0  0  0  0  2  0  0  0  0  0  0
    3.8487   -5.4248    0.0000 C   0  0  0  0  0  2  0  0  0  0  0  0
    4.5617   -5.8418    0.0000 O   0  0  0  0  0  0  0  0  0  0  0  0
    5.2831   -2.9480    0.0000 C   0  0  0  0  0  1  0  0  0  0  0  0
    5.9920   -3.3692    0.0000 C   0  0  0  0  0  1  0  0  0  0  0  0
    1.7208   -5.0172    0.0000 O   0  0  0  0  0  1  0  0  0  0  0  0
    3.1398   -5.8376    0.0000 C   0  0  0  0  0  2  0  0  0  0  0  0
    2.4268   -5.4207    0.0000 O   0  0  0  0  0  0  0  0  0  0  0  0
    5.9971   -5.0246    0.0000 O   0  0  0  0  0  1  0  0  0  0  0  0
    4.0613   -6.2213    0.0000 O   0  0  0  0  0  0  0  0  0  0  0  0
    3.4771   -6.8046    0.0000 C   0  0  0  0  0  0  0  0  0  0  0  0
    3.6900   -7.6022    0.0000 O   0  0  0  0  0  0  0  0  0  0  0  0
    2.6798   -6.5902    0.0000 C   0  0  0  0  0  1  0  0  0  0  0  0
    5.2745   -6.2583    0.0000 C   0  0  0  0  0  0  0  0  0  0  0  0
    5.2702   -7.0840    0.0000 C   0  0  0  0  0  1  0  0  0  0  0  0
    5.9918   -5.8493    0.0000 O   0  0  0  0  0  0  0  0  0  0  0  0
    3.8603   -3.7778    0.0000 C   0  0  0  0  0  0  0  0  0  0  0  0
    4.5737   -4.1914    0.0000 H   0  0  0  0  0  0  0  0  0  0  0  0
  3  4  2  0  0  0  0 
  6  9  1  0  0  0  0 
 13 16  1  0  0  0  0 
  5 15  1  0  0  0  0 
 15 16  1  0  0  0  0 
  7  8  1  0  0  0  0 
 10 17  1  6  0  0  0 
  8 10  1  0  0  0  0 
 11 18  1  6  0  0  0 
 32  9  1  0  0  0  0 
 13 19  1  6  0  0  0 
 32 10  1  0  0  0  0 
 14 20  1  6  0  0  0 
  4  5  1  0  0  0  0 
  7 21  1  1  0  0  0 
  5  1  2  0  0  0  0 
  8 22  1  1  0  0  0 
  6  7  1  0  0  0  0 
  8 23  1  6  0  0  0 
  1  2  1  0  0  0  0 
 12 24  1  1  0  0  0 
 23 22  1  0  0  0  0 
 32 13  1  0  0  0  0 
 17 25  1  0  0  0  0 
 10 11  1  0  0  0  0 
 25 26  1  0  0  0  0 
 11 12  1  0  0  0  0 
 26 27  2  0  0  0  0 
 12 14  1  0  0  0  0 
 26 28  1  0  0  0  0 
 13 14  1  0  0  0  0 
 18 29  1  0  0  0  0 
 29 30  1  0  0  0  0 
  2  3  1  0  0  0  0 
 29 31  2  0  0  0  0 
 32 33  1  1  0  0  0 
M  END
> <INChI key>
RGEIXNHVBDLHCF-HYDHIAQQSA-N

> <Program>
1:ACD/Labs C+H NMR Predictors and DB, 2020.1.0 

> <INChI>
InChI=1S/C24H34O8/c1-14-20(28)21(32-16(3)26)23(12-30-15(2)25)18(5-6-19(27)24(23)13-31-24)22(14,4)9-7-17-8-10-29-11-17/h8,10-11,14,18-21,27-28H,5-7,9,12-13H2,1-4H3/t14-,18-,19+,20-,21+,22+,23+,24-/m1/s1

> <Temperature [K]>
0:298 

> <nmrshiftdb2 ID>
2307

> <Field Strength [MHz]>
0:75 

> <Spectrum 13C 1>
20.43;0.0Q;27|170.6;0.0S;25|61.18;0.0T;16|45.6;0.0S;9|77.55;0.0D;10|171.05;0.0S;28|21.6;0.0Q;29|71.59;0.0D;11|43.44;0.0D;13|13.06;0.0Q;19|40.5;0.0S;12|17.62;0.0Q;18|37.74;0.0T;15|18.32;0.0T;14|125.12;0.0S;4|110.74;0.0D;3|142.8;0.0D;2|138.37;0.0D;0|48.06;0.0D;31|18.57;0.0T;8|29.38;0.0T;5|67.83;0.0D;6|65.01;0.0S;7|47.36;0.0T;21|

> <Spectrum 13C 0>
11.0;0.0Q;19|18.4;0.0T;14|18.7;0.0Q;18|20.7;0.0T;8|21.1;0.0Q;27|21.3;0.0Q;29|33.6;0.0T;5|39.4;0.0T;15|39.9;0.0S;12|42.3;0.0D;13|43.1;0.0T;21|46.6;0.0S;9|47.6;0.0D;31|63.6;0.0T;16|66.2;0.0D;6|68.5;0.0S;7|71.6;0.0D;11|77.9;0.0D;10|111.8;0.0D;3|126.1;0.0S;4|139.6;0.0D;0|143.7;0.0D;2|169.9;0.0S;25|170.6;0.0S;28|

> <Solvent>
0:Acetone-D6 ((CD3)2CO) 

$$$$
Ardisiaquinone G
  CDKD
nmrshiftdb2 2308
 41 42  0  0  0  0  0  0  0  0999 V2000
   -3.0625   -2.4667    0.0000 C   0  0  0  0  0  0  0  0  0  0  0  0
   -3.0625   -3.2917    0.0000 C   0  0  0  0  0  0  0  0  0  0  0  0
   -2.3505   -3.7000    0.0000 C   0  0  0  0  0  0  0  0  0  0  0  0
   -1.6386   -3.2917    0.0000 C   0  0  0  0  0  0  0  0  0  0  0  0
   -1.6386   -2.4667    0.0000 C   0  0  0  0  0  0  0  0  0  0  0  0
   -2.3505   -2.0501    0.0000 C   0  0  0  0  0  0  0  0  0  0  0  0
   -2.3505   -1.2250    0.0000 O   0  0  0  0  0  0  0  0  0  0  0  0
   -3.7782   -2.0564    0.0000 O   0  0  0  0  0  1  0  0  0  0  0  0
   -3.7764   -3.7052    0.0000 C   0  0  0  0  0  1  0  0  0  0  0  0
   -2.3505   -4.5251    0.0000 O   0  0  0  0  0  0  0  0  0  0  0  0
   -0.9246   -3.7052    0.0000 O   0  0  0  0  0  0  0  0  0  0  0  0
   -0.9228   -2.0564    0.0000 C   0  0  0  0  0  2  0  0  0  0  0  0
   -0.2095   -2.4709    0.0000 C   0  0  0  0  0  2  0  0  0  0  0  0
    0.5061   -2.0605    0.0000 C   0  0  0  0  0  2  0  0  0  0  0  0
    1.2194   -2.4750    0.0000 C   0  0  0  0  0  2  0  0  0  0  0  0
    1.9352   -2.0647    0.0000 C   0  0  0  0  0  2  0  0  0  0  0  0
    2.6483   -2.4792    0.0000 C   0  0  0  0  0  2  0  0  0  0  0  0
    3.3640   -2.0689    0.0000 C   0  0  0  0  0  2  0  0  0  0  0  0
    4.0774   -2.4834    0.0000 C   0  0  0  0  0  2  0  0  0  0  0  0
    4.7931   -2.0731    0.0000 C   0  0  0  0  0  2  0  0  0  0  0  0
    5.5063   -2.4876    0.0000 C   0  0  0  0  0  2  0  0  0  0  0  0
    6.2220   -2.0773    0.0000 C   0  0  0  0  0  2  0  0  0  0  0  0
    6.9353   -2.4918    0.0000 C   0  0  0  0  0  2  0  0  0  0  0  0
    7.6509   -2.0815    0.0000 C   0  0  0  0  0  2  0  0  0  0  0  0
    8.3642   -2.4960    0.0000 C   0  0  0  0  0  0  0  0  0  0  0  0
    8.3580   -3.3218    0.0000 C   0  0  0  0  0  0  0  0  0  0  0  0
    9.0672   -3.7362    0.0000 C   0  0  0  0  0  0  0  0  0  0  0  0
    9.7854   -3.3294    0.0000 C   0  0  0  0  0  0  0  0  0  0  0  0
[truncated: 103,250,817 more chars]
