# Supplementary material for: NMR shift prediction from small data quantities
Source: J Cheminform. 2023 Nov 27;15:114. doi: 10.1186/s13321-023-00785-x (PMC10683292; doi:10.1186/s13321-023-00785-x)
Supplement: Supplementary file 1 — Additional file 1: The Python code for building and testing the 2023 model for standalone execution. [file 13321_2023_785_MOESM1_ESM.zip › nmr-predict-small-quantity-master/nmrshiftdb2withsignals_fl.sd]

1-fluoro-2,4-dinitro-benzene; 2,4-dinitrofluorobenzene; FDNB; Sanger's Reagent
  CDK     02062313212D
nmrshiftdb2 3703
 13 13  0  0  0  0  0  0  0  0999 V2000
   -5.1155    1.8951    0.0000 C   0  0  0  0  0  0  0  0  0  0  0  0
   -5.1197    1.0694    0.0000 C   0  0  0  0  0  0  0  0  0  0  0  0
   -4.4095    0.6523    0.0000 C   0  0  0  0  0  0  0  0  0  0  0  0
   -3.6952    1.0610    0.0000 C   0  0  0  0  0  0  0  0  0  0  0  0
   -3.6911    1.8909    0.0000 C   0  0  0  0  0  0  0  0  0  0  0  0
   -4.4053    2.3038    0.0000 C   0  0  0  0  0  0  0  0  0  0  0  0
   -4.4095    3.1295    0.0000 F   0  0  0  0  0  0  0  0  0  0  0  0
   -4.4177   -0.1734    0.0000 N   0  3  0  0  0  0  0  0  0  0  0  0
   -5.0082   -0.7556    0.0000 O   0  5  0  0  0  0  0  0  0  0  0  0
   -3.8315   -0.7556    0.0000 O   0  0  0  0  0  0  0  0  0  0  0  0
   -2.9809    2.3121    0.0000 N   0  3  0  0  0  0  0  0  0  0  0  0
   -2.2584    1.9075    0.0000 O   0  5  0  0  0  0  0  0  0  0  0  0
   -2.9892    3.1379    0.0000 O   0  0  0  0  0  0  0  0  0  0  0  0
  1  2  2  0  0  0  0 
  2  3  1  0  0  0  0 
  3  4  2  0  0  0  0 
  4  5  1  0  0  0  0 
  5  6  2  0  0  0  0 
  1  6  1  0  0  0  0 
  6  7  1  0  0  0  0 
  3  8  1  0  0  0  0 
  8  9  1  0  0  0  0 
  8 10  2  0  0  0  0 
  5 11  1  0  0  0  0 
 11 12  1  0  0  0  0 
 11 13  2  0  0  0  0 
M  CHG  1   8   1
M  CHG  1   9  -1
M  CHG  1  11   1
M  CHG  1  12  -1
M  END
> <Spectrum 19F 0>
-104.0;1.0S;6|

> <Temperature [K]>
0:298 1:298 

> <nmrshiftdb2 ID>
3703

> <Field Strength [MHz]>
0:141.5094416011653 1:188.6792554682204 

> <Spectrum 19F 1>
-106.5;0.0S;6|

> <Solvent>
0:Chloroform-D1 (CDCl3) 1:Chloroform-D1 (CDCl3) 

> <Assignment Method>
0:1H, H,H-COSY, H,H-NOESY, H,C-HMQC, H,C-HMBC, DEPTQ, 1H, 13C, 1H, H,H-COSY 1:Unreported 

$$$$
Nonafluoro-valeric acid; Perfluoropentanoic acid; Perfluorovaleric acid
  CDK     02062313222D
nmrshiftdb2 4291
 16 15  0  0  0  0  0  0  0  0999 V2000
   -4.3186    2.0065    0.0000 C   0  0  0  0  0  0  0  0  0  0  0  0
   -3.6044    2.4195    0.0000 C   0  0  0  0  0  0  0  0  0  0  0  0
   -2.8588    2.0065    0.0000 C   0  0  0  0  0  0  0  0  0  0  0  0
   -2.1758    2.4195    0.0000 C   0  0  0  0  0  0  0  0  0  0  0  0
   -1.4574    2.0065    0.0000 C   0  0  0  0  0  0  0  0  0  0  0  0
   -0.7431    2.4195    0.0000 O   0  0  0  0  0  0  0  0  0  0  0  0
   -1.4574    1.1808    0.0000 O   0  0  0  0  0  0  0  0  0  0  0  0
   -2.5303    3.1066    0.0000 F   0  0  0  0  0  0  0  0  0  0  0  0
   -1.7460    3.1036    0.0000 F   0  0  0  0  0  0  0  0  0  0  0  0
   -2.4331    1.4556    0.0000 F   0  0  0  0  0  0  0  0  0  0  0  0
   -3.2616    1.4556    0.0000 F   0  0  0  0  0  0  0  0  0  0  0  0
   -4.1038    2.9615    0.0000 F   0  0  0  0  0  0  0  0  0  0  0  0
   -3.1473    2.9472    0.0000 F   0  0  0  0  0  0  0  0  0  0  0  0
   -4.2331    1.3973    0.0000 F   0  0  0  0  0  0  0  0  0  0  0  0
   -5.0370    1.5978    0.0000 F   0  0  0  0  0  0  0  0  0  0  0  0
   -5.1196    2.2213    0.0000 F   0  0  0  0  0  0  0  0  0  0  0  0
  1  2  1  0  0  0  0 
  2  3  1  0  0  0  0 
  3  4  1  0  0  0  0 
  4  5  1  0  0  0  0 
  5  6  1  0  0  0  0 
  5  7  2  0  0  0  0 
  4  8  1  0  0  0  0 
  4  9  1  0  0  0  0 
  3 10  1  0  0  0  0 
  3 11  1  0  0  0  0 
  2 12  1  0  0  0  0 
  2 13  1  0  0  0  0 
  1 14  1  0  0  0  0 
  1 15  1  0  0  0  0 
  1 16  1  0  0  0  0 
M  END
> <Spectrum 19F 0>
-83.328;1.0S;13|-83.328;1.0S;14|-83.328;1.0S;15|-127.695;0.666667S;11|-127.695;0.666667S;12|-125.15;0.666667S;9|-125.15;0.666667S;10|-121.0;0.666667S;7|-121.0;0.666667S;8|

> <Temperature [K]>
0:298 

> <nmrshiftdb2 ID>
4291

> <Field Strength [MHz]>
0:141.5094416011653 

> <Solvent>
0:Chloroform-D1 (CDCl3) 

> <Assignment Method>
0:1H, H,H-COSY, H,H-NOESY, H,C-HMQC, H,C-HMBC, DEPTQ, 1H, 13C, 1H, H,H-COSY 

$$$$
1,1-dichloro-1,2,2,2-tetrafluoroethane
  CDK     02062313222D
nmrshiftdb2 74264
  8  7  0  0  0  0  0  0  0  0999 V2000
    1.6700   -2.4900    0.0000 C   0  0  0  0  0  0  0  0  0  0  0  0
    3.3300   -2.4900    0.0000 C   0  0  0  0  0  0  0  0  0  0  0  0
    5.0000   -2.4900    0.0000 F   0  0  0  0  0  0  0  0  0  0  0  0
    4.1700   -5.0000    0.0000 Cl  0  0  0  0  0  0  0  0  0  0  0  0
    0.8300   -5.0000    0.0000 F   0  0  0  0  0  0  0  0  0  0  0  0
    0.0000   -2.4900    0.0000 F   0  0  0  0  0  0  0  0  0  0  0  0
    4.1700    0.0000    0.0000 Cl  0  0  0  0  0  0  0  0  0  0  0  0
    0.8300    0.0000    0.0000 F   0  0  0  0  0  0  0  0  0  0  0  0
  1  2  1  0  0  0  0 
  1  6  1  0  0  0  0 
  1  8  1  0  0  0  0 
  1  5  1  0  0  0  0 
  2  7  1  0  0  0  0 
  2  3  1  0  0  0  0 
  2  4  1  0  0  0  0 
M  END
> <Spectrum 19F 0>
-84.2789;1.0S;4|-84.2789;1.0S;5|-84.2789;1.0S;7|-76.9218;0.333333S;2|

> <Temperature [K]>
0:298 1:298 

> <nmrshiftdb2 ID>
74264

> <Field Strength [MHz]>
0:141.5094416011653 1:141.5094416011653 

> <Spectrum 19F 1>
-76.83;0.333333S;2|-83.95;1.0S;4|-83.95;1.0S;5|-83.95;1.0S;7|

> <Solvent>
0:Chloroform-D1 (CDCl3) 1:Chloroform-D1 (CDCl3) 

> <Assignment Method>
0:1H, H,H-COSY, H,H-NOESY, H,C-HMQC, H,C-HMBC, DEPTQ, 1H, 13C, 1H, H,H-COSY 1:1H, H,H-COSY, H,H-NOESY, H,C-HMQC, H,C-HMBC, DEPTQ, 1H, 13C, 1H, H,H-COSY 

$$$$
1-chloro-1,1,2,2,2-pentafluoroethane
  CDK     02062313222D
nmrshiftdb2 74265
  8  7  0  0  0  0  0  0  0  0999 V2000
    1.6700   -2.4900    0.0000 C   0  0  0  0  0  0  0  0  0  0  0  0
    3.3300   -2.4900    0.0000 C   0  0  0  0  0  0  0  0  0  0  0  0
    5.0000   -2.4900    0.0000 Cl  0  0  0  0  0  0  0  0  0  0  0  0
    4.1700   -5.0000    0.0000 F   0  0  0  0  0  0  0  0  0  0  0  0
    0.8300   -5.0000    0.0000 F   0  0  0  0  0  0  0  0  0  0  0  0
    0.0000   -2.4900    0.0000 F   0  0  0  0  0  0  0  0  0  0  0  0
    4.1700    0.0000    0.0000 F   0  0  0  0  0  0  0  0  0  0  0  0
    0.8300    0.0000    0.0000 F   0  0  0  0  0  0  0  0  0  0  0  0
  1  2  1  0  0  0  0 
  1  6  1  0  0  0  0 
  1  8  1  0  0  0  0 
  1  5  1  0  0  0  0 
  2  7  1  0  0  0  0 
  2  3  1  0  0  0  0 
  2  4  1  0  0  0  0 
M  END
> <Spectrum 19F 0>
-85.93;1.0S;4|-85.93;1.0S;5|-85.93;1.0S;7|-74.46;0.666667S;3|-74.46;0.666667S;6|

> <Temperature [K]>
0:298 

> <nmrshiftdb2 ID>
74265

> <Field Strength [MHz]>
0:141.5094416011653 

> <Solvent>
0:Chloroform-D1 (CDCl3) 

> <Assignment Method>
0:1H, H,H-COSY, H,H-NOESY, H,C-HMQC, H,C-HMBC, DEPTQ, 1H, 13C, 1H, H,H-COSY 

$$$$
2,2-difluoroacetic acid
  CDK     02062313222D
nmrshiftdb2 74926
  6  5  0  0  0  0  0  0  0  0999 V2000
    1.2500   -2.5100    0.0000 C   0  0  0  0  0  0  0  0  0  0  0  0
    3.7500   -2.5100    0.0000 C   0  0  0  0  0  0  0  0  0  0  0  0
    5.0000    0.0000    0.0000 O   0  0  0  0  0  0  0  0  0  0  0  0
    5.0000   -5.0000    0.0000 O   0  0  0  0  0  0  0  0  0  0  0  0
    0.0000   -5.0000    0.0000 F   0  0  0  0  0  0  0  0  0  0  0  0
    0.0000    0.0000    0.0000 F   0  0  0  0  0  0  0  0  0  0  0  0
  1  6  1  0  0  0  0 
  1  5  1  0  0  0  0 
  1  2  1  0  0  0  0 
  2  4  2  0  0  0  0 
  2  3  1  0  0  0  0 
M  END
> <Spectrum 19F 0>
-126.98;1.0S;4|-126.98;1.0S;5|

> <Temperature [K]>
0:298 

> <nmrshiftdb2 ID>
74926

> <Field Strength [MHz]>
0:141.5094416011653 

> <Solvent>
0:Chloroform-D1 (CDCl3) 

> <Assignment Method>
0:1H, H,H-COSY, H,H-NOESY, H,C-HMQC, H,C-HMBC, DEPTQ, 1H, 13C, 1H, H,H-COSY 

$$$$
fluorocyclohexane
  CDK     02062313222D
nmrshiftdb2 75698
  7  7  0  0  0  0  0  0  0  0999 V2000
    2.4900   -1.6700    0.0000 C   0  0  0  0  0  0  0  0  0  0  0  0
    5.0000   -2.5000    0.0000 C   0  0  0  0  0  0  0  0  0  0  0  0
    0.0000   -2.5000    0.0000 C   0  0  0  0  0  0  0  0  0  0  0  0
    0.0000   -4.1700    0.0000 C   0  0  0  0  0  0  0  0  0  0  0  0
    5.0000   -4.1700    0.0000 C   0  0  0  0  0  0  0  0  0  0  0  0
    2.4900   -5.0000    0.0000 C   0  0  0  0  0  0  0  0  0  0  0  0
    2.4900    0.0000    0.0000 F   0  0  0  0  0  0  0  0  0  0  0  0
  1  2  1  0  0  0  0 
  1  7  1  0  0  0  0 
  1  3  1  0  0  0  0 
  2  5  1  0  0  0  0 
  3  4  1  0  0  0  0 
  4  6  1  0  0  0  0 
  5  6  1  0  0  0  0 
M  END
> <Spectrum 19F 0>
-174.0;1.0S;6|

> <Temperature [K]>
0:298 

> <nmrshiftdb2 ID>
75698

> <Field Strength [MHz]>
0:141.5094416011653 

> <Solvent>
0:Chloroform-D1 (CDCl3) 

> <Assignment Method>
0:1H, H,H-COSY, H,H-NOESY, H,C-HMQC, H,C-HMBC, DEPTQ, 1H, 13C, 1H, H,H-COSY 

$$$$

  CDK     02062313222D
nmrshiftdb2 89578
  9  8  0  0  0  0  0  0  0  0999 V2000
    1.2500   -3.0100    0.0000 C   0  0  0  0  0  0  0  0  0  0  0  0
    2.5000   -1.9900    0.0000 C   0  0  0  0  0  0  0  0  0  0  0  0
    3.7500   -3.0100    0.0000 C   0  0  0  0  0  0  0  0  0  0  0  0
    1.2500   -5.0000    0.0000 O   0  0  0  0  0  0  0  0  0  0  0  0
    0.0000   -1.9900    0.0000 O   0  0  0  0  0  0  0  0  0  0  0  0
    2.5000    0.0000    0.0000 F   0  0  0  0  0  0  0  0  0  0  0  0
    5.0000   -4.0000    0.0000 F   0  0  0  0  0  0  0  0  0  0  0  0
    3.7500   -5.0000    0.0000 F   0  0  0  0  0  0  0  0  0  0  0  0
    5.0000   -1.9900    0.0000 F   0  0  0  0  0  0  0  0  0  0  0  0
  1  5  2  0  0  0  0 
  1  4  1  0  0  0  0 
  1  2  1  0  0  0  0 
  2  3  1  0  0  0  0 
  2  6  1  0  0  0  0 
  3  7  1  0  0  0  0 
  3  8  1  0  0  0  0 
  3  9  1  0  0  0  0 
M  END
> <Spectrum 19F 0>
-204.1;0.333333S;5|-75.47;1.0S;6|-75.47;1.0S;7|-75.47;1.0S;8|

> <Temperature [K]>
0:298 1:298 

> <nmrshiftdb2 ID>
89578

> <Field Strength [MHz]>
0:141.5094416011653 1:566.0377664046612 

> <Spectrum 19F 1>
-200.8;0.333333dm;5|-86.6;1.0m;6|-86.6;1.0m;7|-86.6;1.0m;8|

> <Solvent>
0:Chloroform-D1 (CDCl3) 1:Chloroform-D1 (CDCl3) 

> <Assignment Method>
0:1H, H,H-COSY, H,H-NOESY, H,C-HMQC, H,C-HMBC, DEPTQ, 1H, 13C, 1H, H,H-COSY 1:1D shift positions 

$$$$
1,1,1,3,3,3-hexafluoropropane
  CDK     02062313222D
nmrshiftdb2 89582
  9  8  0  0  0  0  0  0  0  0999 V2000
    1.2500   -1.6600    0.0000 C   0  0  0  0  0  0  0  0  0  0  0  0
    2.5000    0.0000    0.0000 C   0  0  0  0  0  0  0  0  0  0  0  0
    3.7500   -1.6600    0.0000 C   0  0  0  0  0  0  0  0  0  0  0  0
    1.2500   -5.0000    0.0000 F   0  0  0  0  0  0  0  0  0  0  0  0
    0.0000   -3.3200    0.0000 F   0  0  0  0  0  0  0  0  0  0  0  0
    0.0000    0.0000    0.0000 F   0  0  0  0  0  0  0  0  0  0  0  0
    3.7500   -5.0000    0.0000 F   0  0  0  0  0  0  0  0  0  0  0  0
    5.0000    0.0000    0.0000 F   0  0  0  0  0  0  0  0  0  0  0  0
    5.0000   -3.3200    0.0000 F   0  0  0  0  0  0  0  0  0  0  0  0
  1  5  1  0  0  0  0 
  1  4  1  0  0  0  0 
  1  2  1  0  0  0  0 
  1  6  1  0  0  0  0 
  2  3  1  0  0  0  0 
  3  9  1  0  0  0  0 
  3  7  1  0  0  0  0 
  3  8  1  0  0  0  0 
M  END
> <Spectrum 19F 0>
-63.46;1.0S;3|-63.46;1.0S;4|-63.46;1.0S;5|-63.46;1.0S;6|-63.46;1.0S;7|-63.46;1.0S;8|

> <Temperature [K]>
0:298 

> <nmrshiftdb2 ID>
89582

> <Field Strength [MHz]>
0:141.5094416011653 

> <Solvent>
0:neat 

> <Assignment Method>
0:1H, H,H-COSY, H,H-NOESY, H,C-HMQC, H,C-HMBC, DEPTQ, 1H, 13C, 1H, H,H-COSY 

$$$$

  CDK     02062313222D
nmrshiftdb2 89587
  8  7  0  0  0  0  0  0  0  0999 V2000
    1.2500   -3.0000    0.0000 C   0  0  0  0  0  0  0  0  0  0  0  0
    2.5000   -1.9900    0.0000 C   0  0  0  0  0  0  0  0  0  0  0  0
    3.7500   -3.0000    0.0000 C   0  0  0  0  0  0  0  0  0  0  0  0
    0.0000   -1.9900    0.0000 F   0  0  0  0  0  0  0  0  0  0  0  0
    2.5000    0.0000    0.0000 F   0  0  0  0  0  0  0  0  0  0  0  0
    3.7500   -5.0000    0.0000 F   0  0  0  0  0  0  0  0  0  0  0  0
    5.0000   -1.9900    0.0000 F   0  0  0  0  0  0  0  0  0  0  0  0
    5.0000   -3.9900    0.0000 F   0  0  0  0  0  0  0  0  0  0  0  0
  1  4  1  0  0  0  0 
  1  2  1  0  0  0  0 
  2  3  1  0  0  0  0 
  2  5  1  0  0  0  0 
  3  8  1  0  0  0  0 
  3  6  1  0  0  0  0 
  3  7  1  0  0  0  0 
M  END
> <Spectrum 19F 0>
-237.9;0.333333S;3|-208.66;0.333333S;4|-77.51;1.0S;5|-77.51;1.0S;6|-77.51;1.0S;7|

> <Temperature [K]>
0:298 

> <nmrshiftdb2 ID>
89587

> <Field Strength [MHz]>
0:141.5094416011653 

> <Solvent>
0:Chloroform-D1 (CDCl3) 

> <Assignment Method>
0:1H, H,H-COSY, H,H-NOESY, H,C-HMQC, H,C-HMBC, DEPTQ, 1H, 13C, 1H, H,H-COSY 

$$$$
2,2,2-trifluoro-1-phenylethanone
  CDK     02062313222D
nmrshiftdb2 89589
 12 12  0  0  0  0  0  0  0  0999 V2000
    0.9600   -2.7800    0.0000 C   0  0  0  0  0  0  0  0  0  0  0  0
    0.9600   -1.6700    0.0000 C   0  0  0  0  0  0  0  0  0  0  0  0
    1.9200   -1.1100    0.0000 C   0  0  0  0  0  0  0  0  0  0  0  0
    1.9200   -3.3300    0.0000 C   0  0  0  0  0  0  0  0  0  0  0  0
    1.9200   -4.4400    0.0000 C   0  0  0  0  0  0  0  0  0  0  0  0
    0.9600   -5.0000    0.0000 C   0  0  0  0  0  0  0  0  0  0  0  0
    0.0000   -4.4400    0.0000 C   0  0  0  0  0  0  0  0  0  0  0  0
    0.0000   -3.3300    0.0000 C   0  0  0  0  0  0  0  0  0  0  0  0
    0.0000   -1.1100    0.0000 O   0  0  0  0  0  0  0  0  0  0  0  0
    2.8900   -1.6700    0.0000 F   0  0  0  0  0  0  0  0  0  0  0  0
    0.9600   -0.5600    0.0000 F   0  0  0  0  0  0  0  0  0  0  0  0
    1.9200    0.0000    0.0000 F   0  0  0  0  0  0  0  0  0  0  0  0
  1  4  1  0  0  0  0 
  1  2  1  0  0  0  0 
  1  8  2  0  0  0  0 
  2  3  1  0  0  0  0 
  2  9  2  0  0  0  0 
  3 12  1  0  0  0  0 
  3 10  1  0  0  0  0 
  3 11  1  0  0  0  0 
  4  5  2  0  0  0  0 
  5  6  1  0  0  0  0 
  6  7  2  0  0  0  0 
  7  8  1  0  0  0  0 
M  END
> <Spectrum 19F 0>
-69.0;3.0;9|-69.0;3.0;10|-69.0;3.0;11|

> <Temperature [K]>
0:Unreported 

> <nmrshiftdb2 ID>
89589

> <Field Strength [MHz]>
0:Unreported 

> <Solvent>
0:Unreported 

> <Assignment Method>
0:Unreported 

$$$$
1,1,1,2,3,3,3-heptafluoropropane
  CDK     02062313222D
nmrshiftdb2 89590
 10  9  0  0  0  0  0  0  0  0999 V2000
    1.2500   -2.9900    0.0000 C   0  0  0  0  0  0  0  0  0  0  0  0
    2.5000   -1.9900    0.0000 C   0  0  0  0  0  0  0  0  0  0  0  0
    3.7500   -2.9900    0.0000 C   0  0  0  0  0  0  0  0  0  0  0  0
    2.5000    0.0000    0.0000 F   0  0  0  0  0  0  0  0  0  0  0  0
    0.0000   -3.9900    0.0000 F   0  0  0  0  0  0  0  0  0  0  0  0
    0.0000   -1.9900    0.0000 F   0  0  0  0  0  0  0  0  0  0  0  0
    3.7500   -5.0000    0.0000 F   0  0  0  0  0  0  0  0  0  0  0  0
    5.0000   -1.9900    0.0000 F   0  0  0  0  0  0  0  0  0  0  0  0
    5.0000   -3.9900    0.0000 F   0  0  0  0  0  0  0  0  0  0  0  0
    1.2500   -5.0000    0.0000 F   0  0  0  0  0  0  0  0  0  0  0  0
  1  5  1  0  0  0  0 
  1 10  1  0  0  0  0 
  1  2  1  0  0  0  0 
  1  6  1  0  0  0  0 
  2  3  1  0  0  0  0 
  2  4  1  0  0  0  0 
  3  9  1  0  0  0  0 
  3  7  1  0  0  0  0 
  3  8  1  0  0  0  0 
M  END
> <Spectrum 19F 0>
-213.79;0.166667S;3|-75.98;1.0S;4|-75.98;1.0S;5|-75.98;1.0S;6|-75.98;1.0S;7|-75.98;1.0S;8|-75.98;1.0S;9|

> <Temperature [K]>
0:298 1:298 

> <nmrshiftdb2 ID>
89590

> <Field Strength [MHz]>
0:141.5094416011653 1:141.5094416011653 

> <Spectrum 19F 1>
-76.6;1.0S;4|-76.6;1.0S;5|-76.6;1.0S;6|-76.6;1.0S;7|-76.6;1.0S;8|-76.6;1.0S;9|-214.7;0.166667S;3|

> <Solvent>
0:Chloroform-D1 (CDCl3) 1:Chloroform-D1 (CDCl3) 

> <Assignment Method>
0:1H, H,H-COSY, H,H-NOESY, H,C-HMQC, H,C-HMBC, DEPTQ, 1H, 13C, 1H, H,H-COSY 1:1H, H,H-COSY, H,H-NOESY, H,C-HMQC, H,C-HMBC, DEPTQ, 1H, 13C, 1H, H,H-COSY 

$$$$
TOLUENE,ALPHA-FLUORO
  CDK     02062313222D
nmrshiftdb2 10005818
  8  8  0  0  0  0  0  0  0  0999 V2000
    0.3248    0.8825    0.0000 C   0  0  0  0  0  0  0  0  0  0  0  0
    0.3252   -0.6183    0.0000 C   0  0  0  0  0  0  0  0  0  0  0  0
   -0.9738   -1.3683    0.0000 C   0  0  0  0  0  0  0  0  0  0  0  0
   -2.2733   -0.6175    0.0000 C   0  0  0  0  0  0  0  0  0  0  0  0
   -2.2738    0.8833    0.0000 C   0  0  0  0  0  0  0  0  0  0  0  0
   -0.9748    1.6333    0.0000 C   0  0  0  0  0  0  0  0  0  0  0  0
    1.6238    1.6325    0.0000 C   0  0  0  0  0  0  0  0  0  0  0  0
    1.6238    3.1325    0.0000 F   0  0  0  0  0  0  0  0  0  0  0  0
  2  1  2  0  0  0  0 
  3  2  1  0  0  0  0 
  4  3  2  0  0  0  0 
  5  4  1  0  0  0  0 
  6  1  1  0  0  0  0 
  6  5  2  0  0  0  0 
  7  1  1  0  0  0  0 
  8  7  1  0  0  0  0 
M  END
> <Spectrum 19F 0>
-207.0;0.0S;7|

> <Temperature [K]>
0:Unreported 

> <nmrshiftdb2 ID>
10005818

> <Field Strength [MHz]>
0:Unreported 

> <Solvent>
0:Unreported 

> <Assignment Method>
0:Unreported 

$$$$
3-FLUORO-PHENOL
  CDK     02062313222D
nmrshiftdb2 10008711
  8  8  0  0  0  0  0  0  0  0999 V2000
    1.3000   -0.7498    0.0000 C   0  0  0  0  0  0  0  0  0  0  0  0
   -0.0000   -1.4998    0.0000 C   0  0  0  0  0  0  0  0  0  0  0  0
   -1.3000   -0.7498    0.0000 C   0  0  0  0  0  0  0  0  0  0  0  0
   -1.3000    0.7502    0.0000 C   0  0  0  0  0  0  0  0  0  0  0  0
    0.0000    1.5002    0.0000 C   0  0  0  0  0  0  0  0  0  0  0  0
    1.3000    0.7502    0.0000 C   0  0  0  0  0  0  0  0  0  0  0  0
    2.5989   -1.5000    0.0000 O   0  0  0  0  0  0  0  0  0  0  0  0
   -2.5989   -1.5000    0.0000 F   0  0  0  0  0  0  0  0  0  0  0  0
  2  1  2  0  0  0  0 
  3  2  1  0  0  0  0 
  4  3  2  0  0  0  0 
  5  4  1  0  0  0  0 
  6  1  1  0  0  0  0 
  6  5  2  0  0  0  0 
  7  1  1  0  0  0  0 
  8  3  1  0  0  0  0 
M  END
> <Spectrum 19F 0>
-111.5;1.0S;7|

> <Temperature [K]>
0:298 

> <nmrshiftdb2 ID>
10008711

> <Field Strength [MHz]>
0:141.5094416011653 

> <Solvent>
0:Chloroform-D1 (CDCl3) 

> <Assignment Method>
0:1H, H,H-COSY, H,H-NOESY, H,C-HMQC, H,C-HMBC, DEPTQ, 1H, 13C, 1H, H,H-COSY 

$$$$
ETHANOL,2,2,2-TRIFLUORO
  CDK     02062313222D
nmrshiftdb2 10008931
  6  5  0  0  0  0  0  0  0  0999 V2000
    1.2990   -0.7500    0.0000 C   0  0  0  0  0  0  0  0  0  0  0  0
    2.5981   -0.0000    0.0000 C   0  0  0  0  0  0  0  0  0  0  0  0
    0.0000    0.0000    0.0000 O   0  0  0  0  0  0  0  0  0  0  0  0
    3.8971   -0.7500    0.0000 F   0  0  0  0  0  0  0  0  0  0  0  0
    3.5623    1.1491    0.0000 F   0  0  0  0  0  0  0  0  0  0  0  0
    1.6339    1.1491    0.0000 F   0  0  0  0  0  0  0  0  0  0  0  0
  2  1  1  0  0  0  0 
  3  1  1  0  0  0  0 
  4  2  1  0  0  0  0 
  5  2  1  0  0  0  0 
  6  2  1  0  0  0  0 
M  END
> <Spectrum 19F 0>
-77.7;0.0s;3|-77.7;0.0s;4|-77.7;0.0s;5|

> <Temperature [K]>
0:298 

> <nmrshiftdb2 ID>
10008931

> <Field Strength [MHz]>
0:141.5094416011653 

> <Solvent>
0:Chloroform-D1 (CDCl3) 

> <Assignment Method>
0:1H, H,H-COSY, H,H-NOESY, H,C-HMQC, H,C-HMBC, DEPTQ, 1H, 13C, 1H, H,H-COSY 

$$$$
fluoroethene
  CDK     02062313222D
nmrshiftdb2 10015828
  3  2  0  0  0  0  0  0  0  0999 V2000
    0.0000    0.0000    0.0000 C   0  0  0  0  0  0  0  0  0  0  0  0
    3.4200    0.0000    0.0000 C   0  0  0  0  0  0  0  0  0  0  0  0
    5.0000   -2.0400    0.0000 F   0  0  0  0  0  0  0  0  0  0  0  0
  1  2  2  0  0  0  0 
  2  3  1  0  0  0  0 
M  END
> <Spectrum 19F 0>
-114.0;0.0S;2|

> <Temperature [K]>
0:Unreported 

> <nmrshiftdb2 ID>
10015828

> <Field Strength [MHz]>
0:Unreported 

> <Solvent>
0:Unreported 

> <Assignment Method>
0:Unreported 

$$$$
1-fluoropropa-1,2-diene
  CDK     02062313222D
nmrshiftdb2 10015905
  4  3  0  0  0  0  0  0  0  0999 V2000
    0.8300    0.0000    0.0000 C   0  0  0  0  0  0  0  0  0  0  0  0
    3.0200    0.0000    0.0000 C   0  0  0  0  0  0  0  0  0  0  0  0
    5.0000    0.0000    0.0000 C   0  0  0  0  0  0  0  0  0  0  0  0
    0.0000   -1.1200    0.0000 F   0  0  0  0  0  0  0  0  0  0  0  0
  1  2  2  0  0  0  0 
  1  4  1  0  0  0  0 
  2  3  2  0  0  0  0 
M  END
> <Spectrum 19F 0>
-176.0;1.0S;3|

> <Temperature [K]>
0:298 

> <nmrshiftdb2 ID>
10015905

> <Field Strength [MHz]>
0:141.5094416011653 

> <Solvent>
0:Chloroform-D1 (CDCl3) 

> <Assignment Method>
0:1H, H,H-COSY, H,H-NOESY, H,C-HMQC, H,C-HMBC, DEPTQ, 1H, 13C, 1H, H,H-COSY 

$$$$
1-fluoro-2-methylbenzene
  CDK     02062313222D
nmrshiftdb2 10015945
  8  8  0  0  0  0  0  0  0  0999 V2000
    1.4100   -1.7400    0.0000 C   0  0  0  0  0  0  0  0  0  0  0  0
    0.0000   -2.5600    0.0000 C   0  0  0  0  0  0  0  0  0  0  0  0
    0.0000   -4.1900    0.0000 C   0  0  0  0  0  0  0  0  0  0  0  0
    1.4100   -5.0000    0.0000 C   0  0  0  0  0  0  0  0  0  0  0  0
    2.8200   -4.1900    0.0000 C   0  0  0  0  0  0  0  0  0  0  0  0
    2.8200   -2.5600    0.0000 C   0  0  0  0  0  0  0  0  0  0  0  0
    1.4100    0.0000    0.0000 C   0  0  0  0  0  0  0  0  0  0  0  0
    4.4200   -1.7400    0.0000 F   0  0  0  0  0  0  0  0  0  0  0  0
  1  2  2  0  0  0  0 
  1  6  1  0  0  0  0 
  1  7  1  0  0  0  0 
  2  3  1  0  0  0  0 
  3  4  2  0  0  0  0 
  4  5  1  0  0  0  0 
  5  6  2  0  0  0  0 
  6  8  1  0  0  0  0 
M  END
> <Spectrum 19F 0>
-117.8;0.0S;7|

> <Temperature [K]>
0:298 

> <nmrshiftdb2 ID>
10015945

> <Field Strength [MHz]>
0:141.5094416011653 

> <Solvent>
0:Chloroform-D1 (CDCl3) 

> <Assignment Method>
0:1H, H,H-COSY, H,H-NOESY, H,C-HMQC, H,C-HMBC, DEPTQ, 1H, 13C, 1H, H,H-COSY 

$$$$
1-fluoro-4-methylbenzene
  CDK     02062313222D
nmrshiftdb2 10015946
  8  8  0  0  0  0  0  0  0  0999 V2000
    1.0700   -1.3200    0.0000 C   0  0  0  0  0  0  0  0  0  0  0  0
    0.0000   -1.9400    0.0000 C   0  0  0  0  0  0  0  0  0  0  0  0
    0.0000   -3.1800    0.0000 C   0  0  0  0  0  0  0  0  0  0  0  0
    1.0700   -3.8000    0.0000 C   0  0  0  0  0  0  0  0  0  0  0  0
    2.1500   -3.1800    0.0000 C   0  0  0  0  0  0  0  0  0  0  0  0
    2.1500   -1.9400    0.0000 C   0  0  0  0  0  0  0  0  0  0  0  0
    1.0700    0.0000    0.0000 C   0  0  0  0  0  0  0  0  0  0  0  0
    1.0700   -5.0000    0.0000 F   0  0  0  0  0  0  0  0  0  0  0  0
  1  2  2  0  0  0  0 
  1  6  1  0  0  0  0 
  1  7  1  0  0  0  0 
  2  3  1  0  0  0  0 
  3  4  2  0  0  0  0 
  4  5  1  0  0  0  0 
  4  8  1  0  0  0  0 
  5  6  2  0  0  0  0 
M  END
> <Spectrum 19F 0>
-118.3;1.0S;7|

> <Temperature [K]>
0:298 

> <nmrshiftdb2 ID>
10015946

> <Field Strength [MHz]>
0:141.5094416011653 

> <Solvent>
0:Chloroform-D1 (CDCl3) 

> <Assignment Method>
0:1H, H,H-COSY, H,H-NOESY, H,C-HMQC, H,C-HMBC, DEPTQ, 1H, 13C, 1H, H,H-COSY 

$$$$
1-fluoronaphthalene
  CDK     02062313222D
nmrshiftdb2 10016016
 11 12  0  0  0  0  0  0  0  0999 V2000
    5.0000   -2.1700    0.0000 C   0  0  0  0  0  0  0  0  0  0  0  0
    5.0000   -3.6200    0.0000 C   0  0  0  0  0  0  0  0  0  0  0  0
    3.7500   -4.3300    0.0000 C   0  0  0  0  0  0  0  0  0  0  0  0
    2.4900   -3.6200    0.0000 C   0  0  0  0  0  0  0  0  0  0  0  0
    2.4900   -2.1700    0.0000 C   0  0  0  0  0  0  0  0  0  0  0  0
    3.7500   -1.4400    0.0000 C   0  0  0  0  0  0  0  0  0  0  0  0
    1.2500   -1.4400    0.0000 C   0  0  0  0  0  0  0  0  0  0  0  0
    0.0000   -2.1700    0.0000 C   0  0  0  0  0  0  0  0  0  0  0  0
    0.0000   -3.6200    0.0000 C   0  0  0  0  0  0  0  0  0  0  0  0
    1.2500   -4.3300    0.0000 C   0  0  0  0  0  0  0  0  0  0  0  0
    3.7500    0.0000    0.0000 F   0  0  0  0  0  0  0  0  0  0  0  0
  1  2  2  0  0  0  0 
  1  6  1  0  0  0  0 
  2  3  1  0  0  0  0 
  3  4  2  0  0  0  0 
  4  5  1  0  0  0  0 
  4 10  1  0  0  0  0 
  5  6  2  0  0  0  0 
  5  7  1  0  0  0  0 
  6 11  1  0  0  0  0 
  7  8  2  0  0  0  0 
  8  9  1  0  0  0  0 
  9 10  2  0  0  0  0 
M  END
> <Spectrum 19F 0>
-124.0;1.0S;10|

> <Temperature [K]>
0:298 

> <nmrshiftdb2 ID>
10016016

> <Field Strength [MHz]>
0:141.5094416011653 

> <Solvent>
0:Chloroform-D1 (CDCl3) 

> <Assignment Method>
0:1H, H,H-COSY, H,H-NOESY, H,C-HMQC, H,C-HMBC, DEPTQ, 1H, 13C, 1H, H,H-COSY 

$$$$
1,1,1-trichloro-2,2,2-trifluoroethane
  CDK     02062313222D
nmrshiftdb2 10016590
  8  7  0  0  0  0  0  0  0  0999 V2000
    1.6700   -1.6700    0.0000 C   0  0  0  0  0  0  0  0  0  0  0  0
    3.3300   -1.6700    0.0000 C   0  0  0  0  0  0  0  0  0  0  0  0
    3.3300    0.0000    0.0000 Cl  0  0  0  0  0  0  0  0  0  0  0  0
    5.0000   -1.6700    0.0000 Cl  0  0  0  0  0  0  0  0  0  0  0  0
    3.3300   -3.3300    0.0000 Cl  0  0  0  0  0  0  0  0  0  0  0  0
    0.0000   -1.6700    0.0000 F   0  0  0  0  0  0  0  0  0  0  0  0
    1.6700   -3.3300    0.0000 F   0  0  0  0  0  0  0  0  0  0  0  0
    1.6700    0.0000    0.0000 F   0  0  0  0  0  0  0  0  0  0  0  0
  1  2  1  0  0  0  0 
  1  6  1  0  0  0  0 
  1  7  1  0  0  0  0 
  1  8  1  0  0  0  0 
  2  3  1  0  0  0  0 
  2  4  1  0  0  0  0 
  2  5  1  0  0  0  0 
M  END
> <Spectrum 19F 0>
-82.2;1.0S;5|-82.2;1.0S;6|-82.2;1.0S;7|

> <Temperature [K]>
0:298 1:298 2:298 

> <nmrshiftdb2 ID>
10016590

> <Field Strength [MHz]>
0:141.5094416011653 1:141.5094416011653 2:141.5094416011653 

> <Spectrum 19F 1>
-81.77;1.0S;5|-81.77;1.0S;6|-81.77;1.0S;7|

> <Solvent>
0:Chloroform-D1 (CDCl3) 1:Chloroform-D1 (CDCl3) 2:neat 

> <Assignment Method>
0:1H, H,H-COSY, H,H-NOESY, H,C-HMQC, H,C-HMBC, DEPTQ, 1H, 13C, 1H, H,H-COSY 1:1H, H,H-COSY, H,H-NOESY, H,C-HMQC, H,C-HMBC, DEPTQ, 1H, 13C, 1H, H,H-COSY 2:1H, H,H-COSY, H,H-NOESY, H,C-HMQC, H,C-HMBC, DEPTQ, 1H, 13C, 1H, H,H-COSY 

> <Spectrum 19F 2>
-82.0;1.0S;5|-82.0;1.0S;6|-82.0;1.0S;7|

$$$$
1,1,1,2,2,3,3,4,4,4-decafluorobutane
  CDK     02062313222D
nmrshiftdb2 10016595
 14 13  0  0  0  0  0  0  0  0999 V2000
    2.0600   -1.0300    0.0000 C   0  0  0  0  0  0  0  0  0  0  0  0
    2.9400   -1.5400    0.0000 C   0  0  0  0  0  0  0  0  0  0  0  0
    2.0600    0.0000    0.0000 F   0  0  0  0  0  0  0  0  0  0  0  0
    2.0600   -2.0600    0.0000 F   0  0  0  0  0  0  0  0  0  0  0  0
    2.9400   -2.5700    0.0000 F   0  0  0  0  0  0  0  0  0  0  0  0
    2.9400   -0.5100    0.0000 F   0  0  0  0  0  0  0  0  0  0  0  0
    1.0300   -1.0300    0.0000 C   0  0  0  0  0  0  0  0  0  0  0  0
    0.0000   -1.0300    0.0000 F   0  0  0  0  0  0  0  0  0  0  0  0
    1.0300    0.0000    0.0000 F   0  0  0  0  0  0  0  0  0  0  0  0
    1.0300   -2.0600    0.0000 F   0  0  0  0  0  0  0  0  0  0  0  0
    3.9700   -1.5400    0.0000 C   0  0  0  0  0  0  0  0  0  0  0  0
    5.0000   -1.5400    0.0000 F   0  0  0  0  0  0  0  0  0  0  0  0
    3.9700   -2.5700    0.0000 F   0  0  0  0  0  0  0  0  0  0  0  0
    3.9700   -0.5100    0.0000 F   0  0  0  0  0  0  0  0  0  0  0  0
  1  7  1  0  0  0  0 
  1  2  1  0  0  0  0 
  1  4  1  0  0  0  0 
  1  3  1  0  0  0  0 
  2 11  1  0  0  0  0 
  2  6  1  0  0  0  0 
  2  5  1  0  0  0  0 
  7  8  1  0  0  0  0 
  7  9  1  0  0  0  0 
  7 10  1  0  0  0  0 
 11 12  1  0  0  0  0 
 11 13  1  0  0  0  0 
 11 14  1  0  0  0  0 
M  END
> <Spectrum 19F 0>
-127.9;0.666667S;2|-127.9;0.666667S;3|-127.9;0.666667S;4|-127.9;0.666667S;5|-82.5;1.0S;7|-82.5;1.0S;8|-82.5;1.0S;9|-82.5;1.0S;11|-82.5;1.0S;12|-82.5;1.0S;13|

> <Temperature [K]>
0:298 

> <nmrshiftdb2 ID>
10016595

> <Field Strength [MHz]>
0:141.5094416011653 

> <Solvent>
0:neat 

> <Assignment Method>
0:1H, H,H-COSY, H,H-NOESY, H,C-HMQC, H,C-HMBC, DEPTQ, 1H, 13C, 1H, H,H-COSY 

$$$$
TFA
  CDK     02062313222D
nmrshiftdb2 10016792
  8  7  0  0  0  0  0  0  0  0999 V2000
    0.0000   -0.8334    0.0000 F   0  0  0  0  0  0  0  0  0  0  0  0
    0.7173   -1.2500    0.0000 C   0  0  0  0  0  0  0  0  0  0  0  0
    1.4294   -0.8334    0.0000 C   0  0  0  0  0  0  0  0  0  0  0  0
    1.4294    0.0000    0.0000 O   0  0  0  0  0  0  0  0  0  0  0  0
    2.1625   -1.2500    0.0000 O   0  0  0  0  0  0  0  0  0  0  0  0
    2.8713   -1.6529    0.0000 H   0  0  0  0  0  0  0  0  0  0  0  0
    0.0422   -1.6403    0.0000 F   0  0  0  0  0  0  0  0  0  0  0  0
    0.7173   -2.0306    0.0000 F   0  0  0  0  0  0  0  0  0  0  0  0
  1  2  1  0  0  0  0 
  2  3  1  0  0  0  0 
  2  7  1  0  0  0  0 
  2  8  1  0  0  0  0 
  3  4  2  0  0  0  0 
  3  5  1  0  0  0  0 
  5  6  1  0  0  0  0 
M  END
> <Spectrum 19F 0>
-76.3;0.0S;0|-76.3;0.0S;6|-76.3;0.0;7|

> <Temperature [K]>
0:Unreported 1:Unreported 2:Unreported 

> <nmrshiftdb2 ID>
10016792

> <Field Strength [MHz]>
0:Unreported 1:Unreported 2:Unreported 

> <Spectrum 19F 1>
-76.55;0.0;0|-76.55;0.0;6|-76.55;0.0;7|

> <Solvent>
0:TETRACHLORO-METHANE (CCl4) 1:CFCl3 2:neat CFCl3 

> <Assignment Method>
0:Unreported 1:Unreported 2:Unreported 

> <Spectrum 19F 2>
-78.5;0.0S;0|-78.5;0.0S;6|-78.5;0.0;7|

$$$$
methyl 2,2,2-trifluoroacetate
  CDK     02062313222D
nmrshiftdb2 10017802
  8  7  0  0  0  0  0  0  0  0999 V2000
    1.4300   -1.2400    0.0000 C   0  0  0  0  0  0  0  0  0  0  0  0
    2.8600   -1.2400    0.0000 C   0  0  0  0  0  0  0  0  0  0  0  0
    3.5700    0.0000    0.0000 O   0  0  0  0  0  0  0  0  0  0  0  0
    3.5700   -2.4700    0.0000 O   0  0  0  0  0  0  0  0  0  0  0  0
    5.0000   -2.4700    0.0000 C   0  0  0  0  0  0  0  0  0  0  0  0
    0.7100    0.0000    0.0000 F   0  0  0  0  0  0  0  0  0  0  0  0
    0.0000   -1.2400    0.0000 F   0  0  0  0  0  0  0  0  0  0  0  0
    0.7100   -2.4700    0.0000 F   0  0  0  0  0  0  0  0  0  0  0  0
  1  2  1  0  0  0  0 
  1  6  1  0  0  0  0 
  1  7  1  0  0  0  0 
  1  8  1  0  0  0  0 
  2  3  2  0  0  0  0 
  2  4  1  0  0  0  0 
  4  5  1  0  0  0  0 
M  END
> <Spectrum 19F 0>
-74.21;0.0S;5|-74.21;0.0S;6|-74.21;0.0S;7|

> <Temperature [K]>
0:Unreported 

> <nmrshiftdb2 ID>
10017802

> <Field Strength [MHz]>
0:Unreported 

> <Solvent>
0:Unreported 

> <Assignment Method>
0:Unreported 

$$$$
6-fluoro-1H-indole
  CDK     02062313222D
nmrshiftdb2 10021807
 11 12  0  0  0  0  0  0  0  0999 V2000
    2.1600    0.0000    0.0000 C   0  0  0  0  0  0  0  0  0  0  0  0
    1.1200   -0.6000    0.0000 C   0  0  0  0  0  0  0  0  0  0  0  0
    1.1200   -1.8000    0.0000 C   0  0  0  0  0  0  0  0  0  0  0  0
    2.1600   -2.4000    0.0000 C   0  0  0  0  0  0  0  0  0  0  0  0
    3.2000   -1.8000    0.0000 C   0  0  0  0  0  0  0  0  0  0  0  0
    3.2000   -0.6000    0.0000 C   0  0  0  0  0  0  0  0  0  0  0  0
    5.0000   -1.3200    0.0000 C   0  0  0  0  0  0  0  0  0  0  0  0
    4.3600   -0.3100    0.0000 C   0  0  0  0  0  0  0  0  0  0  0  0
    4.2300   -2.2400    0.0000 N   0  0  0  0  0  0  0  0  0  0  0  0
    0.0000   -2.5100    0.0000 F   0  0  0  0  0  0  0  0  0  0  0  0
    4.5025   -3.3775    0.0000 H   0  0  0  0  0  0  0  0  0  0  0  0
  1  2  2  0  0  0  0 
  1  6  1  0  0  0  0 
  2  3  1  0  0  0  0 
  3  4  2  0  0  0  0 
  3 10  1  0  0  0  0 
  4  5  1  0  0  0  0 
  5  6  2  0  0  0  0 
  5  9  1  0  0  0  0 
  6  8  1  0  0  0  0 
  9  7  1  0  0  0  0 
  9 11  1  0  0  0  0 
  7  8  2  0  0  0  0 
M  END
> <Spectrum 19F 0>
-121.8;1.0S;9|

> <Temperature [K]>
0:298 

> <nmrshiftdb2 ID>
10021807

> <Field Strength [MHz]>
0:141.5094416011653 

> <Solvent>
0:Chloroform-D1 (CDCl3) 

> <Assignment Method>
0:1H, H,H-COSY, H,H-NOESY, H,C-HMQC, H,C-HMBC, DEPTQ, 1H, 13C, 1H, H,H-COSY 

$$$$
1-fluoro-4-nitrobenzene
  CDK     02062313222D
nmrshiftdb2 10023357
 10 10  0  0  0  0  0  0  0  0999 V2000
    1.0900   -2.4100    0.0000 C   0  0  0  0  0  0  0  0  0  0  0  0
    1.6400   -4.8500    0.0000 C   0  0  0  0  0  0  0  0  0  0  0  0
    2.7400   -4.8500    0.0000 C   0  0  0  0  0  0  0  0  0  0  0  0
    3.2900   -2.4100    0.0000 C   0  0  0  0  0  0  0  0  0  0  0  0
    2.7400    0.0000    0.0000 C   0  0  0  0  0  0  0  0  0  0  0  0
    1.6400    0.0000    0.0000 C   0  0  0  0  0  0  0  0  0  0  0  0
    4.9400   -4.8500    0.0000 O   0  0  0  0  0  0  0  0  0  0  0  0
    4.9400    0.0000    0.0000 O   0  5  0  0  0  0  0  0  0  0  0  0
    4.3900   -2.4100    0.0000 N   0  3  0  0  0  0  0  0  0  0  0  0
    0.0000   -2.4100    0.0000 F   0  0  0  0  0  0  0  0  0  0  0  0
  1  2  1  0  0  0  0 
  1  6  2  0  0  0  0 
  1 10  1  0  0  0  0 
  2  3  2  0  0  0  0 
  3  4  1  0  0  0  0 
  4  5  2  0  0  0  0 
  4  9  1  0  0  0  0 
  5  6  1  0  0  0  0 
  7  9  2  0  0  0  0 
  8  9  1  0  0  0  0 
M  CHG  1   8  -1
M  CHG  1   9   1
M  END
> <Spectrum 19F 0>
-108.9;1.0S;9|

> <Temperature [K]>
0:298 

> <nmrshiftdb2 ID>
10023357

> <Field Strength [MHz]>
0:141.5094416011653 

> <Solvent>
0:Chloroform-D1 (CDCl3) 

> <Assignment Method>
0:1H, H,H-COSY, H,H-NOESY, H,C-HMQC, H,C-HMBC, DEPTQ, 1H, 13C, 1H, H,H-COSY 

$$$$
6-fluoro-1,2,3,4-tetrahydronaphthalene
  CDK     02062313222D
nmrshiftdb2 10023506
 11 12  0  0  0  0  0  0  0  0999 V2000
    2.0000    0.0000    0.0000 C   0  0  0  0  0  0  0  0  0  0  0  0
    1.0100   -1.2600    0.0000 C   0  0  0  0  0  0  0  0  0  0  0  0
    1.0100   -3.7700    0.0000 C   0  0  0  0  0  0  0  0  0  0  0  0
    2.0000   -4.9800    0.0000 C   0  0  0  0  0  0  0  0  0  0  0  0
    3.0000   -3.7700    0.0000 C   0  0  0  0  0  0  0  0  0  0  0  0
    3.0000   -1.2600    0.0000 C   0  0  0  0  0  0  0  0  0  0  0  0
    5.0000   -3.7700    0.0000 C   0  0  0  0  0  0  0  0  0  0  0  0
    5.0000   -1.2600    0.0000 C   0  0  0  0  0  0  0  0  0  0  0  0
    4.0000    0.0000    0.0000 C   0  0  0  0  0  0  0  0  0  0  0  0
    4.0000   -4.9800    0.0000 C   0  0  0  0  0  0  0  0  0  0  0  0
    0.0000   -5.0000    0.0000 F   0  0  0  0  0  0  0  0  0  0  0  0
  1  2  2  0  0  0  0 
  1  6  1  0  0  0  0 
  2  3  1  0  0  0  0 
  3  4  2  0  0  0  0 
  3 11  1  0  0  0  0 
  4  5  1  0  0  0  0 
  5  6  2  0  0  0  0 
  5 10  1  0  0  0  0 
  6  9  1  0  0  0  0 
  7 10  1  0  0  0  0 
  7  8  1  0  0  0  0 
  8  9  1  0  0  0  0 
M  END
> <NMRBasisSet>
0:6-31G* 

> <Program>
0:Spartan 

> <Temperature [K]>
1:298 

> <Field Strength [MHz]>
1:141.5094416011653 

> <Assignment Method>
1:1H, H,H-COSY, H,H-NOESY, H,C-HMQC, H,C-HMBC, DEPTQ, 1H, 13C, 1H, H,H-COSY 

> <GeomMethod>
0:Hartree-Fock 

> <NMRModel>
0:Hartree-Fock 

> <nmrshiftdb2 ID>
10023506

> <NMRLocalis>
0:HF-GIAO NMR 

> <NMRStandard>
0:Unreported 

> <Spectrum 19F 1>
-121.8;1.0S;10|

> <Solvent>
1:CCl4 

> <GeomBasisSet>
0:6-31G* 

$$$$
5-fluoro-1,2,3,4-tetrahydronaphthalene
  CDK     02062313222D
nmrshiftdb2 10023518
 11 12  0  0  0  0  0  0  0  0999 V2000
    1.2500    0.0000    0.0000 C   0  0  0  0  0  0  0  0  0  0  0  0
    0.0000   -0.8300    0.0000 C   0  0  0  0  0  0  0  0  0  0  0  0
    0.0000   -2.5200    0.0000 C   0  0  0  0  0  0  0  0  0  0  0  0
    1.2500   -3.3300    0.0000 C   0  0  0  0  0  0  0  0  0  0  0  0
    2.5000   -2.5200    0.0000 C   0  0  0  0  0  0  0  0  0  0  0  0
    2.5000   -0.8300    0.0000 C   0  0  0  0  0  0  0  0  0  0  0  0
    5.0000   -0.8300    0.0000 C   0  0  0  0  0  0  0  0  0  0  0  0
    3.7500    0.0000    0.0000 C   0  0  0  0  0  0  0  0  0  0  0  0
    3.7500   -3.3300    0.0000 C   0  0  0  0  0  0  0  0  0  0  0  0
    5.0000   -2.5200    0.0000 C   0  0  0  0  0  0  0  0  0  0  0  0
    1.2500   -5.0000    0.0000 F   0  0  0  0  0  0  0  0  0  0  0  0
  1  2  2  0  0  0  0 
  1  6  1  0  0  0  0 
  2  3  1  0  0  0  0 
  3  4  2  0  0  0  0 
  4  5  1  0  0  0  0 
  4 11  1  0  0  0  0 
  5  6  2  0  0  0  0 
  5  9  1  0  0  0  0 
  6  8  1  0  0  0  0 
  7 10  1  0  0  0  0 
  7  8  1  0  0  0  0 
  9 10  1  0  0  0  0 
M  END
> <NMRBasisSet>
0:6-31G* 

> <Program>
0:Spartan 

> <Temperature [K]>
1:298 

> <Field Strength [MHz]>
1:141.5094416011653 

> <Assignment Method>
1:1H, H,H-COSY, H,H-NOESY, H,C-HMQC, H,C-HMBC, DEPTQ, 1H, 13C, 1H, H,H-COSY 

> <GeomMethod>
0:Hartree-Fock 

> <NMRModel>
0:Hartree-Fock 

> <nmrshiftdb2 ID>
10023518

> <NMRLocalis>
0:HF-GIAO NMR 

> <NMRStandard>
0:Unreported 

> <Spectrum 19F 1>
-120.75;1.0S;10|

> <Solvent>
1:CCl4 

> <GeomBasisSet>
0:6-31G* 

$$$$
2-(trifluoromethyl)aniline
  CDK     02062313222D
nmrshiftdb2 10024388
 11 11  0  0  0  0  0  0  0  0999 V2000
    1.6600   -3.7500    0.0000 C   0  0  0  0  0  0  0  0  0  0  0  0
    2.5100   -5.0000    0.0000 C   0  0  0  0  0  0  0  0  0  0  0  0
    4.1700   -5.0000    0.0000 C   0  0  0  0  0  0  0  0  0  0  0  0
    5.0000   -3.7500    0.0000 C   0  0  0  0  0  0  0  0  0  0  0  0
    4.1700   -2.5000    0.0000 C   0  0  0  0  0  0  0  0  0  0  0  0
    2.5100   -2.5000    0.0000 C   0  0  0  0  0  0  0  0  0  0  0  0
    1.6600   -1.2500    0.0000 C   0  0  0  0  0  0  0  0  0  0  0  0
    0.0000   -3.7500    0.0000 N   0  0  0  0  0  0  0  0  0  0  0  0
    2.5100    0.0000    0.0000 F   0  0  0  0  0  0  0  0  0  0  0  0
    0.8300    0.0000    0.0000 F   0  0  0  0  0  0  0  0  0  0  0  0
    0.0000   -1.2500    0.0000 F   0  0  0  0  0  0  0  0  0  0  0  0
  1  2  1  0  0  0  0 
  1  6  2  0  0  0  0 
  1  8  1  0  0  0  0 
  2  3  2  0  0  0  0 
  3  4  1  0  0  0  0 
  4  5  2  0  0  0  0 
  5  6  1  0  0  0  0 
  6  7  1  0  0  0  0 
  7 10  1  0  0  0  0 
  7 11  1  0  0  0  0 
  7  9  1  0  0  0  0 
M  END
> <Spectrum 19F 0>
-60.62;3.0;8|-60.62;3.0;9|-60.62;3.0;10|

> <Temperature [K]>
0:Unreported 

> <nmrshiftdb2 ID>
10024388

> <Field Strength [MHz]>
0:Unreported 

> <Solvent>
0:Unreported 

> <Assignment Method>
0:Unreported 

$$$$
Trifluorophosphin
  CDK     02062313222D
nmrshiftdb2 10026879
  4  3  0  0  0  0  0  0  0  0999 V2000
    0.0000    0.0000    0.0000 P   0  0  0  0  0  0  0  0  0  0  0  0
    0.0000    0.8250    0.0000 F   0  0  0  0  0  0  0  0  0  0  0  0
    0.7145   -0.4125    0.0000 F   0  0  0  0  0  0  0  0  0  0  0  0
   -0.7145   -0.4125    0.0000 F   0  0  0  0  0  0  0  0  0  0  0  0
  1  2  1  0  0  0  0 
  1  3  1  0  0  0  0 
  1  4  1  0  0  0  0 
M  END
> <Spectrum 19F 0>
-35.1;0.0S;1|-35.1;0.0S;2|-35.1;0.0S;3|

> <Temperature [K]>
0:Unreported 

> <nmrshiftdb2 ID>
10026879

> <Field Strength [MHz]>
0:Unreported 

> <Solvent>
0:Unreported 

> <Assignment Method>
0:Unreported 

$$$$
Acetyl fluoride
  CDK     02062313222D
nmrshiftdb2 20027192
  4  3  0  0  0  0  0  0  0  0999 V2000
  166.0000 1048.0000    0.0000 C   0  0  0  0  0  0  0  0  0  0  0  0
  191.0000 1073.0000    0.0000 C   0  0  0  0  0  0  0  0  0  0  0  0
  216.0000 1048.0000    0.0000 F   0  0  0  0  0  0  0  0  0  0  0  0
  191.0000 1109.0000    0.0000 O   0  0  0  0  0  0  0  0  0  0  0  0
  1  2  1  0  0  0  0 
  2  3  1  0  0  0  0 
  2  4  2  0  0  0  0 
M  END
> <Spectrum 19F 0>
49.0;1.0S;2|

> <Temperature [K]>
0:298 

> <nmrshiftdb2 ID>
20027192

> <Field Strength [MHz]>
0:141.5094416011653 

> <Solvent>
0:Chloroform-D1 (CDCl3) 

> <Assignment Method>
0:1H, H,H-COSY, H,H-NOESY, H,C-HMQC, H,C-HMBC, DEPTQ, 1H, 13C, 1H, H,H-COSY 

$$$$
3,5-difluoropyridine
  CDK     02062313222D
nmrshiftdb2 20027677
  8  8  0  0  0  0  0  0  0  0999 V2000
    2.5000    0.0000    0.0000 C   0  0  0  0  0  0  0  0  0  0  0  0
    1.2500   -1.2500    0.0000 C   0  0  0  0  0  0  0  0  0  0  0  0
    1.2500   -3.7900    0.0000 C   0  0  0  0  0  0  0  0  0  0  0  0
    3.7500   -3.7900    0.0000 C   0  0  0  0  0  0  0  0  0  0  0  0
    3.7500   -1.2500    0.0000 C   0  0  0  0  0  0  0  0  0  0  0  0
    2.5000   -5.0000    0.0000 N   0  0  0  0  0  0  0  0  0  0  0  0
    5.0000    0.0000    0.0000 F   0  0  0  0  0  0  0  0  0  0  0  0
    0.0000    0.0000    0.0000 F   0  0  0  0  0  0  0  0  0  0  0  0
  1  2  2  0  0  0  0 
  1  5  1  0  0  0  0 
  2  3  1  0  0  0  0 
  2  8  1  0  0  0  0 
  3  6  2  0  0  0  0 
  4  6  1  0  0  0  0 
  4  5  2  0  0  0  0 
  5  7  1  0  0  0  0 
M  END
> <Spectrum 19F 0>
-125.0;1.0S;6|-125.0;1.0S;7|

> <Temperature [K]>
0:298 

> <nmrshiftdb2 ID>
20027677

> <Field Strength [MHz]>
0:141.5094416011653 

> <Solvent>
0:Chloroform-D1 (CDCl3) 

> <Assignment Method>
0:1H, H,H-COSY, H,H-NOESY, H,C-HMQC, H,C-HMBC, DEPTQ, 1H, 13C, 1H, H,H-COSY 

$$$$
1-bromo-2-fluorobenzene
  CDK     02062313222D
nmrshiftdb2 20028172
  8  8  0  0  0  0  0  0  0  0999 V2000
    1.6600   -1.6700    0.0000 C   0  0  0  0  0  0  0  0  0  0  0  0
    0.0000   -2.5000    0.0000 C   0  0  0  0  0  0  0  0  0  0  0  0
    0.0000   -4.1800    0.0000 C   0  0  0  0  0  0  0  0  0  0  0  0
    3.3400   -4.1800    0.0000 C   0  0  0  0  0  0  0  0  0  0  0  0
    3.3400   -2.5000    0.0000 C   0  0  0  0  0  0  0  0  0  0  0  0
    1.6600   -5.0000    0.0000 C   0  0  0  0  0  0  0  0  0  0  0  0
    5.0000   -1.6700    0.0000 F   0  0  0  0  0  0  0  0  0  0  0  0
    1.6600    0.0000    0.0000 Br  0  0  0  0  0  0  0  0  0  0  0  0
  1  2  1  0  0  0  0 
  1  5  2  0  0  0  0 
  1  8  1  0  0  0  0 
  2  3  2  0  0  0  0 
  3  6  1  0  0  0  0 
  4  6  2  0  0  0  0 
  4  5  1  0  0  0  0 
  5  7  1  0  0  0  0 
M  END
> <Spectrum 19F 0>
-107.7;1.0;6|

> <Temperature [K]>
0:Unreported 

> <nmrshiftdb2 ID>
20028172

> <Field Strength [MHz]>
0:Unreported 

> <Solvent>
0:acetonitril 

> <Assignment Method>
0:Unreported 

$$$$

  CDK     02062313222D
nmrshiftdb2 20028916
  2  1  0  0  0  0  0  0  0  0999 V2000
  147.0000 1118.0000    0.0000 C   0  0  0  0  0  0  0  0  0  0  0  0
  178.0000 1135.0000    0.0000 F   0  0  0  0  0  0  0  0  0  0  0  0
  1  2  1  0  0  0  0 
M  END
> <Spectrum 19F 0>
-271.9;0.0S;1|

> <Temperature [K]>
0:Unreported 

> <nmrshiftdb2 ID>
20028916

> <Field Strength [MHz]>
0:Unreported 

> <Solvent>
0:Unreported 

> <Assignment Method>
0:Unreported 

$$$$
Fluoroethane
  CDK     02062313222D
nmrshiftdb2 20030038
  3  2  0  0  0  0  0  0  0  0999 V2000
    2.8701   25.6446    0.0000 C   0  0  0  0  0  0  0  0  0  0  0  0
    3.5935   26.0413    0.0000 C   0  0  0  0  0  0  0  0  0  0  0  0
    4.1769   25.4580    0.0000 F   0  0  0  0  0  0  0  0  0  0  0  0
  1  2  1  0  0  0  0 
  2  3  1  0  0  0  0 
M  END
> <Spectrum 19F 0>
-213.0;0.0S;2|

> <Temperature [K]>
0:Unreported 

> <nmrshiftdb2 ID>
20030038

> <Field Strength [MHz]>
0:Unreported 

> <Solvent>
0:Unreported 

> <Assignment Method>
0:Unreported 

$$$$
fluorocyclopentane
  CDK     02062313222D
nmrshiftdb2 20030815
  6  6  0  0  0  0  0  0  0  0999 V2000
    2.5000   -3.0000    0.0000 C   0  0  0  0  0  0  0  0  0  0  0  0
    5.0000   -2.0000    0.0000 C   0  0  0  0  0  0  0  0  0  0  0  0
    5.0000    0.0000    0.0000 C   0  0  0  0  0  0  0  0  0  0  0  0
    0.0000    0.0000    0.0000 C   0  0  0  0  0  0  0  0  0  0  0  0
    0.0000   -2.0000    0.0000 C   0  0  0  0  0  0  0  0  0  0  0  0
    2.5000   -5.0000    0.0000 F   0  0  0  0  0  0  0  0  0  0  0  0
  1  2  1  0  0  0  0 
  1  5  1  0  0  0  0 
  1  6  1  0  0  0  0 
  2  3  1  0  0  0  0 
  3  4  1  0  0  0  0 
  4  5  1  0  0  0  0 
M  END
> <Spectrum 19F 0>
-171.0;1.0S;5|

> <Temperature [K]>
0:298 

> <nmrshiftdb2 ID>
20030815

> <Field Strength [MHz]>
0:141.5094416011653 

> <Solvent>
0:Chloroform-D1 (CDCl3) 

> <Assignment Method>
0:1H, H,H-COSY, H,H-NOESY, H,C-HMQC, H,C-HMBC, DEPTQ, 1H, 13C, 1H, H,H-COSY 

$$$$
2-fluorophenol
  CDK     02062313222D
nmrshiftdb2 20033102
  8  8  0  0  0  0  0  0  0  0999 V2000
    1.6900   -1.6700    0.0000 C   0  0  0  0  0  0  0  0  0  0  0  0
    0.0000   -2.5100    0.0000 C   0  0  0  0  0  0  0  0  0  0  0  0
    0.0000   -4.1900    0.0000 C   0  0  0  0  0  0  0  0  0  0  0  0
    1.6900   -5.0000    0.0000 C   0  0  0  0  0  0  0  0  0  0  0  0
    3.3300   -4.1900    0.0000 C   0  0  0  0  0  0  0  0  0  0  0  0
    3.3300   -2.5100    0.0000 C   0  0  0  0  0  0  0  0  0  0  0  0
    5.0000   -1.6800    0.0000 O   0  0  0  0  0  0  0  0  0  0  0  0
    1.6900    0.0000    0.0000 F   0  0  0  0  0  0  0  0  0  0  0  0
  1  2  2  0  0  0  0 
  1  6  1  0  0  0  0 
  1  8  1  0  0  0  0 
  2  3  1  0  0  0  0 
  3  4  2  0  0  0  0 
  4  5  1  0  0  0  0 
  5  6  2  0  0  0  0 
  6  7  1  0  0  0  0 
M  END
> <Spectrum 19F 0>
-141.0;1.0S;7|

> <Temperature [K]>
0:298 

> <nmrshiftdb2 ID>
20033102

> <Field Strength [MHz]>
0:141.5094416011653 

> <Solvent>
0:Chloroform-D1 (CDCl3) 

> <Assignment Method>
0:1H, H,H-COSY, H,H-NOESY, H,C-HMQC, H,C-HMBC, DEPTQ, 1H, 13C, 1H, H,H-COSY 

$$$$
4-fluoroaniline
  CDK     02062313222D
nmrshiftdb2 20033126
  8  8  0  0  0  0  0  0  0  0999 V2000
    2.5000    0.0000    0.0000 C   0  0  0  0  0  0  0  0  0  0  0  0
    1.2500   -1.2500    0.0000 C   0  0  0  0  0  0  0  0  0  0  0  0
    1.2500   -3.7500    0.0000 C   0  0  0  0  0  0  0  0  0  0  0  0
    2.5000   -5.0000    0.0000 C   0  0  0  0  0  0  0  0  0  0  0  0
    3.7500   -3.7500    0.0000 C   0  0  0  0  0  0  0  0  0  0  0  0
    3.7500   -1.2500    0.0000 C   0  0  0  0  0  0  0  0  0  0  0  0
    5.0000    0.0000    0.0000 N   0  0  0  0  0  0  0  0  0  0  0  0
    0.0000   -5.0000    0.0000 F   0  0  0  0  0  0  0  0  0  0  0  0
  1  2  2  0  0  0  0 
  1  6  1  0  0  0  0 
  2  3  1  0  0  0  0 
  3  4  2  0  0  0  0 
  3  8  1  0  0  0  0 
  4  5  1  0  0  0  0 
  5  6  2  0  0  0  0 
  6  7  1  0  0  0  0 
M  END
> <Spectrum 19F 0>
-130.72;1.0S;7|

> <Temperature [K]>
0:298 

> <nmrshiftdb2 ID>
20033126

> <Field Strength [MHz]>
0:141.5094416011653 

> <Solvent>
0:Chloroform-D1 (CDCl3) 

> <Assignment Method>
0:1H, H,H-COSY, H,H-NOESY, H,C-HMQC, H,C-HMBC, DEPTQ, 1H, 13C, 1H, H,H-COSY 

$$$$
fluorobenzene
  CDK     02062313222D
nmrshiftdb2 20036226
  7  7  0  0  0  0  0  0  0  0999 V2000
    2.4900   -1.6700    0.0000 C   0  0  0  0  0  0  0  0  0  0  0  0
    0.0000   -2.5000    0.0000 C   0  0  0  0  0  0  0  0  0  0  0  0
    0.0000   -4.1700    0.0000 C   0  0  0  0  0  0  0  0  0  0  0  0
    2.4900   -5.0000    0.0000 C   0  0  0  0  0  0  0  0  0  0  0  0
    5.0000   -4.1700    0.0000 C   0  0  0  0  0  0  0  0  0  0  0  0
    5.0000   -2.5000    0.0000 C   0  0  0  0  0  0  0  0  0  0  0  0
    2.4900    0.0000    0.0000 F   0  0  0  0  0  0  0  0  0  0  0  0
  1  2  1  0  0  0  0 
  1  6  2  0  0  0  0 
  1  7  1  0  0  0  0 
  2  3  2  0  0  0  0 
  3  4  1  0  0  0  0 
  4  5  2  0  0  0  0 
  5  6  1  0  0  0  0 
M  END
> <Spectrum 19F 0>
-113.5;0.0S;6|

> <Temperature [K]>
0:Unreported 

> <nmrshiftdb2 ID>
20036226

> <Field Strength [MHz]>
0:Unreported 

> <Solvent>
0:Unreported 

> <Assignment Method>
0:Unreported 

$$$$
1,3-bis(trifluoromethyl)benzene
  CDK     02062313222D
nmrshiftdb2 20044438
 14 14  0  0  0  0  0  0  0  0999 V2000
    2.4900    0.0000    0.0000 C   0  0  0  0  0  0  0  0  0  0  0  0
    1.6400   -0.8500    0.0000 C   0  0  0  0  0  0  0  0  0  0  0  0
    1.6400   -2.5100    0.0000 C   0  0  0  0  0  0  0  0  0  0  0  0
    3.2900   -2.5100    0.0000 C   0  0  0  0  0  0  0  0  0  0  0  0
    3.2900   -0.8500    0.0000 C   0  0  0  0  0  0  0  0  0  0  0  0
    2.4900   -3.3300    0.0000 C   0  0  0  0  0  0  0  0  0  0  0  0
    0.8300   -3.3400    0.0000 C   0  0  0  0  0  0  0  0  0  0  0  0
    4.1400   -3.3100    0.0000 C   0  0  0  0  0  0  0  0  0  0  0  0
    5.0000   -2.5100    0.0000 F   0  0  0  0  0  0  0  0  0  0  0  0
    5.0000   -4.1000    0.0000 F   0  0  0  0  0  0  0  0  0  0  0  0
    4.1400   -4.8900    0.0000 F   0  0  0  0  0  0  0  0  0  0  0  0
    0.0000   -4.1600    0.0000 F   0  0  0  0  0  0  0  0  0  0  0  0
    0.8300   -5.0000    0.0000 F   0  0  0  0  0  0  0  0  0  0  0  0
    0.0000   -2.5100    0.0000 F   0  0  0  0  0  0  0  0  0  0  0  0
  1  2  2  0  0  0  0 
  1  5  1  0  0  0  0 
  2  3  1  0  0  0  0 
  3  6  2  0  0  0  0 
  3  7  1  0  0  0  0 
  4  5  2  0  0  0  0 
  4  6  1  0  0  0  0 
  4  8  1  0  0  0  0 
  7 14  1  0  0  0  0 
  7 12  1  0  0  0  0 
  7 13  1  0  0  0  0 
  8 10  1  0  0  0  0 
  8 11  1  0  0  0  0 
  8  9  1  0  0  0  0 
M  END
> <Spectrum 19F 0>
-64.0;1.0S;8|-64.0;1.0S;9|-64.0;1.0S;10|-64.0;1.0S;11|-64.0;1.0S;12|-64.0;1.0S;13|

> <Temperature [K]>
0:298 

> <nmrshiftdb2 ID>
20044438

> <Field Strength [MHz]>
0:141.5094416011653 

> <Solvent>
0:Chloroform-D1 (CDCl3) 

> <Assignment Method>
0:1H, H,H-COSY, H,H-NOESY, H,C-HMQC, H,C-HMBC, DEPTQ, 1H, 13C, 1H, H,H-COSY 

$$$$
1,4-bis(trifluoromethyl)benzene
  CDK     02062313222D
nmrshiftdb2 20044445
 14 14  0  0  0  0  0  0  0  0999 V2000
    2.4800   -1.1500    0.0000 C   0  0  0  0  0  0  0  0  0  0  0  0
    1.6300   -1.8100    0.0000 C   0  0  0  0  0  0  0  0  0  0  0  0
    1.6300   -3.0800    0.0000 C   0  0  0  0  0  0  0  0  0  0  0  0
    3.2800   -3.0800    0.0000 C   0  0  0  0  0  0  0  0  0  0  0  0
    3.2800   -1.8100    0.0000 C   0  0  0  0  0  0  0  0  0  0  0  0
    2.4800   -3.7100    0.0000 C   0  0  0  0  0  0  0  0  0  0  0  0
    0.8300   -3.7200    0.0000 C   0  0  0  0  0  0  0  0  0  0  0  0
    4.1500   -1.2300    0.0000 C   0  0  0  0  0  0  0  0  0  0  0  0
    4.1500    0.0000    0.0000 F   0  0  0  0  0  0  0  0  0  0  0  0
    5.0000   -0.6100    0.0000 F   0  0  0  0  0  0  0  0  0  0  0  0
    5.0000   -1.8400    0.0000 F   0  0  0  0  0  0  0  0  0  0  0  0
    0.0000   -3.0800    0.0000 F   0  0  0  0  0  0  0  0  0  0  0  0
    0.0000   -4.3500    0.0000 F   0  0  0  0  0  0  0  0  0  0  0  0
    0.8300   -5.0000    0.0000 F   0  0  0  0  0  0  0  0  0  0  0  0
  1  2  2  0  0  0  0 
  1  5  1  0  0  0  0 
  2  3  1  0  0  0  0 
  3  6  2  0  0  0  0 
  3  7  1  0  0  0  0 
  4  5  2  0  0  0  0 
  4  6  1  0  0  0  0 
  5  8  1  0  0  0  0 
  7 14  1  0  0  0  0 
  7 12  1  0  0  0  0 
  7 13  1  0  0  0  0 
  8 10  1  0  0  0  0 
  8  9  1  0  0  0  0 
  8 11  1  0  0  0  0 
M  END
> <Spectrum 19F 0>
-64.3;1.0S;8|-64.3;1.0S;9|-64.3;1.0S;10|-64.3;1.0S;11|-64.3;1.0S;12|-64.3;1.0S;13|

> <Temperature [K]>
0:298 

> <nmrshiftdb2 ID>
20044445

> <Field Strength [MHz]>
0:141.5094416011653 

> <Solvent>
0:Chloroform-D1 (CDCl3) 

> <Assignment Method>
0:1H, H,H-COSY, H,H-NOESY, H,C-HMQC, H,C-HMBC, DEPTQ, 1H, 13C, 1H, H,H-COSY 

$$$$
1,2-bis(trifluoromethyl)benzene
  CDK     02062313222D
nmrshiftdb2 20044447
 14 14  0  0  0  0  0  0  0  0999 V2000
    3.8200   -1.1600    0.0000 C   0  0  0  0  0  0  0  0  0  0  0  0
    2.5600   -1.8200    0.0000 C   0  0  0  0  0  0  0  0  0  0  0  0
    2.5600   -3.0900    0.0000 C   0  0  0  0  0  0  0  0  0  0  0  0
    5.0000   -3.0900    0.0000 C   0  0  0  0  0  0  0  0  0  0  0  0
    5.0000   -1.8200    0.0000 C   0  0  0  0  0  0  0  0  0  0  0  0
    3.8200   -3.7200    0.0000 C   0  0  0  0  0  0  0  0  0  0  0  0
    1.3600   -3.7300    0.0000 C   0  0  0  0  0  0  0  0  0  0  0  0
    1.2700   -1.2200    0.0000 C   0  0  0  0  0  0  0  0  0  0  0  0
    1.2700    0.0000    0.0000 F   0  0  0  0  0  0  0  0  0  0  0  0
    0.0000   -0.6100    0.0000 F   0  0  0  0  0  0  0  0  0  0  0  0
    0.0000   -1.8300    0.0000 F   0  0  0  0  0  0  0  0  0  0  0  0
    0.1200   -3.0900    0.0000 F   0  0  0  0  0  0  0  0  0  0  0  0
    0.1200   -4.3600    0.0000 F   0  0  0  0  0  0  0  0  0  0  0  0
    1.3600   -5.0000    0.0000 F   0  0  0  0  0  0  0  0  0  0  0  0
  1  2  2  0  0  0  0 
  1  5  1  0  0  0  0 
  2  3  1  0  0  0  0 
  2  8  1  0  0  0  0 
  3  6  2  0  0  0  0 
  3  7  1  0  0  0  0 
  4  5  2  0  0  0  0 
  4  6  1  0  0  0  0 
  7 12  1  0  0  0  0 
  7 13  1  0  0  0  0 
  7 14  1  0  0  0  0 
  8 10  1  0  0  0  0 
  8 11  1  0  0  0  0 
  8  9  1  0  0  0  0 
M  END
> <Spectrum 19F 0>
-60.1;1.0S;8|-60.1;1.0S;9|-60.1;1.0S;10|-60.1;1.0S;11|-60.1;1.0S;12|-60.1;1.0S;13|

> <Temperature [K]>
0:298 

> <nmrshiftdb2 ID>
20044447

> <Field Strength [MHz]>
0:141.5094416011653 

> <Solvent>
0:Chloroform-D1 (CDCl3) 

> <Assignment Method>
0:1H, H,H-COSY, H,H-NOESY, H,C-HMQC, H,C-HMBC, DEPTQ, 1H, 13C, 1H, H,H-COSY 

$$$$
1-fluoro-3-methylbenzene
  CDK     02062313222D
nmrshiftdb2 20044464
  8  8  0  0  0  0  0  0  0  0999 V2000
    2.4900    0.0000    0.0000 C   0  0  0  0  0  0  0  0  0  0  0  0
    1.2100   -1.2800    0.0000 C   0  0  0  0  0  0  0  0  0  0  0  0
    1.2100   -3.7400    0.0000 C   0  0  0  0  0  0  0  0  0  0  0  0
    3.7200   -3.7400    0.0000 C   0  0  0  0  0  0  0  0  0  0  0  0
    3.7200   -1.2800    0.0000 C   0  0  0  0  0  0  0  0  0  0  0  0
    2.4900   -4.9700    0.0000 C   0  0  0  0  0  0  0  0  0  0  0  0
    5.0000   -4.9500    0.0000 C   0  0  0  0  0  0  0  0  0  0  0  0
    0.0000   -5.0000    0.0000 F   0  0  0  0  0  0  0  0  0  0  0  0
  1  2  2  0  0  0  0 
  1  5  1  0  0  0  0 
  2  3  1  0  0  0  0 
  3  6  2  0  0  0  0 
  3  8  1  0  0  0  0 
  4  5  2  0  0  0  0 
  4  6  1  0  0  0  0 
  4  7  1  0  0  0  0 
M  END
> <Spectrum 19F 0>
-113.5;1.0S;7|

> <Temperature [K]>
0:298 

> <nmrshiftdb2 ID>
20044464

> <Field Strength [MHz]>
0:141.5094416011653 

> <Solvent>
0:Chloroform-D1 (CDCl3) 

> <Assignment Method>
0:1H, H,H-COSY, H,H-NOESY, H,C-HMQC, H,C-HMBC, DEPTQ, 1H, 13C, 1H, H,H-COSY 

$$$$
1,1,1,2,2-pentafluoroethane
  CDK     02062313222D
nmrshiftdb2 20044469
  7  6  0  0  0  0  0  0  0  0999 V2000
    3.2800   -1.9800    0.0000 C   0  0  0  0  0  0  0  0  0  0  0  0
    1.6700   -2.9800    0.0000 C   0  0  0  0  0  0  0  0  0  0  0  0
    5.0000   -2.9400    0.0000 F   0  0  0  0  0  0  0  0  0  0  0  0
    3.2800    0.0000    0.0000 F   0  0  0  0  0  0  0  0  0  0  0  0
    1.6700   -5.0000    0.0000 F   0  0  0  0  0  0  0  0  0  0  0  0
    0.0000   -1.9800    0.0000 F   0  0  0  0  0  0  0  0  0  0  0  0
    0.0000   -3.9700    0.0000 F   0  0  0  0  0  0  0  0  0  0  0  0
  1  4  1  0  0  0  0 
  1  3  1  0  0  0  0 
  1  2  1  0  0  0  0 
  2  5  1  0  0  0  0 
  2  6  1  0  0  0  0 
  2  7  1  0  0  0  0 
M  END
> <Spectrum 19F 0>
-86.2;1.0S;4|-86.2;1.0S;5|-86.2;1.0S;6|-142.8;0.666667S;2|-142.8;0.666667S;3|

> <Temperature [K]>
0:298 1:298 2:298 

> <nmrshiftdb2 ID>
20044469

> <Field Strength [MHz]>
0:141.5094416011653 1:141.5094416011653 2:141.5094416011653 

> <Spectrum 19F 1>
-139.13;0.666667S;2|-139.13;0.666667S;3|-85.46;1.0S;4|-85.46;1.0S;5|-85.46;1.0S;6|

> <Solvent>
0:Chloroform-D1 (CDCl3) 1:Chloroform-D1 (CDCl3) 2:neat 

> <Assignment Method>
0:1H, H,H-COSY, H,H-NOESY, H,C-HMQC, H,C-HMBC, DEPTQ, 1H, 13C, 1H, H,H-COSY 1:1H, H,H-COSY, H,H-NOESY, H,C-HMQC, H,C-HMBC, DEPTQ, 1H, 13C, 1H, H,H-COSY 2:1H, H,H-COSY, H,H-NOESY, H,C-HMQC, H,C-HMBC, DEPTQ, 1H, 13C, 1H, H,H-COSY 

> <Spectrum 19F 2>
-87.39;1.0S;4|-87.39;1.0S;5|-87.39;1.0S;6|-139.03;0.666667S;2|-139.03;0.666667S;3|

$$$$
2-fluoroacetonitrile
  CDK     02062313222D
nmrshiftdb2 20044917
  4  3  0  0  0  0  0  0  0  0999 V2000
    1.0000   -5.0000    0.0000 C   0  0  0  0  0  0  0  0  0  0  0  0
    3.0000   -5.0000    0.0000 C   0  0  0  0  0  0  0  0  0  0  0  0
    5.0000   -5.0000    0.0000 N   0  0  0  0  0  0  0  0  0  0  0  0
    0.0000    0.0000    0.0000 F   0  0  0  0  0  0  0  0  0  0  0  0
  1  4  1  0  0  0  0 
  1  2  1  0  0  0  0 
  2  3  3  0  0  0  0 
M  END
> <Spectrum 19F 0>
-251.0;1.0S;3|

> <Temperature [K]>
0:298 

> <nmrshiftdb2 ID>
20044917

> <Field Strength [MHz]>
0:141.5094416011653 

> <Solvent>
0:Chloroform-D1 (CDCl3) 

> <Assignment Method>
0:1H, H,H-COSY, H,H-NOESY, H,C-HMQC, H,C-HMBC, DEPTQ, 1H, 13C, 1H, H,H-COSY 

$$$$
1,1-dichloro-3,3,3-trifluoroprop-1-ene
  CDK     02062313222D
nmrshiftdb2 20045981
  8  7  0  0  0  0  0  0  0  0999 V2000
    2.5000   -2.1700    0.0000 C   0  0  0  0  0  0  0  0  0  0  0  0
    3.7500   -1.4400    0.0000 C   0  0  0  0  0  0  0  0  0  0  0  0
    1.2500   -1.4400    0.0000 C   0  0  0  0  0  0  0  0  0  0  0  0
    0.0000   -2.1700    0.0000 F   0  0  0  0  0  0  0  0  0  0  0  0
    0.0000   -0.7200    0.0000 F   0  0  0  0  0  0  0  0  0  0  0  0
    1.2500    0.0000    0.0000 F   0  0  0  0  0  0  0  0  0  0  0  0
    5.0000   -2.1700    0.0000 Cl  0  0  0  0  0  0  0  0  0  0  0  0
    3.7500    0.0000    0.0000 Cl  0  0  0  0  0  0  0  0  0  0  0  0
  1  3  1  0  0  0  0 
  1  2  2  0  0  0  0 
  2  7  1  0  0  0  0 
  2  8  1  0  0  0  0 
  3  6  1  0  0  0  0 
  3  5  1  0  0  0  0 
  3  4  1  0  0  0  0 
M  END
> <Spectrum 19F 0>
-60.4;1.0S;3|-60.4;1.0S;4|-60.4;1.0S;5|

> <Temperature [K]>
0:298 

> <nmrshiftdb2 ID>
20045981

> <Field Strength [MHz]>
0:141.5094416011653 

> <Solvent>
0:Chloroform-D1 (CDCl3) 

> <Assignment Method>
0:1H, H,H-COSY, H,H-NOESY, H,C-HMQC, H,C-HMBC, DEPTQ, 1H, 13C, 1H, H,H-COSY 

$$$$
1,1,3,3-tetrachloro-3-fluoroprop-1-ene
  CDK     02062313222D
nmrshiftdb2 20050156
  8  7  0  0  0  0  0  0  0  0999 V2000
    0.8300   -3.3300    0.0000 C   0  0  0  0  0  0  0  0  0  0  0  0
    2.5000   -3.3300    0.0000 C   0  0  0  0  0  0  0  0  0  0  0  0
    3.3300   -1.6600    0.0000 C   0  0  0  0  0  0  0  0  0  0  0  0
    4.1700    0.0000    0.0000 F   0  0  0  0  0  0  0  0  0  0  0  0
    5.0000   -1.6600    0.0000 Cl  0  0  0  0  0  0  0  0  0  0  0  0
    2.5000    0.0000    0.0000 Cl  0  0  0  0  0  0  0  0  0  0  0  0
    0.0000   -1.6600    0.0000 Cl  0  0  0  0  0  0  0  0  0  0  0  0
    0.0000   -5.0000    0.0000 Cl  0  0  0  0  0  0  0  0  0  0  0  0
  1  2  2  0  0  0  0 
  1  7  1  0  0  0  0 
  1  8  1  0  0  0  0 
  2  3  1  0  0  0  0 
  3  4  1  0  0  0  0 
  3  5  1  0  0  0  0 
  3  6  1  0  0  0  0 
M  END
> <Spectrum 19F 0>
-50.27;1.0S;3|

> <Temperature [K]>
0:298 

> <nmrshiftdb2 ID>
20050156

> <Field Strength [MHz]>
0:141.5094416011653 

> <Solvent>
0:Chloroform-D1 (CDCl3) 

> <Assignment Method>
0:1H, H,H-COSY, H,H-NOESY, H,C-HMQC, H,C-HMBC, DEPTQ, 1H, 13C, 1H, H,H-COSY 

$$$$
benzoyl fluoride
  CDK     02062313222D
nmrshiftdb2 20052980
  9  9  0  0  0  0  0  0  0  0999 V2000
    0.7100   -2.5100    0.0000 C   0  0  0  0  0  0  0  0  0  0  0  0
    2.1400   -2.5100    0.0000 C   0  0  0  0  0  0  0  0  0  0  0  0
    2.8600   -5.0000    0.0000 C   0  0  0  0  0  0  0  0  0  0  0  0
    4.2900   -5.0000    0.0000 C   0  0  0  0  0  0  0  0  0  0  0  0
    5.0000   -2.5100    0.0000 C   0  0  0  0  0  0  0  0  0  0  0  0
    4.2900    0.0000    0.0000 C   0  0  0  0  0  0  0  0  0  0  0  0
    2.8600    0.0000    0.0000 C   0  0  0  0  0  0  0  0  0  0  0  0
    0.0000    0.0000    0.0000 O   0  0  0  0  0  0  0  0  0  0  0  0
    0.0000   -5.0000    0.0000 F   0  0  0  0  0  0  0  0  0  0  0  0
  1  2  1  0  0  0  0 
  1  8  2  0  0  0  0 
  1  9  1  0  0  0  0 
  2  3  1  0  0  0  0 
  2  7  2  0  0  0  0 
  3  4  2  0  0  0  0 
  4  5  1  0  0  0  0 
  5  6  2  0  0  0  0 
  6  7  1  0  0  0  0 
M  END
> <Spectrum 19F 0>
17.5;1.0S;8|

> <Temperature [K]>
0:298 

> <nmrshiftdb2 ID>
20052980

> <Field Strength [MHz]>
0:141.5094416011653 

> <Solvent>
0:Chloroform-D1 (CDCl3) 

> <Assignment Method>
0:1H, H,H-COSY, H,H-NOESY, H,C-HMQC, H,C-HMBC, DEPTQ, 1H, 13C, 1H, H,H-COSY 

$$$$
5-fluoro-1H-indole
  CDK     02062313222D
nmrshiftdb2 20123609
 10 11  0  0  0  0  0  0  0  0999 V2000
    2.0900    0.0000    0.0000 C   0  0  0  0  0  0  0  0  0  0  0  0
    1.0500   -0.6000    0.0000 C   0  0  0  0  0  0  0  0  0  0  0  0
    1.0500   -1.8100    0.0000 C   0  0  0  0  0  0  0  0  0  0  0  0
    2.0900   -2.4200    0.0000 C   0  0  0  0  0  0  0  0  0  0  0  0
    3.1400   -1.8100    0.0000 C   0  0  0  0  0  0  0  0  0  0  0  0
    3.1400   -0.6000    0.0000 C   0  0  0  0  0  0  0  0  0  0  0  0
    5.0000   -1.2100    0.0000 C   0  0  0  0  0  0  0  0  0  0  0  0
    4.2900   -0.2300    0.0000 C   0  0  0  0  0  0  0  0  0  0  0  0
    4.2900   -2.1900    0.0000 N   0  0  0  0  0  0  0  0  0  0  0  0
    0.0000    0.0000    0.0000 F   0  0  0  0  0  0  0  0  0  0  0  0
  1  2  2  0  0  0  0 
  1  6  1  0  0  0  0 
  2  3  1  0  0  0  0 
  2 10  1  0  0  0  0 
  3  4  2  0  0  0  0 
  4  5  1  0  0  0  0 
  5  6  2  0  0  0  0 
  5  9  1  0  0  0  0 
  6  8  1  0  0  0  0 
  7  8  2  0  0  0  0 
  7  9  1  0  0  0  0 
M  END
> <Spectrum 19F 0>
-124.9;1.0S;9|

> <Temperature [K]>
0:298 

> <nmrshiftdb2 ID>
20123609

> <Field Strength [MHz]>
0:141.5094416011653 

> <Solvent>
0:Chloroform-D1 (CDCl3) 

> <Assignment Method>
0:1H, H,H-COSY, H,H-NOESY, H,C-HMQC, H,C-HMBC, DEPTQ, 1H, 13C, 1H, H,H-COSY 

$$$$
1,1,1-trifluoropropan-2-ol
  CDK     02062313222D
nmrshiftdb2 20144688
  7  6  0  0  0  0  0  0  0  0999 V2000
    2.8900   -3.3300    0.0000 C   0  0  0  0  0  0  0  0  0  0  0  0
    1.9200   -1.6700    0.0000 C   0  0  0  0  0  0  0  0  0  0  0  0
    4.8300   -3.3300    0.0000 C   0  0  0  0  0  0  0  0  0  0  0  0
    1.9200   -5.0000    0.0000 O   0  0  0  0  0  0  0  0  0  0  0  0
    0.0000   -1.6700    0.0000 F   0  0  0  0  0  0  0  0  0  0  0  0
    0.9600    0.0000    0.0000 F   0  0  0  0  0  0  0  0  0  0  0  0
    2.8900    0.0000    0.0000 F   0  0  0  0  0  0  0  0  0  0  0  0
  1  3  1  0  0  0  0 
  1  2  1  0  0  0  0 
  1  4  1  0  0  0  0 
  2  6  1  0  0  0  0 
  2  5  1  0  0  0  0 
  2  7  1  0  0  0  0 
M  END
> <Spectrum 19F 0>
-82.4;1.0S;4|-82.4;1.0S;5|-82.4;1.0S;6|

> <Temperature [K]>
0:298 

> <nmrshiftdb2 ID>
20144688

> <Field Strength [MHz]>
0:56.603776640466116 

> <Solvent>
0:SO2 

> <Assignment Method>
0:Unknown 

$$$$
2,2-dichloro-1,1,1-trifluoroethane
  CDK     02062313222D
nmrshiftdb2 20144690
  7  6  0  0  0  0  0  0  0  0999 V2000
    4.0000   -1.7300    0.0000 C   0  0  0  0  0  0  0  0  0  0  0  0
    1.9900   -1.7400    0.0000 C   0  0  0  0  0  0  0  0  0  0  0  0
    5.0000   -3.4600    0.0000 Cl  0  0  0  0  0  0  0  0  0  0  0  0
    5.0000    0.0000    0.0000 Cl  0  0  0  0  0  0  0  0  0  0  0  0
    0.0000   -1.7400    0.0000 F   0  0  0  0  0  0  0  0  0  0  0  0
    1.0100    0.0000    0.0000 F   0  0  0  0  0  0  0  0  0  0  0  0
    1.0000   -3.4600    0.0000 F   0  0  0  0  0  0  0  0  0  0  0  0
  1  2  1  0  0  0  0 
  1  4  1  0  0  0  0 
  1  3  1  0  0  0  0 
  2  5  1  0  0  0  0 
  2  6  1  0  0  0  0 
  2  7  1  0  0  0  0 
M  END
> <Spectrum 19F 0>
-78.5;1.0S;4|-78.5;1.0S;5|-78.5;1.0S;6|

> <Temperature [K]>
0:298 1:298 

> <nmrshiftdb2 ID>
20144690

> <Field Strength [MHz]>
0:141.5094416011653 1:141.5094416011653 

> <Spectrum 19F 1>
-78.07;1.0S;4|-78.07;1.0S;5|-78.07;1.0S;6|

> <Solvent>
0:Chloroform-D1 (CDCl3) 1:Chloroform-D1 (CDCl3) 

> <Assignment Method>
0:1H, H,H-COSY, H,H-NOESY, H,C-HMQC, H,C-HMBC, DEPTQ, 1H, 13C, 1H, H,H-COSY 1:1H, H,H-COSY, H,H-NOESY, H,C-HMQC, H,C-HMBC, DEPTQ, 1H, 13C, 1H, H,H-COSY 

$$$$
1,1,1,3,3,3-hexafluoropropan-2-ol
  CDK     02062313222D
nmrshiftdb2 20144693
 10  9  0  0  0  0  0  0  0  0999 V2000
    1.4300   -2.4800    0.0000 C   0  0  0  0  0  0  0  0  0  0  0  0
    2.8600   -2.4800    0.0000 C   0  0  0  0  0  0  0  0  0  0  0  0
    3.5700   -1.2400    0.0000 C   0  0  0  0  0  0  0  0  0  0  0  0
    3.5700   -3.7100    0.0000 O   0  0  0  0  0  0  0  0  0  0  0  0
    5.0000   -1.2400    0.0000 F   0  0  0  0  0  0  0  0  0  0  0  0
    4.2900    0.0000    0.0000 F   0  0  0  0  0  0  0  0  0  0  0  0
    2.8600    0.0000    0.0000 F   0  0  0  0  0  0  0  0  0  0  0  0
    0.0000   -2.4800    0.0000 F   0  0  0  0  0  0  0  0  0  0  0  0
    0.7200   -1.2300    0.0000 F   0  0  0  0  0  0  0  0  0  0  0  0
    0.7200   -3.7100    0.0000 F   0  0  0  0  0  0  0  0  0  0  0  0
  1  2  1  0  0  0  0 
  1  8  1  0  0  0  0 
  1  9  1  0  0  0  0 
  1 10  1  0  0  0  0 
  2  3  1  0  0  0  0 
  2  4  1  0  0  0  0 
  3  6  1  0  0  0  0 
  3  7  1  0  0  0  0 
  3  5  1  0  0  0  0 
M  END
> <Spectrum 19F 0>
-75.1;1.0S;4|-75.1;1.0S;5|-75.1;1.0S;6|-75.1;1.0S;7|-75.1;1.0S;8|-75.1;1.0S;9|

> <Temperature [K]>
0:298 

> <nmrshiftdb2 ID>
20144693

> <Field Strength [MHz]>
0:56.603776640466116 

> <Solvent>
0:SO2 

> <Assignment Method>
0:Unknown 

$$$$
3-bromo-1,2,4,5-tetrafluorobenzene
  CDK     02062313222D
nmrshiftdb2 20145096
 11 11  0  0  0  0  0  0  0  0999 V2000
    2.5000    0.0000    0.0000 C   0  0  0  0  0  0  0  0  0  0  0  0
    1.2500   -0.7200    0.0000 C   0  0  0  0  0  0  0  0  0  0  0  0
    1.2500   -2.1700    0.0000 C   0  0  0  0  0  0  0  0  0  0  0  0
    2.5000   -2.8900    0.0000 C   0  0  0  0  0  0  0  0  0  0  0  0
    3.7500   -2.1700    0.0000 C   0  0  0  0  0  0  0  0  0  0  0  0
    3.7500   -0.7200    0.0000 C   0  0  0  0  0  0  0  0  0  0  0  0
    2.5000   -4.3300    0.0000 Br  0  0  0  0  0  0  0  0  0  0  0  0
    0.0000    0.0000    0.0000 F   0  0  0  0  0  0  0  0  0  0  0  0
    0.0000   -2.8900    0.0000 F   0  0  0  0  0  0  0  0  0  0  0  0
    5.0000   -2.8900    0.0000 F   0  0  0  0  0  0  0  0  0  0  0  0
    5.0000    0.0000    0.0000 F   0  0  0  0  0  0  0  0  0  0  0  0
  1  2  1  0  0  0  0 
  1  6  2  0  0  0  0 
  2  3  2  0  0  0  0 
  2  8  1  0  0  0  0 
  3  4  1  0  0  0  0 
  3  9  1  0  0  0  0 
  4  5  2  0  0  0  0 
  4  7  1  0  0  0  0 
  5  6  1  0  0  0  0 
  5 10  1  0  0  0  0 
  6 11  1  0  0  0  0 
M  END
> <Spectrum 19F 0>
-137.0;1.0S;7|-137.0;1.0S;10|-133.0;1.0S;8|-133.0;1.0S;9|

> <Temperature [K]>
0:298 

> <nmrshiftdb2 ID>
20145096

> <Field Strength [MHz]>
0:141.5094416011653 

> <Solvent>
0:Chloroform-D1 (CDCl3) 

> <Assignment Method>
0:1H, H,H-COSY, H,H-NOESY, H,C-HMQC, H,C-HMBC, DEPTQ, 1H, 13C, 1H, H,H-COSY 

$$$$
1-(4-fluorophenyl)ethanamine
  CDK     02062313222D
nmrshiftdb2 20145797
 10 10  0  0  0  0  0  0  0  0999 V2000
    2.0000   -1.1500    0.0000 C   0  0  0  0  0  0  0  0  0  0  0  0
    1.0100   -1.7300    0.0000 C   0  0  0  0  0  0  0  0  0  0  0  0
    1.0100   -2.8800    0.0000 C   0  0  0  0  0  0  0  0  0  0  0  0
    2.0000   -3.4500    0.0000 C   0  0  0  0  0  0  0  0  0  0  0  0
    3.0000   -2.8800    0.0000 C   0  0  0  0  0  0  0  0  0  0  0  0
    3.0000   -1.7300    0.0000 C   0  0  0  0  0  0  0  0  0  0  0  0
    4.0000   -1.1500    0.0000 C   0  0  0  0  0  0  0  0  0  0  0  0
    5.0000   -1.7300    0.0000 C   0  0  0  0  0  0  0  0  0  0  0  0
    4.0000    0.0000    0.0000 N   0  0  0  0  0  0  0  0  0  0  0  0
    0.0000   -3.4500    0.0000 F   0  0  0  0  0  0  0  0  0  0  0  0
  1  2  2  0  0  0  0 
  1  6  1  0  0  0  0 
  2  3  1  0  0  0  0 
  3  4  2  0  0  0  0 
  3 10  1  0  0  0  0 
  4  5  1  0  0  0  0 
  5  6  2  0  0  0  0 
  6  7  1  0  0  0  0 
  7  8  1  0  0  0  0 
  7  9  1  0  0  0  0 
M  END
> <Spectrum 19F 0>
-116.4;0.0TT;9|

> <Temperature [K]>
0:298 

> <nmrshiftdb2 ID>
20145797

> <Field Strength [MHz]>
0:400 

> <Solvent>
0:Chloroform-D1 (CDCl3) 

> <Assignment Method>
0:1D shift position, HOESY 

$$$$
1,2,3,4,5-pentafluorobenzene
  CDK     02062313222D
nmrshiftdb2 20162056
 11 11  0  0  0  0  0  0  0  0999 V2000
    8.0000    1.8667    0.0000 C   0  0  0  0  0  0  0  0  0  0  0  0
    7.3000    0.6542    0.0000 C   0  0  0  0  0  0  0  0  0  0  0  0
    5.9000    0.6542    0.0000 C   0  0  0  0  0  0  0  0  0  0  0  0
    5.2000    1.8667    0.0000 C   0  0  0  0  0  0  0  0  0  0  0  0
    5.9000    3.0791    0.0000 C   0  0  0  0  0  0  0  0  0  0  0  0
    7.3000    3.0791    0.0000 C   0  0  0  0  0  0  0  0  0  0  0  0
    8.0000   -0.5582    0.0000 F   0  0  0  0  0  0  0  0  0  0  0  0
    5.2000   -0.5582    0.0000 F   0  0  0  0  0  0  0  0  0  0  0  0
    3.8000    1.8667    0.0000 F   0  0  0  0  0  0  0  0  0  0  0  0
    5.2000    4.2915    0.0000 F   0  0  0  0  0  0  0  0  0  0  0  0
    8.0000    4.2915    0.0000 F   0  0  0  0  0  0  0  0  0  0  0  0
  1  2  2  0  0  0  0 
  2  3  1  0  0  0  0 
  3  4  2  0  0  0  0 
  4  5  1  0  0  0  0 
  5  6  2  0  0  0  0 
  6  1  1  0  0  0  0 
  2  7  1  0  0  0  0 
  3  8  1  0  0  0  0 
  4  9  1  0  0  0  0 
  5 10  1  0  0  0  0 
  6 11  1  0  0  0  0 
M  END
> <Spectrum 19F 0>
-162.6;2.0;7|-162.6;2.0;9|-154.4;1.0;8|-139.0;2.0;6|-139.0;2.0;10|

> <Temperature [K]>
0:Unreported 1:298 

> <nmrshiftdb2 ID>
20162056

> <Field Strength [MHz]>
0:Unreported 1:283.0188832023306 

> <Spectrum 19F 1>
-138.6;1.0S;6|-138.6;1.0S;10|-162.0;0.5S;8|-159.5;1.0S;7|-159.5;1.0S;9|

> <Solvent>
0:Chloroform-D1 (CDCl3) 1:Chloroform-D1 (CDCl3) 

> <Assignment Method>
0:Unreported 1:Unreported 

$$$$
1,1,2-trichloro-1,2,2-trifluoroethane
  CDK     02062313222D
nmrshiftdb2 20162057
  8  7  0  0  0  0  0  0  0  0999 V2000
    0.0000    1.5000    0.0000 C   0  0  0  0  0  0  0  0  0  0  0  0
   -1.2990    2.2500    0.0000 C   0  0  0  0  0  0  0  0  0  0  0  0
    0.0000    0.0000    0.0000 F   0  0  0  0  0  0  0  0  0  0  0  0
    1.4772    1.2395    0.0000 F   0  0  0  0  0  0  0  0  0  0  0  0
    0.5130    2.9095    0.0000 Cl  0  0  0  0  0  0  0  0  0  0  0  0
   -1.2990    3.7500    0.0000 Cl  0  0  0  0  0  0  0  0  0  0  0  0
   -2.7762    2.5105    0.0000 Cl  0  0  0  0  0  0  0  0  0  0  0  0
   -1.8121    0.8405    0.0000 F   0  0  0  0  0  0  0  0  0  0  0  0
  1  2  1  0  0  0  0 
  1  3  1  0  0  0  0 
  1  4  1  0  0  0  0 
  1  5  1  0  0  0  0 
  2  6  1  0  0  0  0 
  2  7  1  0  0  0  0 
  2  8  1  0  0  0  0 
M  END
> <Spectrum 19F 0>
-71.7;1.0;7|-67.7;2.0;2|-67.7;2.0;3|

> <Temperature [K]>
0:Unreported 1:298 2:298 

> <nmrshiftdb2 ID>
20162057

> <Field Strength [MHz]>
0:Unreported 1:141.5094416011653 2:141.5094416011653 

> <Spectrum 19F 1>
-67.88;1.0S;2|-67.88;1.0S;3|-72.06;0.5S;7|

> <Solvent>
0:Unreported 1:Chloroform-D1 (CDCl3) 2:Chloroform-D1 (CDCl3) 

> <Assignment Method>
0:Unreported 1:1H, H,H-COSY, H,H-NOESY, H,C-HMQC, H,C-HMBC, DEPTQ, 1H, 13C, 1H, H,H-COSY 2:1H, H,H-COSY, H,H-NOESY, H,C-HMQC, H,C-HMBC, DEPTQ, 1H, 13C, 1H, H,H-COSY 

> <Spectrum 19F 2>
-68.1;1.0S;2|-68.1;1.0S;3|-72.4;0.5S;7|

$$$$
2,2,3,3,3-pentafluoropropanoic acid
  CDK     02062313222D
nmrshiftdb2 20162058
 10  9  0  0  0  0  0  0  0  0999 V2000
    0.0000    0.0000    0.0000 C   0  0  0  0  0  0  0  0  0  0  0  0
    0.0000    1.5000    0.0000 C   0  0  0  0  0  0  0  0  0  0  0  0
   -1.2990    2.2500    0.0000 C   0  0  0  0  0  0  0  0  0  0  0  0
   -1.2990    3.7500    0.0000 O   0  0  0  0  0  0  0  0  0  0  0  0
   -2.5981    1.5000    0.0000 O   0  0  0  0  0  0  0  0  0  0  0  0
    1.2990    2.2500    0.0000 F   0  0  0  0  0  0  0  0  0  0  0  0
   -1.2990    0.7500    0.0000 F   0  0  0  0  0  0  0  0  0  0  0  0
   -1.2990   -0.7500    0.0000 F   0  0  0  0  0  0  0  0  0  0  0  0
    1.2990   -0.7500    0.0000 F   0  0  0  0  0  0  0  0  0  0  0  0
    1.2990    0.7500    0.0000 F   0  0  0  0  0  0  0  0  0  0  0  0
  2  1  1  0  0  0  0 
  3  2  1  0  0  0  0 
  4  3  2  0  0  0  0 
  5  3  1  0  0  0  0 
  2  6  1  0  0  0  0 
  2  7  1  0  0  0  0 
  1  8  1  0  0  0  0 
  1  9  1  0  0  0  0 
  1 10  1  0  0  0  0 
M  END
> <Spectrum 19F 0>
-124.7;2.0;5|-124.7;2.0;6|-86.0;3.0;7|-86.0;3.0;8|-86.0;3.0;9|

> <Temperature [K]>
0:Unreported 

> <nmrshiftdb2 ID>
20162058

> <Field Strength [MHz]>
0:Unreported 

> <Solvent>
0:Unreported 

> <Assignment Method>
0:Unreported 

$$$$
2,2,3,3,4,4,4-heptafluorobutanoic acid
  CDK     02062313222D
nmrshiftdb2 20162059
 13 12  0  0  0  0  0  0  0  0999 V2000
    0.0000    0.0000    0.0000 C   0  0  0  0  0  0  0  0  0  0  0  0
    0.0000    1.5000    0.0000 C   0  0  0  0  0  0  0  0  0  0  0  0
   -1.2990    2.2500    0.0000 C   0  0  0  0  0  0  0  0  0  0  0  0
   -1.2990    3.7500    0.0000 O   0  0  0  0  0  0  0  0  0  0  0  0
   -2.5981    1.5000    0.0000 O   0  0  0  0  0  0  0  0  0  0  0  0
    1.2990    2.2500    0.0000 F   0  0  0  0  0  0  0  0  0  0  0  0
   -1.2990    0.7500    0.0000 F   0  0  0  0  0  0  0  0  0  0  0  0
   -1.2990   -0.7500    0.0000 F   0  0  0  0  0  0  0  0  0  0  0  0
    1.2990   -0.7500    0.0000 C   0  0  0  0  0  0  0  0  0  0  0  0
    1.0292    0.8844    0.0000 F   0  0  0  0  0  0  0  0  0  0  0  0
    1.2990   -2.2500    0.0000 F   0  0  0  0  0  0  0  0  0  0  0  0
    2.5678   -0.9381    0.0000 F   0  0  0  0  0  0  0  0  0  0  0  0
    2.2949    0.5885    0.0000 F   0  0  0  0  0  0  0  0  0  0  0  0
  2  1  1  0  0  0  0 
  3  2  1  0  0  0  0 
  4  3  2  0  0  0  0 
  5  3  1  0  0  0  0 
  2  6  1  0  0  0  0 
  2  7  1  0  0  0  0 
  1  8  1  0  0  0  0 
  1  9  1  0  0  0  0 
  1 10  1  0  0  0  0 
  9 11  1  0  0  0  0 
  9 12  1  0  0  0  0 
  9 13  1  0  0  0  0 
M  END
> <Spectrum 19F 0>
-127.0;2.0;5|-127.0;2.0;6|-119.0;2.0;7|-119.0;2.0;9|-79.0;3.0;10|-79.0;3.0;11|-79.0;3.0;12|

> <Temperature [K]>
0:Unreported 

> <nmrshiftdb2 ID>
20162059

> <Field Strength [MHz]>
0:Unreported 

> <Solvent>
0:Unreported 

> <Assignment Method>
0:Unreported 

$$$$
1-fluoro-4-[(E)-2-phenylethenyl]benzene
  CDK     02062313222D
nmrshiftdb2 20162060
 15 16  0  0  0  0  0  0  0  0999 V2000
    0.7333   -1.0667    0.0000 C   0  0  0  0  0  0  0  0  0  0  0  0
    0.0333   -2.2791    0.0000 C   0  0  0  0  0  0  0  0  0  0  0  0
   -1.3667   -2.2791    0.0000 C   0  0  0  0  0  0  0  0  0  0  0  0
   -2.0667   -1.0667    0.0000 C   0  0  0  0  0  0  0  0  0  0  0  0
   -1.3667    0.1458    0.0000 C   0  0  0  0  0  0  0  0  0  0  0  0
    0.0333    0.1458    0.0000 C   0  0  0  0  0  0  0  0  0  0  0  0
    2.1333   -1.0667    0.0000 C   0  0  0  0  0  0  0  0  0  0  0  0
    2.8333   -2.2791    0.0000 C   0  0  0  0  0  0  0  0  0  0  0  0
    4.2333   -2.2791    0.0000 C   0  0  0  0  0  0  0  0  0  0  0  0
    4.9333   -1.0667    0.0000 C   0  0  0  0  0  0  0  0  0  0  0  0
    6.3333   -1.0667    0.0000 C   0  0  0  0  0  0  0  0  0  0  0  0
    7.0333   -2.2791    0.0000 C   0  0  0  0  0  0  0  0  0  0  0  0
    6.3333   -3.4915    0.0000 C   0  0  0  0  0  0  0  0  0  0  0  0
    4.9333   -3.4915    0.0000 C   0  0  0  0  0  0  0  0  0  0  0  0
    8.4333   -2.2791    0.0000 F   0  0  0  0  0  0  0  0  0  0  0  0
  1  2  2  0  0  0  0 
  2  3  1  0  0  0  0 
  3  4  2  0  0  0  0 
  4  5  1  0  0  0  0 
  5  6  2  0  0  0  0 
  6  1  1  0  0  0  0 
  1  7  1  0  0  0  0 
  7  8  2  0  0  0  0 
  8  9  1  0  0  0  0 
  9 10  2  0  0  0  0 
 10 11  1  0  0  0  0 
 11 12  2  0  0  0  0 
 12 13  1  0  0  0  0 
 13 14  2  0  0  0  0 
 14  9  1  0  0  0  0 
 12 15  1  0  0  0  0 
M  END
> <Spectrum 19F 0>
-114.51;1.0;14|

> <Temperature [K]>
0:Unreported 

> <nmrshiftdb2 ID>
20162060

> <Field Strength [MHz]>
0:Unreported 

> <Solvent>
0:n-hexane 

> <Assignment Method>
0:Unreported 

$$$$
4,4,4-trifluoro-1-thiophen-2-ylbutane-1,3-dione
  CDK     02062313222D
nmrshiftdb2 20162061
 14 14  0  0  0  0  0  0  0  0999 V2000
    0.2242   -2.1000    0.0000 C   0  0  0  0  0  0  0  0  0  0  0  0
   -0.5987   -3.2326    0.0000 S   0  0  0  0  0  0  0  0  0  0  0  0
   -1.9301   -2.8000    0.0000 C   0  0  0  0  0  0  0  0  0  0  0  0
   -1.9301   -1.4000    0.0000 C   0  0  0  0  0  0  0  0  0  0  0  0
   -0.5987   -0.9674    0.0000 C   0  0  0  0  0  0  0  0  0  0  0  0
    1.6242   -2.1000    0.0000 C   0  0  0  0  0  0  0  0  0  0  0  0
    2.3242   -3.3124    0.0000 O   0  0  0  0  0  0  0  0  0  0  0  0
    2.3242   -0.8876    0.0000 C   0  0  0  0  0  0  0  0  0  0  0  0
    3.7242   -0.8876    0.0000 C   0  0  0  0  0  0  0  0  0  0  0  0
    4.4242   -2.1000    0.0000 O   0  0  0  0  0  0  0  0  0  0  0  0
    4.4242    0.3249    0.0000 C   0  0  0  0  0  0  0  0  0  0  0  0
    5.8242    0.3249    0.0000 F   0  0  0  0  0  0  0  0  0  0  0  0
    3.7242    1.5373    0.0000 F   0  0  0  0  0  0  0  0  0  0  0  0
    5.1242   -0.8876    0.0000 F   0  0  0  0  0  0  0  0  0  0  0  0
  1  2  1  0  0  0  0 
  2  3  1  0  0  0  0 
  3  4  2  0  0  0  0 
  4  5  1  0  0  0  0 
  5  1  2  0  0  0  0 
  1  6  1  0  0  0  0 
  6  7  2  0  0  0  0 
  6  8  1  0  0  0  0 
  8  9  1  0  0  0  0 
  9 10  2  0  0  0  0 
  9 11  1  0  0  0  0 
 11 12  1  0  0  0  0 
 11 13  1  0  0  0  0 
 11 14  1  0  0  0  0 
M  END
> <Spectrum 19F 0>
-77.1;3.0;11|-77.1;3.0;12|-77.1;3.0;13|

> <Temperature [K]>
0:Unreported 

> <nmrshiftdb2 ID>
20162061

> <Field Strength [MHz]>
0:Unreported 

> <Solvent>
0:acetonitril 

> <Assignment Method>
0:Unreported 

$$$$
1-[4-(trifluoromethyl)phenyl]ethanone
  CDK     02062313222D
nmrshiftdb2 20162062
 13 13  0  0  0  0  0  0  0  0999 V2000
    1.8000   -0.9000    0.0000 C   0  0  0  0  0  0  0  0  0  0  0  0
    1.1000   -2.1124    0.0000 C   0  0  0  0  0  0  0  0  0  0  0  0
   -0.3000   -2.1124    0.0000 C   0  0  0  0  0  0  0  0  0  0  0  0
   -1.0000   -0.9000    0.0000 C   0  0  0  0  0  0  0  0  0  0  0  0
   -0.3000    0.3124    0.0000 C   0  0  0  0  0  0  0  0  0  0  0  0
    1.1000    0.3124    0.0000 C   0  0  0  0  0  0  0  0  0  0  0  0
    3.2000   -0.9000    0.0000 C   0  0  0  0  0  0  0  0  0  0  0  0
    3.9000   -2.1124    0.0000 O   0  0  0  0  0  0  0  0  0  0  0  0
    3.9000    0.3124    0.0000 C   0  0  0  0  0  0  0  0  0  0  0  0
   -2.4000   -0.9000    0.0000 C   0  0  0  0  0  0  0  0  0  0  0  0
   -3.1000   -2.1124    0.0000 F   0  0  0  0  0  0  0  0  0  0  0  0
   -3.1000    0.3124    0.0000 F   0  0  0  0  0  0  0  0  0  0  0  0
   -1.7000   -2.1124    0.0000 F   0  0  0  0  0  0  0  0  0  0  0  0
  1  2  2  0  0  0  0 
  2  3  1  0  0  0  0 
  3  4  2  0  0  0  0 
  4  5  1  0  0  0  0 
  5  6  2  0  0  0  0 
  6  1  1  0  0  0  0 
  1  7  1  0  0  0  0 
  7  8  2  0  0  0  0 
  7  9  1  0  0  0  0 
  4 10  1  0  0  0  0 
 10 11  1  0  0  0  0 
 10 12  1  0  0  0  0 
 10 13  1  0  0  0  0 
M  END
> <Spectrum 19F 0>
-64.05;3.0;10|-64.05;3.0;11|-64.05;3.0;12|

> <Temperature [K]>
0:Unreported 

> <nmrshiftdb2 ID>
20162062

> <Field Strength [MHz]>
0:Unreported 

> <Solvent>
0:Unreported 

> <Assignment Method>
0:Unreported 

$$$$
(2,2,2-trifluoroacetyl) 2,2,2-trifluoroacetate
  CDK     02062313222D
nmrshiftdb2 20162063
 13 12  0  0  0  0  0  0  0  0999 V2000
    3.1333   -1.5000    0.0000 C   0  0  0  0  0  0  0  0  0  0  0  0
    4.5333   -1.5000    0.0000 O   0  0  0  0  0  0  0  0  0  0  0  0
    5.2333   -2.7124    0.0000 C   0  0  0  0  0  0  0  0  0  0  0  0
    2.4333   -2.7124    0.0000 O   0  0  0  0  0  0  0  0  0  0  0  0
    6.6333   -2.7124    0.0000 O   0  0  0  0  0  0  0  0  0  0  0  0
    4.5333   -3.9249    0.0000 C   0  0  0  0  0  0  0  0  0  0  0  0
    2.4333   -0.2876    0.0000 C   0  0  0  0  0  0  0  0  0  0  0  0
    5.2333   -5.1373    0.0000 F   0  0  0  0  0  0  0  0  0  0  0  0
    3.1333   -3.9249    0.0000 F   0  0  0  0  0  0  0  0  0  0  0  0
    3.8333   -5.1373    0.0000 F   0  0  0  0  0  0  0  0  0  0  0  0
    3.1333    0.9249    0.0000 F   0  0  0  0  0  0  0  0  0  0  0  0
    1.0333   -0.2876    0.0000 F   0  0  0  0  0  0  0  0  0  0  0  0
    1.7333   -1.5000    0.0000 F   0  0  0  0  0  0  0  0  0  0  0  0
  1  2  1  0  0  0  0 
  2  3  1  0  0  0  0 
  1  4  2  0  0  0  0 
  3  5  2  0  0  0  0 
  3  6  1  0  0  0  0 
  1  7  1  0  0  0  0 
  6  8  1  0  0  0  0 
  6  9  1  0  0  0  0 
  6 10  1  0  0  0  0 
  7 11  1  0  0  0  0 
  7 12  1  0  0  0  0 
  7 13  1  0  0  0  0 
M  END
> <Spectrum 19F 0>
-77.05;6.0;7|-77.05;6.0;8|-77.05;6.0;9|-77.05;6.0;10|-77.05;6.0;11|-77.05;6.0;12|

> <Temperature [K]>
0:Unreported 

> <nmrshiftdb2 ID>
20162063

> <Field Strength [MHz]>
0:Unreported 

> <Solvent>
0:Unreported 

> <Assignment Method>
0:Unreported 

$$$$
1,1,1,2,2,3,3,4,4,5,5,6,6,6-tetradecafluorohexane
  CDK     02062313222D
nmrshiftdb2 20162064
 20 19  0  0  0  0  0  0  0  0999 V2000
    0.0000    0.0000    0.0000 F   0  0  0  0  0  0  0  0  0  0  0  0
    0.0000    1.5000    0.0000 C   0  0  0  0  0  0  0  0  0  0  0  0
    1.4772    1.2395    0.0000 F   0  0  0  0  0  0  0  0  0  0  0  0
    0.5130    2.9095    0.0000 F   0  0  0  0  0  0  0  0  0  0  0  0
   -1.2990    2.2500    0.0000 C   0  0  0  0  0  0  0  0  0  0  0  0
   -2.7762    2.5105    0.0000 F   0  0  0  0  0  0  0  0  0  0  0  0
   -1.8121    0.8405    0.0000 F   0  0  0  0  0  0  0  0  0  0  0  0
   -1.2990    3.7500    0.0000 C   0  0  0  0  0  0  0  0  0  0  0  0
    0.1782    3.4895    0.0000 F   0  0  0  0  0  0  0  0  0  0  0  0
   -0.7860    5.1595    0.0000 F   0  0  0  0  0  0  0  0  0  0  0  0
   -2.5981    4.5000    0.0000 C   0  0  0  0  0  0  0  0  0  0  0  0
   -4.0753    4.7605    0.0000 F   0  0  0  0  0  0  0  0  0  0  0  0
   -3.1111    3.0905    0.0000 F   0  0  0  0  0  0  0  0  0  0  0  0
   -2.5981    6.0000    0.0000 C   0  0  0  0  0  0  0  0  0  0  0  0
   -1.1209    5.7395    0.0000 F   0  0  0  0  0  0  0  0  0  0  0  0
   -2.0850    7.4095    0.0000 F   0  0  0  0  0  0  0  0  0  0  0  0
   -3.8971    6.7500    0.0000 C   0  0  0  0  0  0  0  0  0  0  0  0
   -3.8971    8.2500    0.0000 F   0  0  0  0  0  0  0  0  0  0  0  0
   -5.1962    6.0000    0.0000 F   0  0  0  0  0  0  0  0  0  0  0  0
   -5.1962    7.5000    0.0000 F   0  0  0  0  0  0  0  0  0  0  0  0
  2  1  1  0  0  0  0 
  3  2  1  0  0  0  0 
  4  2  1  0  0  0  0 
  5  2  1  0  0  0  0 
  6  5  1  0  0  0  0 
  7  5  1  0  0  0  0 
  8  5  1  0  0  0  0 
  9  8  1  0  0  0  0 
 10  8  1  0  0  0  0 
 11  8  1  0  0  0  0 
 12 11  1  0  0  0  0 
 13 11  1  0  0  0  0 
 14 11  1  0  0  0  0 
 15 14  1  0  0  0  0 
 16 14  1  0  0  0  0 
 17 14  1  0  0  0  0 
 18 17  1  0  0  0  0 
 17 19  1  0  0  0  0 
 17 20  1  0  0  0  0 
M  END
> <Spectrum 19F 0>
-127.6;4.0;5|-127.6;4.0;6|-127.6;4.0;14|-127.6;4.0;15|-123.4;4.0;8|-123.4;4.0;9|-123.4;4.0;11|-123.4;4.0;12|-81.43;6.0;0|-81.43;6.0;2|-81.43;6.0;3|-81.43;6.0;17|-81.43;6.0;18|-81.43;6.0;19|

> <Temperature [K]>
0:Unreported 

> <nmrshiftdb2 ID>
20162064

> <Field Strength [MHz]>
0:Unreported 

> <Solvent>
0:Chloroform-D1 (CDCl3) 

> <Assignment Method>
0:Unreported 

$$$$
1,1,2-trifluoroethene
  CDK     02062313222D
nmrshiftdb2 20165643
  6  5  0  0  0  0  0  0  0  0999 V2000
   14.7820   -2.6980    0.0000 F   0  0  0  0  0  0  0  0  0  0  0  0
   15.5758   -3.8223    0.0000 C   0  0  0  0  0  0  0  0  0  0  0  0
   15.0475   -5.0766    0.0000 F   0  0  0  0  0  0  0  0  0  0  0  0
   16.8301   -3.8223    0.0000 C   0  0  0  0  0  0  0  0  0  0  0  0
   17.4911   -4.9764    0.0000 F   0  0  0  0  0  0  0  0  0  0  0  0
   17.4776   -2.7034    0.0000 H   0  0  0  0  0  0  0  0  0  0  0  0
  2  1  1  0  0  0  0 
  4  2  2  0  0  0  0 
  3  2  1  0  0  0  0 
  5  4  1  0  0  0  0 
  6  4  1  0  0  0  0 
M  END
> <Spectrum 19F 0>
-100.5;1.0ddd;2|-204.2;1.0ddd;4|-126.2;1.0ddd;0|

> <Temperature [K]>
0:298 

> <nmrshiftdb2 ID>
20165643

> <Field Strength [MHz]>
0:377.3585109364408 

> <Solvent>
0:THF 

> <Assignment Method>
0:Unreported 

$$$$
5-fluoro-2,3-dihydro-1H-indene
  CDK     02062313222D
nmrshiftdb2 20179960
 10 11  0  0  0  0  0  0  0  0999 V2000
    2.1000    0.0000    0.0000 C   0  0  0  0  0  0  0  0  0  0  0  0
    1.0400   -0.6000    0.0000 C   0  0  0  0  0  0  0  0  0  0  0  0
    1.0400   -1.8100    0.0000 C   0  0  0  0  0  0  0  0  0  0  0  0
    2.1000   -2.4200    0.0000 C   0  0  0  0  0  0  0  0  0  0  0  0
    3.1400   -1.8100    0.0000 C   0  0  0  0  0  0  0  0  0  0  0  0
    3.1400   -0.6000    0.0000 C   0  0  0  0  0  0  0  0  0  0  0  0
    5.0000   -1.2000    0.0000 C   0  0  0  0  0  0  0  0  0  0  0  0
    4.2900   -0.2300    0.0000 C   0  0  0  0  0  0  0  0  0  0  0  0
    4.2900   -2.1800    0.0000 C   0  0  0  0  0  0  0  0  0  0  0  0
    0.0000   -2.4200    0.0000 F   0  0  0  0  0  0  0  0  0  0  0  0
  1  2  2  0  0  0  0 
  1  6  1  0  0  0  0 
  2  3  1  0  0  0  0 
  3  4  2  0  0  0  0 
  3 10  1  0  0  0  0 
  4  5  1  0  0  0  0 
  5  6  2  0  0  0  0 
  5  9  1  0  0  0  0 
  6  8  1  0  0  0  0 
  7  8  1  0  0  0  0 
  7  9  1  0  0  0  0 
M  END
> <Spectrum 19F 0>
-115.5;1.0m;9|

> <Temperature [K]>
0:298 

> <nmrshiftdb2 ID>
20179960

> <Field Strength [MHz]>
0:141.5094416011653 

> <Solvent>
0:CCl4 

> <Assignment Method>
0:1H, H,H-COSY, H,H-NOESY, H,C-HMQC, H,C-HMBC, DEPTQ, 1H, 13C, 1H, H,H-COSY 

$$$$
1-(difluoromethoxy)-1,1,2,2-tetrafluoroethane
  CDK     02062313222D
nmrshiftdb2 20181179
 10  9  0  0  0  0  0  0  0  0999 V2000
    4.0000   -1.7300    0.0000 C   0  0  0  0  0  0  0  0  0  0  0  0
    2.0000   -1.7300    0.0000 C   0  0  0  0  0  0  0  0  0  0  0  0
    1.0000   -1.1500    0.0000 C   0  0  0  0  0  0  0  0  0  0  0  0
    3.0000   -2.3100    0.0000 O   0  0  0  0  0  0  0  0  0  0  0  0
    1.0000   -2.3100    0.0000 F   0  0  0  0  0  0  0  0  0  0  0  0
    0.0000   -1.7300    0.0000 F   0  0  0  0  0  0  0  0  0  0  0  0
    2.0000   -0.5800    0.0000 F   0  0  0  0  0  0  0  0  0  0  0  0
    5.0000   -2.3100    0.0000 F   0  0  0  0  0  0  0  0  0  0  0  0
    4.0000   -0.5800    0.0000 F   0  0  0  0  0  0  0  0  0  0  0  0
    1.0000    0.0000    0.0000 F   0  0  0  0  0  0  0  0  0  0  0  0
  1  4  1  0  0  0  0 
  1  8  1  0  0  0  0 
  1  9  1  0  0  0  0 
  2  4  1  0  0  0  0 
  2  7  1  0  0  0  0 
  2  3  1  0  0  0  0 
  2  5  1  0  0  0  0 
  3 10  1  0  0  0  0 
  3  6  1  0  0  0  0 
M  END
> <Spectrum 19F 0>
-137.95;1.0S;5|-137.95;1.0S;9|-89.42;1.0S;4|-89.42;1.0S;6|-85.04;1.0S;7|-85.04;1.0S;8|

> <Temperature [K]>
0:298 

> <nmrshiftdb2 ID>
20181179

> <Field Strength [MHz]>
0:141.5094416011653 

> <Solvent>
0:Chloroform-D1 (CDCl3) 

> <Assignment Method>
0:1H, H,H-COSY, H,H-NOESY, H,C-HMQC, H,C-HMBC, DEPTQ, 1H, 13C, 1H, H,H-COSY 

$$$$
1,1,2,2-tetrafluoro-1-(fluoromethoxy)ethane
  CDK     02062313222D
nmrshiftdb2 20181901
  9  8  0  0  0  0  0  0  0  0999 V2000
    0.6300   -1.2500    0.0000 C   0  0  0  0  0  0  0  0  0  0  0  0
    1.8800   -1.2500    0.0000 C   0  0  0  0  0  0  0  0  0  0  0  0
    3.7500   -2.3300    0.0000 C   0  0  0  0  0  0  0  0  0  0  0  0
    3.1300   -1.2500    0.0000 O   0  0  0  0  0  0  0  0  0  0  0  0
    5.0000   -2.3300    0.0000 F   0  0  0  0  0  0  0  0  0  0  0  0
    1.8800    0.0000    0.0000 F   0  0  0  0  0  0  0  0  0  0  0  0
    1.8800   -2.5000    0.0000 F   0  0  0  0  0  0  0  0  0  0  0  0
    0.0000   -2.3300    0.0000 F   0  0  0  0  0  0  0  0  0  0  0  0
    0.0000   -0.1700    0.0000 F   0  0  0  0  0  0  0  0  0  0  0  0
  1  9  1  0  0  0  0 
  1  8  1  0  0  0  0 
  1  2  1  0  0  0  0 
  2  6  1  0  0  0  0 
  2  7  1  0  0  0  0 
  2  4  1  0  0  0  0 
  3  4  1  0  0  0  0 
  3  5  1  0  0  0  0 
M  END
> <Spectrum 19F 0>
-137.92;1.0S;7|-137.92;1.0S;8|-91.86;1.0S;5|-91.86;1.0S;6|-154.5;0.5S;4|

> <Temperature [K]>
0:298 

> <nmrshiftdb2 ID>
20181901

> <Field Strength [MHz]>
0:141.5094416011653 

> <Solvent>
0:Chloroform-D1 (CDCl3) 

> <Assignment Method>
0:1H, H,H-COSY, H,H-NOESY, H,C-HMQC, H,C-HMBC, DEPTQ, 1H, 13C, 1H, H,H-COSY 

$$$$
1,1,2,2-tetrafluoro-1-methoxyethane
  CDK     02062313222D
nmrshiftdb2 20181939
  8  7  0  0  0  0  0  0  0  0999 V2000
    0.8300   -1.6700    0.0000 C   0  0  0  0  0  0  0  0  0  0  0  0
    2.5000   -1.6700    0.0000 C   0  0  0  0  0  0  0  0  0  0  0  0
    5.0000   -3.1100    0.0000 C   0  0  0  0  0  0  0  0  0  0  0  0
    4.1700   -1.6700    0.0000 O   0  0  0  0  0  0  0  0  0  0  0  0
    2.5000    0.0000    0.0000 F   0  0  0  0  0  0  0  0  0  0  0  0
    2.5000   -3.3300    0.0000 F   0  0  0  0  0  0  0  0  0  0  0  0
    0.0000   -3.1100    0.0000 F   0  0  0  0  0  0  0  0  0  0  0  0
    0.0000   -0.2200    0.0000 F   0  0  0  0  0  0  0  0  0  0  0  0
  1  8  1  0  0  0  0 
  1  7  1  0  0  0  0 
  1  2  1  0  0  0  0 
  2  5  1  0  0  0  0 
  2  6  1  0  0  0  0 
  2  4  1  0  0  0  0 
  3  4  1  0  0  0  0 
M  END
> <Spectrum 19F 0>
-136.9;1.0S;6|-136.9;1.0S;7|-93.5;1.0S;4|-93.5;1.0S;5|

> <Temperature [K]>
0:298 1:298 2:298 

> <nmrshiftdb2 ID>
20181939

> <Field Strength [MHz]>
0:141.5094416011653 1:141.5094416011653 2:141.5094416011653 

> <Spectrum 19F 1>
-137.28;1.0S;6|-137.28;1.0S;7|-94.71;1.0S;4|-94.71;1.0S;5|

> <Solvent>
0:Chloroform-D1 (CDCl3) 1:Chloroform-D1 (CDCl3) 2:Chloroform-D1 (CDCl3) 

> <Assignment Method>
0:1H, H,H-COSY, H,H-NOESY, H,C-HMQC, H,C-HMBC, DEPTQ, 1H, 13C, 1H, H,H-COSY 1:1H, H,H-COSY, H,H-NOESY, H,C-HMQC, H,C-HMBC, DEPTQ, 1H, 13C, 1H, H,H-COSY 2:1H, H,H-COSY, H,H-NOESY, H,C-HMQC, H,C-HMBC, DEPTQ, 1H, 13C, 1H, H,H-COSY 

> <Spectrum 19F 2>
-137.4;1.0S;6|-137.4;1.0S;7|-94.49;1.0S;4|-94.49;1.0S;5|

$$$$
2,3,4,5,6-pentafluorobenzonitrile
  CDK     02062313222D
nmrshiftdb2 20182090
 13 13  0  0  0  0  0  0  0  0999 V2000
    1.7300   -1.0000    0.0000 C   0  0  0  0  0  0  0  0  0  0  0  0
    0.8700   -1.5000    0.0000 C   0  0  0  0  0  0  0  0  0  0  0  0
    0.8700   -2.5000    0.0000 C   0  0  0  0  0  0  0  0  0  0  0  0
    1.7300   -3.0000    0.0000 C   0  0  0  0  0  0  0  0  0  0  0  0
    2.6000   -2.5000    0.0000 C   0  0  0  0  0  0  0  0  0  0  0  0
    2.6000   -1.5000    0.0000 C   0  0  0  0  0  0  0  0  0  0  0  0
    1.7300   -4.0000    0.0000 C   0  0  0  0  0  0  0  0  0  0  0  0
    1.7300   -5.0000    0.0000 N   0  0  0  0  0  0  0  0  0  0  0  0
    1.7300    0.0000    0.0000 F   0  0  0  0  0  0  0  0  0  0  0  0
    0.0000   -1.0000    0.0000 F   0  0  0  0  0  0  0  0  0  0  0  0
    0.0000   -3.0000    0.0000 F   0  0  0  0  0  0  0  0  0  0  0  0
    3.4600   -3.0000    0.0000 F   0  0  0  0  0  0  0  0  0  0  0  0
    3.4600   -1.0000    0.0000 F   0  0  0  0  0  0  0  0  0  0  0  0
  1  2  1  0  0  0  0 
  1  6  2  0  0  0  0 
  1  9  1  0  0  0  0 
  2  3  2  0  0  0  0 
  2 10  1  0  0  0  0 
  3  4  1  0  0  0  0 
  3 11  1  0  0  0  0 
  4  5  2  0  0  0  0 
  4  7  1  0  0  0  0 
  5  6  1  0  0  0  0 
  5 12  1  0  0  0  0 
  6 13  1  0  0  0  0 
  7  8  3  0  0  0  0 
M  END
> <Spectrum 19F 0>
-145.0;0.5S;8|-161.0;1.0S;9|-161.0;1.0S;12|-134.0;1.0S;10|-134.0;1.0S;11|

> <Temperature [K]>
0:298 

> <nmrshiftdb2 ID>
20182090

> <Field Strength [MHz]>
0:141.5094416011653 

> <Solvent>
0:Chloroform-D1 (CDCl3) 

> <Assignment Method>
0:1H, H,H-COSY, H,H-NOESY, H,C-HMQC, H,C-HMBC, DEPTQ, 1H, 13C, 1H, H,H-COSY 

$$$$
2,3,4,5,6-pentafluorophenol
  CDK     02062313222D
nmrshiftdb2 20182556
 12 12  0  0  0  0  0  0  0  0999 V2000
    2.1700   -1.2500    0.0000 C   0  0  0  0  0  0  0  0  0  0  0  0
    1.0800   -1.8800    0.0000 C   0  0  0  0  0  0  0  0  0  0  0  0
    1.0800   -3.1300    0.0000 C   0  0  0  0  0  0  0  0  0  0  0  0
    2.1700   -3.7500    0.0000 C   0  0  0  0  0  0  0  0  0  0  0  0
    3.2500   -3.1300    0.0000 C   0  0  0  0  0  0  0  0  0  0  0  0
    3.2500   -1.8800    0.0000 C   0  0  0  0  0  0  0  0  0  0  0  0
    2.1700    0.0000    0.0000 O   0  0  0  0  0  0  0  0  0  0  0  0
    0.0000   -1.2500    0.0000 F   0  0  0  0  0  0  0  0  0  0  0  0
    0.0000   -3.7500    0.0000 F   0  0  0  0  0  0  0  0  0  0  0  0
    2.1700   -5.0000    0.0000 F   0  0  0  0  0  0  0  0  0  0  0  0
    4.3300   -3.7500    0.0000 F   0  0  0  0  0  0  0  0  0  0  0  0
    4.3300   -1.2500    0.0000 F   0  0  0  0  0  0  0  0  0  0  0  0
  1  2  1  0  0  0  0 
  1  6  2  0  0  0  0 
  1  7  1  0  0  0  0 
  2  3  2  0  0  0  0 
  2  8  1  0  0  0  0 
  3  4  1  0  0  0  0 
  3  9  1  0  0  0  0 
  4  5  2  0  0  0  0 
  4 10  1  0  0  0  0 
  5  6  1  0  0  0  0 
  5 11  1  0  0  0  0 
  6 12  1  0  0  0  0 
M  END
> <Spectrum 19F 0>
-169.0;0.25S;9|-164.0;1.0S;7|-164.0;1.0S;8|-164.0;1.0S;10|-164.0;1.0S;11|

> <Temperature [K]>
0:298 

> <nmrshiftdb2 ID>
20182556

> <Field Strength [MHz]>
0:141.5094416011653 

> <Solvent>
0:Chloroform-D1 (CDCl3) 

> <Assignment Method>
0:1H, H,H-COSY, H,H-NOESY, H,C-HMQC, H,C-HMBC, DEPTQ, 1H, 13C, 1H, H,H-COSY 

$$$$
1,1,1,2-tetrafluoro-2-(trifluoromethoxy)ethane
  CDK     02062313222D
nmrshiftdb2 20182706
 11 10  0  0  0  0  0  0  0  0999 V2000
    1.1100   -0.9600    0.0000 C   0  0  0  0  0  0  0  0  0  0  0  0
    2.7800   -1.9200    0.0000 C   0  0  0  0  0  0  0  0  0  0  0  0
    3.8900   -1.9200    0.0000 C   0  0  0  0  0  0  0  0  0  0  0  0
    2.2200   -0.9600    0.0000 O   0  0  0  0  0  0  0  0  0  0  0  0
    4.4400   -0.9600    0.0000 F   0  0  0  0  0  0  0  0  0  0  0  0
    5.0000   -1.9200    0.0000 F   0  0  0  0  0  0  0  0  0  0  0  0
    4.4400   -2.8900    0.0000 F   0  0  0  0  0  0  0  0  0  0  0  0
    2.2200   -2.8900    0.0000 F   0  0  0  0  0  0  0  0  0  0  0  0
    0.5600    0.0000    0.0000 F   0  0  0  0  0  0  0  0  0  0  0  0
    0.0000   -0.9600    0.0000 F   0  0  0  0  0  0  0  0  0  0  0  0
    0.5600   -1.9200    0.0000 F   0  0  0  0  0  0  0  0  0  0  0  0
  1  4  1  0  0  0  0 
  1 10  1  0  0  0  0 
  1  9  1  0  0  0  0 
  1 11  1  0  0  0  0 
  2  4  1  0  0  0  0 
  2  8  1  0  0  0  0 
  2  3  1  0  0  0  0 
  3  6  1  0  0  0  0 
  3  5  1  0  0  0  0 
  3  7  1  0  0  0  0 
M  END
> <Spectrum 19F 0>
-84.12;1.0S;4|-84.12;1.0S;5|-84.12;1.0S;6|-146.48;0.333333S;7|-60.18;1.0S;8|-60.18;1.0S;9|-60.18;1.0S;10|

> <Temperature [K]>
0:298 1:298 

> <nmrshiftdb2 ID>
20182706

> <Field Strength [MHz]>
0:141.5094416011653 1:141.5094416011653 

> <Spectrum 19F 1>
-87.9;1.0S;4|-87.9;1.0S;5|-87.9;1.0S;6|-151.0;0.333333S;7|-63.7;1.0S;8|-63.7;1.0S;9|-63.7;1.0S;10|

> <Solvent>
0:Chloroform-D1 (CDCl3) 1:Chloroform-D1 (CDCl3) 

> <Assignment Method>
0:1H, H,H-COSY, H,H-NOESY, H,C-HMQC, H,C-HMBC, DEPTQ, 1H, 13C, 1H, H,H-COSY 1:1H, H,H-COSY, H,H-NOESY, H,C-HMQC, H,C-HMBC, DEPTQ, 1H, 13C, 1H, H,H-COSY 

$$$$
2,2,3,3-tetrafluoropropanoic acid
  CDK     02062313222D
nmrshiftdb2 20208072
  9  8  0  0  0  0  0  0  0  0999 V2000
    8.5900   -1.1700    0.0000 F   0  0  0  0  0  0  0  0  0  0  0  0
    9.6100   -2.8500    0.0000 F   0  0  0  0  0  0  0  0  0  0  0  0
    7.3200   -1.9800    0.0000 F   0  0  0  0  0  0  0  0  0  0  0  0
    8.1800   -3.5100    0.0000 F   0  0  0  0  0  0  0  0  0  0  0  0
   10.8300   -1.9800    0.0000 O   0  0  0  0  0  0  0  0  0  0  0  0
    9.9600   -0.5100    0.0000 O   0  0  0  0  0  0  0  0  0  0  0  0
    9.1000   -1.9800    0.0000 C   0  0  0  0  0  0  0  0  0  0  0  0
    8.1800   -2.4900    0.0000 C   0  0  0  0  0  0  0  0  0  0  0  0
    9.9600   -1.5300    0.0000 C   0  0  0  0  0  0  0  0  0  0  0  0
  1  7  1  0  0  0  0 
  2  7  1  0  0  0  0 
  3  8  1  0  0  0  0 
  4  8  1  0  0  0  0 
  5  9  1  0  0  0  0 
  6  9  2  0  0  0  0 
  7  8  1  0  0  0  0 
  7  9  1  0  0  0  0 
M  END
> <Spectrum 19F 0>
-124.61;1.0S;0|-124.61;1.0S;1|-137.65;1.0S;2|-137.65;1.0S;3|

> <Temperature [K]>
0:298 

> <nmrshiftdb2 ID>
20208072

> <Field Strength [MHz]>
0:141.5094416011653 

> <Solvent>
0:Chloroform-D1 (CDCl3) 

> <Assignment Method>
0:1H, H,H-COSY, H,H-NOESY, H,C-HMQC, H,C-HMBC, DEPTQ, 1H, 13C, 1H, H,H-COSY 

$$$$
1,1,1,3,3,3-hexafluoro-2-phenylpropan-2-ol
  CDK     02062313222D
nmrshiftdb2 20208109
 16 16  0  0  0  0  0  0  0  0999 V2000
    8.8200   -3.2100    0.0000 F   0  0  0  0  0  0  0  0  0  0  0  0
    9.1700   -2.5100    0.0000 F   0  0  0  0  0  0  0  0  0  0  0  0
    8.1700   -1.5000    0.0000 F   0  0  0  0  0  0  0  0  0  0  0  0
    7.1600   -0.5000    0.0000 F   0  0  0  0  0  0  0  0  0  0  0  0
    7.9700   -0.8500    0.0000 F   0  0  0  0  0  0  0  0  0  0  0  0
    6.1600   -1.5000    0.0000 F   0  0  0  0  0  0  0  0  0  0  0  0
    6.1600   -2.5100    0.0000 O   0  0  0  0  0  0  0  0  0  0  0  0
    7.1600   -2.5100    0.0000 C   0  0  0  0  0  0  0  0  0  0  0  0
    7.1600   -3.4600    0.0000 C   0  0  0  0  0  0  0  0  0  0  0  0
    8.1700   -2.5100    0.0000 C   0  0  0  0  0  0  0  0  0  0  0  0
    7.1600   -1.5000    0.0000 C   0  0  0  0  0  0  0  0  0  0  0  0
    8.0700   -3.9600    0.0000 C   0  0  0  0  0  0  0  0  0  0  0  0
    6.3100   -3.9600    0.0000 C   0  0  0  0  0  0  0  0  0  0  0  0
    8.0700   -4.9600    0.0000 C   0  0  0  0  0  0  0  0  0  0  0  0
    6.3100   -4.9600    0.0000 C   0  0  0  0  0  0  0  0  0  0  0  0
    7.1600   -5.4600    0.0000 C   0  0  0  0  0  0  0  0  0  0  0  0
  1 10  1  0  0  0  0 
  2 10  1  0  0  0  0 
  3 10  1  0  0  0  0 
  4 11  1  0  0  0  0 
  5 11  1  0  0  0  0 
  6 11  1  0  0  0  0 
  7  8  1  0  0  0  0 
  8  9  1  0  0  0  0 
  8 10  1  0  0  0  0 
  8 11  1  0  0  0  0 
  9 12  2  0  0  0  0 
  9 13  1  0  0  0  0 
 12 14  1  0  0  0  0 
 13 15  2  0  0  0  0 
 14 16  2  0  0  0  0 
 15 16  1  0  0  0  0 
M  END
> <Spectrum 19F 0>
-82.4;1.0S;0|-82.4;1.0S;1|-82.4;1.0S;2|-82.4;1.0S;3|-82.4;1.0S;4|-82.4;1.0S;5|

> <Temperature [K]>
0:298 

> <nmrshiftdb2 ID>
20208109

> <Field Strength [MHz]>
0:56.603776640466116 

> <Solvent>
0:SO2 

> <Assignment Method>
0:Unknown 

$$$$
1-fluoro-2,3-dimethylbenzene
  CDK     02062313222D
nmrshiftdb2 20208925
  9  9  0  0  0  0  0  0  0  0999 V2000
    4.5000   -3.5900    0.0000 F   0  0  0  0  0  0  0  0  0  0  0  0
    3.6900   -2.0200    0.0000 C   0  0  0  0  0  0  0  0  0  0  0  0
    2.8800   -1.4700    0.0000 C   0  0  0  0  0  0  0  0  0  0  0  0
    3.6900   -3.0300    0.0000 C   0  0  0  0  0  0  0  0  0  0  0  0
    1.9700   -1.9200    0.0000 C   0  0  0  0  0  0  0  0  0  0  0  0
    4.5500   -1.5200    0.0000 C   0  0  0  0  0  0  0  0  0  0  0  0
    2.8800   -0.5100    0.0000 C   0  0  0  0  0  0  0  0  0  0  0  0
    2.7800   -3.4900    0.0000 C   0  0  0  0  0  0  0  0  0  0  0  0
    1.9200   -2.9300    0.0000 C   0  0  0  0  0  0  0  0  0  0  0  0
  1  4  1  0  0  0  0 
  2  3  2  0  0  0  0 
  2  4  1  0  0  0  0 
  2  6  1  0  0  0  0 
  3  5  1  0  0  0  0 
  3  7  1  0  0  0  0 
  4  8  2  0  0  0  0 
  5  9  2  0  0  0  0 
  8  9  1  0  0  0  0 
M  END
> <Spectrum 19F 0>
-122.25;1.0S;0|

> <Temperature [K]>
0:298 

> <nmrshiftdb2 ID>
20208925

> <Field Strength [MHz]>
0:141.5094416011653 

> <Solvent>
0:CCl4 

> <Assignment Method>
0:1H, H,H-COSY, H,H-NOESY, H,C-HMQC, H,C-HMBC, DEPTQ, 1H, 13C, 1H, H,H-COSY 

$$$$
1,1,1,3,3,3-hexafluoro-2-methylpropan-2-ol
  CDK     02062313222D
nmrshiftdb2 20209501
 11 10  0  0  0  0  0  0  0  0999 V2000
    9.8500   -2.8800    0.0000 F   0  0  0  0  0  0  0  0  0  0  0  0
    8.9900   -3.3900    0.0000 F   0  0  0  0  0  0  0  0  0  0  0  0
    9.5000   -1.5200    0.0000 F   0  0  0  0  0  0  0  0  0  0  0  0
    6.3700   -0.9100    0.0000 F   0  0  0  0  0  0  0  0  0  0  0  0
    6.7200   -2.2200    0.0000 F   0  0  0  0  0  0  0  0  0  0  0  0
    7.7300   -0.5100    0.0000 F   0  0  0  0  0  0  0  0  0  0  0  0
    7.6300   -2.7300    0.0000 O   0  0  0  0  0  0  0  0  0  0  0  0
    8.1300   -1.9200    0.0000 C   0  0  0  0  0  0  0  0  0  0  0  0
    8.9900   -2.3700    0.0000 C   0  0  0  0  0  0  0  0  0  0  0  0
    7.2300   -1.4100    0.0000 C   0  0  0  0  0  0  0  0  0  0  0  0
    8.6400   -1.0100    0.0000 C   0  0  0  0  0  0  0  0  0  0  0  0
  1  9  1  0  0  0  0 
  2  9  1  0  0  0  0 
  3  9  1  0  0  0  0 
  4 10  1  0  0  0  0 
  5 10  1  0  0  0  0 
  6 10  1  0  0  0  0 
  7  8  1  0  0  0  0 
  8  9  1  0  0  0  0 
  8 10  1  0  0  0  0 
  8 11  1  0  0  0  0 
M  END
> <Spectrum 19F 0>
-84.2;1.0S;0|-84.2;1.0S;1|-84.2;1.0S;2|-84.2;1.0S;3|-84.2;1.0S;4|-84.2;1.0S;5|

> <Temperature [K]>
0:298 

> <nmrshiftdb2 ID>
20209501

> <Field Strength [MHz]>
0:56.603776640466116 

> <Solvent>
0:SO2 

> <Assignment Method>
0:Unknown 

$$$$
1,1-dichloro-1-fluoroethane
  CDK     02062313222D
nmrshiftdb2 20209568
  5  4  0  0  0  0  0  0  0  0999 V2000
    1.2700   -1.8400    0.0000 Cl  0  0  0  0  0  0  0  0  0  0  0  0
    2.6500   -2.1900    0.0000 Cl  0  0  0  0  0  0  0  0  0  0  0  0
    3.0600   -0.8700    0.0000 F   0  0  0  0  0  0  0  0  0  0  0  0
    2.1400   -1.3300    0.0000 C   0  0  0  0  0  0  0  0  0  0  0  0
    1.6300   -0.5100    0.0000 C   0  0  0  0  0  0  0  0  0  0  0  0
  1  4  1  0  0  0  0 
  2  4  1  0  0  0  0 
  3  4  1  0  0  0  0 
  4  5  1  0  0  0  0 
M  END
> <Spectrum 19F 0>
-44.37;1.0S;2|

> <Temperature [K]>
0:298 

> <nmrshiftdb2 ID>
20209568

> <Field Strength [MHz]>
0:141.5094416011653 

> <Solvent>
0:Chloroform-D1 (CDCl3) 

> <Assignment Method>
0:1H, H,H-COSY, H,H-NOESY, H,C-HMQC, H,C-HMBC, DEPTQ, 1H, 13C, 1H, H,H-COSY 

$$$$
methyl 2,2-difluoro-2-fluorosulfonylacetate
  CDK     02062313222D
nmrshiftdb2 20209609
 11 10  0  0  0  0  0  0  0  0999 V2000
    4.3000   -1.4200    0.0000 S   0  0  0  0  0  0  0  0  0  0  0  0
    5.6600   -1.0100    0.0000 F   0  0  0  0  0  0  0  0  0  0  0  0
    4.6500   -2.7300    0.0000 F   0  0  0  0  0  0  0  0  0  0  0  0
    3.3900   -0.9100    0.0000 F   0  0  0  0  0  0  0  0  0  0  0  0
    6.9300   -1.9200    0.0000 O   0  0  0  0  0  0  0  0  0  0  0  0
    4.8000   -0.5100    0.0000 O   0  0  0  0  0  0  0  0  0  0  0  0
    3.7900   -2.2200    0.0000 O   0  0  0  0  0  0  0  0  0  0  0  0
    6.0200   -3.3900    0.0000 O   0  0  0  0  0  0  0  0  0  0  0  0
    5.1600   -1.9200    0.0000 C   0  0  0  0  0  0  0  0  0  0  0  0
    6.0200   -2.3800    0.0000 C   0  0  0  0  0  0  0  0  0  0  0  0
    7.7800   -2.3800    0.0000 C   0  0  0  0  0  0  0  0  0  0  0  0
  1  4  1  0  0  0  0 
  1  6  2  0  0  0  0 
  1  7  2  0  0  0  0 
  1  9  1  0  0  0  0 
  2  9  1  0  0  0  0 
  3  9  1  0  0  0  0 
  5 10  1  0  0  0  0 
  5 11  1  0  0  0  0 
  8 10  2  0  0  0  0 
  9 10  1  0  0  0  0 
M  END
> <Spectrum 19F 0>
-103.75;1.0d;1|-103.75;1.0d;2|40.82;0.5t;3|

> <Temperature [K]>
0:298 

> <nmrshiftdb2 ID>
20209609

> <Field Strength [MHz]>
0:141.5094416011653 

> <Solvent>
0:Chloroform-D1 (CDCl3) 

> <Assignment Method>
0:1H, H,H-COSY, H,H-NOESY, H,C-HMQC, H,C-HMBC, DEPTQ, 1H, 13C, 1H, H,H-COSY 

$$$$
1,4-difluorobenzene
  CDK     02062313222D
nmrshiftdb2 20209676
  8  8  0  0  0  0  0  0  0  0999 V2000
    3.6800   -0.5000    0.0000 F   0  0  0  0  0  0  0  0  0  0  0  0
    3.6800   -4.4900    0.0000 F   0  0  0  0  0  0  0  0  0  0  0  0
    3.6800   -1.5100    0.0000 C   0  0  0  0  0  0  0  0  0  0  0  0
    3.6800   -3.4800    0.0000 C   0  0  0  0  0  0  0  0  0  0  0  0
    4.5900   -2.0200    0.0000 C   0  0  0  0  0  0  0  0  0  0  0  0
    4.5900   -2.9800    0.0000 C   0  0  0  0  0  0  0  0  0  0  0  0
    2.8200   -2.0200    0.0000 C   0  0  0  0  0  0  0  0  0  0  0  0
    2.8200   -2.9800    0.0000 C   0  0  0  0  0  0  0  0  0  0  0  0
  1  3  1  0  0  0  0 
  2  4  1  0  0  0  0 
  3  5  2  0  0  0  0 
  3  7  1  0  0  0  0 
  4  6  2  0  0  0  0 
  4  8  1  0  0  0  0 
  5  6  1  0  0  0  0 
  7  8  2  0  0  0  0 
M  END
> <Spectrum 19F 0>
-106.0;0.0S;0|-106.0;0.0S;1|

> <Temperature [K]>
0:Unreported 

> <nmrshiftdb2 ID>
20209676

> <Field Strength [MHz]>
0:Unreported 

> <Solvent>
0:Unreported 

> <Assignment Method>
0:Unreported 

$$$$
2,3,5,6-tetrafluoropyridine
  CDK     02062313222D
nmrshiftdb2 20209681
 10 10  0  0  0  0  0  0  0  0999 V2000
    4.1600   -3.2400    0.0000 F   0  0  0  0  0  0  0  0  0  0  0  0
    5.7700   -0.2000    0.0000 F   0  0  0  0  0  0  0  0  0  0  0  0
    5.7500   -4.2400    0.0000 F   0  0  0  0  0  0  0  0  0  0  0  0
    7.6000   -1.2200    0.0000 F   0  0  0  0  0  0  0  0  0  0  0  0
    6.7300   -2.6900    0.0000 N   0  0  0  0  0  0  0  0  0  0  0  0
    5.0500   -1.6700    0.0000 C   0  0  0  0  0  0  0  0  0  0  0  0
    5.0500   -2.6900    0.0000 C   0  0  0  0  0  0  0  0  0  0  0  0
    5.7700   -1.2200    0.0000 C   0  0  0  0  0  0  0  0  0  0  0  0
    5.7500   -3.2400    0.0000 C   0  0  0  0  0  0  0  0  0  0  0  0
    6.7300   -1.6700    0.0000 C   0  0  0  0  0  0  0  0  0  0  0  0
  1  7  1  0  0  0  0 
  2  8  1  0  0  0  0 
  3  9  1  0  0  0  0 
  4 10  1  0  0  0  0 
  5  9  2  0  0  0  0 
  5 10  1  0  0  0  0 
  6  7  2  0  0  0  0 
  6  8  1  0  0  0  0 
  7  9  1  0  0  0  0 
  8 10  2  0  0  0  0 
M  END
> <Spectrum 19F 0>
-93.0;1.0S;2|-93.0;1.0S;3|-141.0;1.0S;0|-141.0;1.0S;1|

> <Temperature [K]>
0:298 

> <nmrshiftdb2 ID>
20209681

> <Field Strength [MHz]>
0:141.5094416011653 

> <Solvent>
0:Chloroform-D1 (CDCl3) 

> <Assignment Method>
0:1H, H,H-COSY, H,H-NOESY, H,C-HMQC, H,C-HMBC, DEPTQ, 1H, 13C, 1H, H,H-COSY 

$$$$
1,2,2-trichloro-1,1-difluoroethane
  CDK     02062313222D
nmrshiftdb2 20209767
  7  6  0  0  0  0  0  0  0  0999 V2000
    4.6100   -1.9700    0.0000 Cl  0  0  0  0  0  0  0  0  0  0  0  0
    3.7500   -0.5100    0.0000 Cl  0  0  0  0  0  0  0  0  0  0  0  0
    3.3400   -2.8900    0.0000 Cl  0  0  0  0  0  0  0  0  0  0  0  0
    1.9700   -2.4800    0.0000 F   0  0  0  0  0  0  0  0  0  0  0  0
    2.3300   -1.1600    0.0000 F   0  0  0  0  0  0  0  0  0  0  0  0
    3.7500   -1.5200    0.0000 C   0  0  0  0  0  0  0  0  0  0  0  0
    2.8300   -1.9700    0.0000 C   0  0  0  0  0  0  0  0  0  0  0  0
  1  6  1  0  0  0  0 
  2  6  1  0  0  0  0 
  3  7  1  0  0  0  0 
  4  7  1  0  0  0  0 
  5  7  1  0  0  0  0 
  6  7  1  0  0  0  0 
M  END
> <Spectrum 19F 0>
-63.252;1.0S;3|-63.252;1.0S;4|

> <Temperature [K]>
0:298 

> <nmrshiftdb2 ID>
20209767

> <Field Strength [MHz]>
0:141.5094416011653 

> <Solvent>
0:Chloroform-D1 (CDCl3) 

> <Assignment Method>
0:1H, H,H-COSY, H,H-NOESY, H,C-HMQC, H,C-HMBC, DEPTQ, 1H, 13C, 1H, H,H-COSY 

$$$$
1,1-dibromo-1,2,2,3,3,3-hexafluoropropane
  CDK     02062313222D
nmrshiftdb2 20212875
 11 10  0  0  0  0  0  0  0  0999 V2000
    1.2500   -1.2500    0.0000 C   0  0  0  0  0  0  0  0  0  0  0  0
    2.5100   -1.9700    0.0000 C   0  0  0  0  0  0  0  0  0  0  0  0
    3.7400   -2.6900    0.0000 C   0  0  0  0  0  0  0  0  0  0  0  0
    0.5300   -2.5000    0.0000 Br  0  0  0  0  0  0  0  0  0  0  0  0
    1.9700    0.0000    0.0000 Br  0  0  0  0  0  0  0  0  0  0  0  0
    0.0000   -0.5300    0.0000 F   0  0  0  0  0  0  0  0  0  0  0  0
    3.2300   -0.7300    0.0000 F   0  0  0  0  0  0  0  0  0  0  0  0
    1.7900   -3.2300    0.0000 F   0  0  0  0  0  0  0  0  0  0  0  0
    5.0000   -3.4000    0.0000 F   0  0  0  0  0  0  0  0  0  0  0  0
    3.0200   -3.9400    0.0000 F   0  0  0  0  0  0  0  0  0  0  0  0
    4.4800   -1.4500    0.0000 F   0  0  0  0  0  0  0  0  0  0  0  0
  1  5  1  0  0  0  0 
  1  4  1  0  0  0  0 
  1  2  1  0  0  0  0 
  1  6  1  0  0  0  0 
  2  7  1  0  0  0  0 
  2  8  1  0  0  0  0 
  2  3  1  0  0  0  0 
  3  9  1  0  0  0  0 
  3 11  1  0  0  0  0 
  3 10  1  0  0  0  0 
M  END
> <Spectrum 19F 0>
-75.1;0.666667S;5|-115.31;0.666667S;6|-115.31;0.666667S;7|-76.64;1.0S;8|-76.64;1.0S;9|-76.64;1.0S;10|

> <Temperature [K]>
0:298 

> <nmrshiftdb2 ID>
20212875

> <Field Strength [MHz]>
0:141.5094416011653 

> <Solvent>
0:Chloroform-D1 (CDCl3) 

> <Assignment Method>
0:1H, H,H-COSY, H,H-NOESY, H,C-HMQC, H,C-HMBC, DEPTQ, 1H, 13C, 1H, H,H-COSY 

$$$$
1,2,3,4,5-pentafluoro-6-methylbenzene
  CDK     02062313222D
nmrshiftdb2 20213242
 12 12  0  0  0  0  0  0  0  0999 V2000
    1.2400   -2.1600    0.0000 C   0  0  0  0  0  0  0  0  0  0  0  0
    1.8700   -3.2700    0.0000 C   0  0  0  0  0  0  0  0  0  0  0  0
    3.1300   -3.2700    0.0000 C   0  0  0  0  0  0  0  0  0  0  0  0
    3.7400   -2.1600    0.0000 C   0  0  0  0  0  0  0  0  0  0  0  0
    3.1300   -1.1000    0.0000 C   0  0  0  0  0  0  0  0  0  0  0  0
    1.8700   -1.1000    0.0000 C   0  0  0  0  0  0  0  0  0  0  0  0
    5.0000   -2.1600    0.0000 C   0  0  0  0  0  0  0  0  0  0  0  0
    1.2400    0.0000    0.0000 F   0  0  0  0  0  0  0  0  0  0  0  0
    3.7600    0.0000    0.0000 F   0  0  0  0  0  0  0  0  0  0  0  0
    3.7600   -4.3500    0.0000 F   0  0  0  0  0  0  0  0  0  0  0  0
    1.2400   -4.3500    0.0000 F   0  0  0  0  0  0  0  0  0  0  0  0
    0.0000   -2.1600    0.0000 F   0  0  0  0  0  0  0  0  0  0  0  0
  1  2  1  0  0  0  0 
  1  6  2  0  0  0  0 
  1 12  1  0  0  0  0 
  2  3  2  0  0  0  0 
  2 11  1  0  0  0  0 
  3  4  1  0  0  0  0 
  3 10  1  0  0  0  0 
  4  5  2  0  0  0  0 
  4  7  1  0  0  0  0 
  5  6  1  0  0  0  0 
  5  9  1  0  0  0  0 
  6  8  1  0  0  0  0 
M  END
> <Spectrum 19F 0>
-161.0;0.5S;11|-166.0;1.0S;7|-166.0;1.0S;10|-146.0;1.0S;8|-146.0;1.0S;9|

> <Temperature [K]>
0:298 

> <nmrshiftdb2 ID>
20213242

> <Field Strength [MHz]>
0:141.5094416011653 

> <Solvent>
0:Chloroform-D1 (CDCl3) 

> <Assignment Method>
0:1H, H,H-COSY, H,H-NOESY, H,C-HMQC, H,C-HMBC, DEPTQ, 1H, 13C, 1H, H,H-COSY 

$$$$
4,4-dichloro-1,1,1,2,2-pentafluorobutane
  CDK     02062313222D
nmrshiftdb2 20213287
 11 10  0  0  0  0  0  0  0  0999 V2000
    2.0000   -0.4200    0.0000 C   0  0  0  0  0  0  0  0  0  0  0  0
    3.0100   -0.9900    0.0000 C   0  0  0  0  0  0  0  0  0  0  0  0
    3.9900   -1.5700    0.0000 C   0  0  0  0  0  0  0  0  0  0  0  0
    1.0000   -0.9900    0.0000 C   0  0  0  0  0  0  0  0  0  0  0  0
    1.0000   -2.1500    0.0000 Cl  0  0  0  0  0  0  0  0  0  0  0  0
    0.0000   -0.4200    0.0000 Cl  0  0  0  0  0  0  0  0  0  0  0  0
    3.4200   -2.5700    0.0000 F   0  0  0  0  0  0  0  0  0  0  0  0
    4.5800   -0.5800    0.0000 F   0  0  0  0  0  0  0  0  0  0  0  0
    3.5800    0.0000    0.0000 F   0  0  0  0  0  0  0  0  0  0  0  0
    2.4300   -2.0000    0.0000 F   0  0  0  0  0  0  0  0  0  0  0  0
    5.0000   -2.1400    0.0000 F   0  0  0  0  0  0  0  0  0  0  0  0
  1  4  1  0  0  0  0 
  1  2  1  0  0  0  0 
  2  9  1  0  0  0  0 
  2 10  1  0  0  0  0 
  2  3  1  0  0  0  0 
  3 11  1  0  0  0  0 
  3  8  1  0  0  0  0 
  3  7  1  0  0  0  0 
  4  6  1  0  0  0  0 
  4  5  1  0  0  0  0 
M  END
> <Spectrum 19F 0>
-118.14;0.666667S;8|-118.14;0.666667S;9|-86.29;1.0S;6|-86.29;1.0S;7|-86.29;1.0S;10|

> <Temperature [K]>
0:298 

> <nmrshiftdb2 ID>
20213287

> <Field Strength [MHz]>
0:141.5094416011653 

> <Solvent>
0:Chloroform-D1 (CDCl3) 

> <Assignment Method>
0:1H, H,H-COSY, H,H-NOESY, H,C-HMQC, H,C-HMBC, DEPTQ, 1H, 13C, 1H, H,H-COSY 

$$$$
1-fluoro-2,4-dimethoxybenzene
  CDK     02062313222D
nmrshiftdb2 20218809
 11 11  0  0  0  0  0  0  0  0999 V2000
    0.9600   -1.6700    0.0000 C   0  0  0  0  0  0  0  0  0  0  0  0
    0.0000   -2.2200    0.0000 C   0  0  0  0  0  0  0  0  0  0  0  0
    0.0000   -3.3300    0.0000 C   0  0  0  0  0  0  0  0  0  0  0  0
    0.9600   -3.8900    0.0000 C   0  0  0  0  0  0  0  0  0  0  0  0
    1.9200   -3.3300    0.0000 C   0  0  0  0  0  0  0  0  0  0  0  0
    1.9200   -2.2200    0.0000 C   0  0  0  0  0  0  0  0  0  0  0  0
    0.0000    0.0000    0.0000 C   0  0  0  0  0  0  0  0  0  0  0  0
    3.8500   -3.3300    0.0000 C   0  0  0  0  0  0  0  0  0  0  0  0
    2.8900   -3.8900    0.0000 O   0  0  0  0  0  0  0  0  0  0  0  0
    0.9600   -0.5600    0.0000 O   0  0  0  0  0  0  0  0  0  0  0  0
    0.9600   -5.0000    0.0000 F   0  0  0  0  0  0  0  0  0  0  0  0
  1  2  2  0  0  0  0 
  1  6  1  0  0  0  0 
  1 10  1  0  0  0  0 
  2  3  1  0  0  0  0 
  3  4  2  0  0  0  0 
  4  5  1  0  0  0  0 
  4 11  1  0  0  0  0 
  5  6  2  0  0  0  0 
  5  9  1  0  0  0  0 
  7 10  1  0  0  0  0 
  8  9  1  0  0  0  0 
M  END
> <Spectrum 19F 0>
-146.07;0.0S;10|

> <Temperature [K]>
0:298 

> <nmrshiftdb2 ID>
20218809

> <Field Strength [MHz]>
0:188.6792554682204 

> <Solvent>
0:Chloroform-D1 (CDCl3) 

> <Assignment Method>
0:Unreported 

$$$$
Potassium ((3R)-5-phenylpent-1-en-3-yl)trifluoroborate
  CDK     02062313222D
nmrshiftdb2 20240973
 16 15  0  0  0  0  0  0  0  0999 V2000
   -1.4955    1.5178    0.0000 C   0  0  0  0  0  0  0  0  0  0  0  0
   -0.7810    1.9303    0.0000 C   0  0  0  0  0  0  0  0  0  0  0  0
   -0.0665    1.5178    0.0000 C   0  0  0  0  0  0  0  0  0  0  0  0
   -0.0665    0.6928    0.0000 C   0  0  0  0  0  0  0  0  0  0  0  0
    0.6478    0.2803    0.0000 C   0  0  0  0  0  0  0  0  0  0  0  0
    0.6478   -0.5447    0.0000 C   0  0  0  0  0  0  0  0  0  0  0  0
   -0.0666   -0.9572    0.0000 C   0  0  0  0  0  0  0  0  0  0  0  0
   -0.0666   -1.7822    0.0000 C   0  0  0  0  0  0  0  0  0  0  0  0
    0.6477   -2.1947    0.0000 C   0  0  0  0  0  0  0  0  0  0  0  0
    1.3622   -1.7822    0.0000 C   0  0  0  0  0  0  0  0  0  0  0  0
    1.3622   -0.9572    0.0000 C   0  0  0  0  0  0  0  0  0  0  0  0
    0.6478    1.9303    0.0000 B   0  5  0  0  0  0  0  0  0  0  0  0
    0.6478    2.7553    0.0000 F   0  0  0  0  0  0  0  0  0  0  0  0
    1.3623    1.5178    0.0000 F   0  0  0  0  0  0  0  0  0  0  0  0
    0.6478    1.1053    0.0000 F   0  0  0  0  0  0  0  0  0  0  0  0
    2.5892    0.9151    0.0000 K   0  3  0  0  0  0  0  0  0  0  0  0
  1  2  2  0  0  0  0 
  2  3  1  0  0  0  0 
  3  4  1  6  0  0  0 
  3 12  1  0  0  0  0 
  4  5  1  0  0  0  0 
 12 13  1  0  0  0  0 
 12 14  1  0  0  0  0 
 12 15  1  0  0  0  0 
  5  6  1  0  0  0  0 
  7  8  2  0  0  0  0 
  8  9  1  0  0  0  0 
  9 10  2  0  0  0  0 
 10 11  1  0  0  0  0 
  6  7  1  0  0  0  0 
  6 11  2  0  0  0  0 
M  CHG  1  12  -1
M  CHG  1  16   1
M  END
> <Spectrum 19F 0>
-144.6;0.0br q;12|-144.6;0.0br q;13|-144.6;0.0br q;14|

> <Temperature [K]>
0:Unreported 

> <nmrshiftdb2 ID>
20240973

> <Field Strength [MHz]>
0:283.0 

> <Solvent>
0:Acetonitrile-D3(CD3CN) 

> <Assignment Method>
0:1D shift positions 

$$$$

  CDK     02062313222D
nmrshiftdb2 20242316
  5  5  0  0  0  0  0  0  0  0999 V2000
    1.4600    0.0000    0.0000 C   0  0  0  0  0  0  0  0  0  0  0  0
    0.0000   -1.4600    0.0000 C   0  0  0  0  0  0  0  0  0  0  0  0
    1.4600   -2.9300    0.0000 C   0  0  0  0  0  0  0  0  0  0  0  0
    2.9300   -1.4600    0.0000 C   0  0  0  0  0  0  0  0  0  0  0  0
    5.0000   -1.4600    0.0000 F   0  0  0  0  0  0  0  0  0  0  0  0
  1  2  1  0  0  0  0 
  1  4  1  0  0  0  0 
  2  3  1  0  0  0  0 
  3  4  1  0  0  0  0 
  4  5  1  0  0  0  0 
M  END
> <Spectrum 19F 0>
-160.0;1.0S;4|

> <Temperature [K]>
0:298 

> <nmrshiftdb2 ID>
20242316

> <Field Strength [MHz]>
0:141.5094416011653 

> <Solvent>
0:Chloroform-D1 (CDCl3) 

> <Assignment Method>
0:1H, H,H-COSY, H,H-NOESY, H,C-HMQC, H,C-HMBC, DEPTQ, 1H, 13C, 1H, H,H-COSY 

$$$$
1,1,2,2-TETRAFLUORO-1,2-DICHLOROETHANE
  CDK     02062313222D
nmrshiftdb2 20242388
  8  7  0  0  0  0  0  0  0  0999 V2000
    1.6700   -1.4400    0.0000 C   0  0  0  0  0  0  0  0  0  0  0  0
    3.3300   -1.4400    0.0000 C   0  0  0  0  0  0  0  0  0  0  0  0
    5.0000   -1.4400    0.0000 Cl  0  0  0  0  0  0  0  0  0  0  0  0
    0.0000   -1.4400    0.0000 Cl  0  0  0  0  0  0  0  0  0  0  0  0
    4.1700    0.0000    0.0000 F   0  0  0  0  0  0  0  0  0  0  0  0
    4.1700   -2.8900    0.0000 F   0  0  0  0  0  0  0  0  0  0  0  0
    0.8300    0.0000    0.0000 F   0  0  0  0  0  0  0  0  0  0  0  0
    0.8300   -2.8900    0.0000 F   0  0  0  0  0  0  0  0  0  0  0  0
  1  2  1  0  0  0  0 
  1  4  1  0  0  0  0 
  1  7  1  0  0  0  0 
  1  8  1  0  0  0  0 
  2  3  1  0  0  0  0 
  2  5  1  0  0  0  0 
  2  6  1  0  0  0  0 
M  END
> <Spectrum 19F 0>
-71.1461;1.0S;4|-71.1461;1.0S;5|-71.1461;1.0S;6|-71.1461;1.0S;7|

> <Temperature [K]>
0:298 1:298 

> <nmrshiftdb2 ID>
20242388

> <Field Strength [MHz]>
0:141.5094416011653 1:141.5094416011653 

> <Spectrum 19F 1>
-70.95;1.0S;4|-70.95;1.0S;5|-70.95;1.0S;6|-70.95;1.0S;7|

> <Solvent>
0:Chloroform-D1 (CDCl3) 1:Chloroform-D1 (CDCl3) 

> <Assignment Method>
0:1H, H,H-COSY, H,H-NOESY, H,C-HMQC, H,C-HMBC, DEPTQ, 1H, 13C, 1H, H,H-COSY 1:1H, H,H-COSY, H,H-NOESY, H,C-HMQC, H,C-HMBC, DEPTQ, 1H, 13C, 1H, H,H-COSY 

$$$$

  CDK     02062313222D
nmrshiftdb2 20246798
 10  9  0  0  0  0  0  0  0  0999 V2000
    3.0000   -1.1500    0.0000 C   0  0  0  0  0  0  0  0  0  0  0  0
    4.0000   -1.7300    0.0000 C   0  0  0  0  0  0  0  0  0  0  0  0
    1.0000   -1.1500    0.0000 C   0  0  0  0  0  0  0  0  0  0  0  0
    2.0000   -1.7300    0.0000 O   0  0  0  0  0  0  0  0  0  0  0  0
    5.0000   -1.1500    0.0000 F   0  0  0  0  0  0  0  0  0  0  0  0
    4.0000   -2.5000    0.0000 H   0  0  0  0  0  0  0  0  0  0  0  0
    1.0000    0.0000    0.0000 F   0  0  0  0  0  0  0  0  0  0  0  0
    0.0000   -0.5800    0.0000 F   0  0  0  0  0  0  0  0  0  0  0  0
    0.0000   -1.7300    0.0000 F   0  0  0  0  0  0  0  0  0  0  0  0
    3.0000    0.0000    0.0000 F   0  0  0  0  0  0  0  0  0  0  0  0
  1  2  2  0  0  0  0 
  1 10  1  0  0  0  0 
  1  4  1  0  0  0  0 
  2  6  1  0  0  0  0 
  2  5  1  0  0  0  0 
  3  4  1  0  0  0  0 
  3  8  1  0  0  0  0 
  3  7  1  0  0  0  0 
  3  9  1  0  0  0  0 
M  END
> <Spectrum 19F 0>
-105.2;0.333333S;9|-180.0;0.333333S;4|-63.2;1.0S;6|-63.2;1.0S;7|-63.2;1.0S;8|

> <Temperature [K]>
0:298 

> <nmrshiftdb2 ID>
20246798

> <Field Strength [MHz]>
0:141.5094416011653 

> <Solvent>
0:Chloroform-D1 (CDCl3) 

> <Assignment Method>
0:1H, H,H-COSY, H,H-NOESY, H,C-HMQC, H,C-HMBC, DEPTQ, 1H, 13C, 1H, H,H-COSY 

$$$$

  CDK     02062313222D
nmrshiftdb2 20246823
 10  9  0  0  0  0  0  0  0  0999 V2000
    3.0000   -1.1500    0.0000 C   0  0  0  0  0  0  0  0  0  0  0  0
    4.0000   -1.7300    0.0000 C   0  0  0  0  0  0  0  0  0  0  0  0
    1.0000   -1.1500    0.0000 C   0  0  0  0  0  0  0  0  0  0  0  0
    2.0000   -1.7300    0.0000 O   0  0  0  0  0  0  0  0  0  0  0  0
    3.0000    0.0000    0.0000 F   0  0  0  0  0  0  0  0  0  0  0  0
    4.0000   -2.8900    0.0000 F   0  0  0  0  0  0  0  0  0  0  0  0
    5.0000   -1.1500    0.0000 Cl  0  0  0  0  0  0  0  0  0  0  0  0
    1.0000    0.0000    0.0000 F   0  0  0  0  0  0  0  0  0  0  0  0
    0.0000   -0.5800    0.0000 F   0  0  0  0  0  0  0  0  0  0  0  0
    0.0000   -1.7300    0.0000 F   0  0  0  0  0  0  0  0  0  0  0  0
  1  2  2  0  0  0  0 
  1  5  1  0  0  0  0 
  1  4  1  0  0  0  0 
  2  6  1  0  0  0  0 
  2  7  1  0  0  0  0 
  3  4  1  0  0  0  0 
  3  9  1  0  0  0  0 
  3  8  1  0  0  0  0 
  3 10  1  0  0  0  0 
M  END
> <Spectrum 19F 0>
-122.6;0.333333S;4|-129.7;0.333333S;5|-62.8;1.0S;7|-62.8;1.0S;8|-62.8;1.0S;9|

> <Temperature [K]>
0:298 

> <nmrshiftdb2 ID>
20246823

> <Field Strength [MHz]>
0:141.5094416011653 

> <Solvent>
0:Chloroform-D1 (CDCl3) 

> <Assignment Method>
0:1H, H,H-COSY, H,H-NOESY, H,C-HMQC, H,C-HMBC, DEPTQ, 1H, 13C, 1H, H,H-COSY 

$$$$

  CDK     02062313222D
nmrshiftdb2 20246830
 10  9  0  0  0  0  0  0  0  0999 V2000
    3.0000   -1.1500    0.0000 C   0  0  0  0  0  0  0  0  0  0  0  0
    4.0000   -1.7300    0.0000 C   0  0  0  0  0  0  0  0  0  0  0  0
    1.0000   -1.1500    0.0000 C   0  0  0  0  0  0  0  0  0  0  0  0
    2.0000   -1.7300    0.0000 O   0  0  0  0  0  0  0  0  0  0  0  0
    3.0000    0.0000    0.0000 F   0  0  0  0  0  0  0  0  0  0  0  0
    4.0000   -2.8900    0.0000 Cl  0  0  0  0  0  0  0  0  0  0  0  0
    5.0000   -1.1500    0.0000 F   0  0  0  0  0  0  0  0  0  0  0  0
    1.0000    0.0000    0.0000 F   0  0  0  0  0  0  0  0  0  0  0  0
    0.0000   -0.5800    0.0000 F   0  0  0  0  0  0  0  0  0  0  0  0
    0.0000   -1.7300    0.0000 F   0  0  0  0  0  0  0  0  0  0  0  0
  1  2  2  0  0  0  0 
  1  5  1  0  0  0  0 
  1  4  1  0  0  0  0 
  2  6  1  0  0  0  0 
  2  7  1  0  0  0  0 
  3  4  1  0  0  0  0 
  3  9  1  0  0  0  0 
  3  8  1  0  0  0  0 
  3 10  1  0  0  0  0 
M  END
> <Spectrum 19F 0>
-106.9;0.333333S;4|-123.3;0.333333S;6|-62.5;1.0S;7|-62.5;1.0S;8|-62.5;1.0S;9|

> <Temperature [K]>
0:298 

> <nmrshiftdb2 ID>
20246830

> <Field Strength [MHz]>
0:141.5094416011653 

> <Solvent>
0:Chloroform-D1 (CDCl3) 

> <Assignment Method>
0:1H, H,H-COSY, H,H-NOESY, H,C-HMQC, H,C-HMBC, DEPTQ, 1H, 13C, 1H, H,H-COSY 

$$$$

  CDK     02062313222D
nmrshiftdb2 20246869
 10  9  0  0  0  0  0  0  0  0999 V2000
    3.0000   -1.1500    0.0000 C   0  0  0  0  0  0  0  0  0  0  0  0
    4.0000   -1.7300    0.0000 C   0  0  0  0  0  0  0  0  0  0  0  0
    1.0000   -1.1500    0.0000 C   0  0  0  0  0  0  0  0  0  0  0  0
    2.0000   -1.7300    0.0000 O   0  0  0  0  0  0  0  0  0  0  0  0
    3.0000    0.0000    0.0000 Cl  0  0  0  0  0  0  0  0  0  0  0  0
    4.0000   -2.8900    0.0000 F   0  0  0  0  0  0  0  0  0  0  0  0
    5.0000   -1.1500    0.0000 F   0  0  0  0  0  0  0  0  0  0  0  0
    1.0000    0.0000    0.0000 F   0  0  0  0  0  0  0  0  0  0  0  0
    0.0000   -0.5800    0.0000 F   0  0  0  0  0  0  0  0  0  0  0  0
    0.0000   -1.7300    0.0000 F   0  0  0  0  0  0  0  0  0  0  0  0
  1  2  2  0  0  0  0 
  1  5  1  0  0  0  0 
  1  4  1  0  0  0  0 
  2  6  1  0  0  0  0 
  2  7  1  0  0  0  0 
  3  4  1  0  0  0  0 
  3  9  1  0  0  0  0 
  3  8  1  0  0  0  0 
  3 10  1  0  0  0  0 
M  END
> <Spectrum 19F 0>
-104.1;0.333333S;6|-95.1;0.333333S;5|-63.4;1.0S;7|-63.4;1.0S;8|-63.4;1.0S;9|

> <Temperature [K]>
0:298 

> <nmrshiftdb2 ID>
20246869

> <Field Strength [MHz]>
0:141.5094416011653 

> <Solvent>
0:Chloroform-D1 (CDCl3) 

> <Assignment Method>
0:1H, H,H-COSY, H,H-NOESY, H,C-HMQC, H,C-HMBC, DEPTQ, 1H, 13C, 1H, H,H-COSY 

$$$$
Perfluoro(propyl vinyl ether)
  CDK     02062313222D
nmrshiftdb2 20246879
 13 12  0  0  0  0  0  0  0  0999 V2000
    3.8500   -3.9700    0.0000 C   0  0  0  0  0  0  0  0  0  0  0  0
    3.2800   -2.9800    0.0000 C   0  0  0  0  0  0  0  0  0  0  0  0
    1.5600   -1.9800    0.0000 C   0  0  0  0  0  0  0  0  0  0  0  0
    0.9900   -0.9900    0.0000 C   0  0  0  0  0  0  0  0  0  0  0  0
    2.1400   -2.9800    0.0000 O   0  0  0  0  0  0  0  0  0  0  0  0
    0.4200    0.0000    0.0000 F   0  0  0  0  0  0  0  0  0  0  0  0
    0.0000   -1.5600    0.0000 F   0  0  0  0  0  0  0  0  0  0  0  0
    1.9800   -0.4200    0.0000 F   0  0  0  0  0  0  0  0  0  0  0  0
    2.5600   -1.4100    0.0000 F   0  0  0  0  0  0  0  0  0  0  0  0
    0.5700   -2.5600    0.0000 F   0  0  0  0  0  0  0  0  0  0  0  0
    5.0000   -3.9700    0.0000 F   0  0  0  0  0  0  0  0  0  0  0  0
    3.2800   -4.9600    0.0000 F   0  0  0  0  0  0  0  0  0  0  0  0
    3.8500   -1.9800    0.0000 F   0  0  0  0  0  0  0  0  0  0  0  0
  1 12  1  0  0  0  0 
  1  2  2  0  0  0  0 
  1 11  1  0  0  0  0 
  2  5  1  0  0  0  0 
  2 13  1  0  0  0  0 
  3  5  1  0  0  0  0 
  3  9  1  0  0  0  0 
  3 10  1  0  0  0  0 
  3  4  1  0  0  0  0 
  4  6  1  0  0  0  0 
  4  8  1  0  0  0  0 
  4  7  1  0  0  0  0 
M  END
> <Spectrum 19F 0>
-89.8;1.0S;5|-89.8;1.0S;6|-89.8;1.0S;7|-93.7;0.666667S;8|-93.7;0.666667S;9|-139.5;0.333333S;12|-119.2;0.333333S;11|-126.4;0.333333S;10|

> <Temperature [K]>
0:298 

> <nmrshiftdb2 ID>
20246879

> <Field Strength [MHz]>
0:141.5094416011653 

> <Solvent>
0:Chloroform-D1 (CDCl3) 

> <Assignment Method>
0:1H, H,H-COSY, H,H-NOESY, H,C-HMQC, H,C-HMBC, DEPTQ, 1H, 13C, 1H, H,H-COSY 

$$$$

  CDK     02062313222D
nmrshiftdb2 20246933
 10  9  0  0  0  0  0  0  0  0999 V2000
    3.2200   -1.2300    0.0000 C   0  0  0  0  0  0  0  0  0  0  0  0
    4.2900   -1.8500    0.0000 C   0  0  0  0  0  0  0  0  0  0  0  0
    1.0700   -1.2300    0.0000 C   0  0  0  0  0  0  0  0  0  0  0  0
    2.1400   -1.8500    0.0000 O   0  0  0  0  0  0  0  0  0  0  0  0
    3.2200    0.0000    0.0000 F   0  0  0  0  0  0  0  0  0  0  0  0
    4.2900   -3.1000    0.0000 F   0  0  0  0  0  0  0  0  0  0  0  0
    5.0000   -1.4400    0.0000 H   0  0  0  0  0  0  0  0  0  0  0  0
    1.0700    0.0000    0.0000 F   0  0  0  0  0  0  0  0  0  0  0  0
    0.0000   -0.6200    0.0000 F   0  0  0  0  0  0  0  0  0  0  0  0
    0.0000   -1.8500    0.0000 F   0  0  0  0  0  0  0  0  0  0  0  0
  1  2  2  0  0  0  0 
  1  5  1  0  0  0  0 
  1  4  1  0  0  0  0 
  2  6  1  0  0  0  0 
  2  7  1  0  0  0  0 
  3  4  1  0  0  0  0 
  3  9  1  0  0  0  0 
  3  8  1  0  0  0  0 
  3 10  1  0  0  0  0 
M  END
> <Spectrum 19F 0>
-131.5;0.333333S;4|-187.9;0.333333S;5|-61.9;1.0S;7|-61.9;1.0S;8|-61.9;1.0S;9|

> <Temperature [K]>
0:298 

> <nmrshiftdb2 ID>
20246933

> <Field Strength [MHz]>
0:141.5094416011653 

> <Solvent>
0:Chloroform-D1 (CDCl3) 

> <Assignment Method>
0:1H, H,H-COSY, H,H-NOESY, H,C-HMQC, H,C-HMBC, DEPTQ, 1H, 13C, 1H, H,H-COSY 

$$$$

  CDK     02062313222D
nmrshiftdb2 20246942
 14 13  0  0  0  0  0  0  0  0999 V2000
    3.0000   -2.8900    0.0000 C   0  0  0  0  0  0  0  0  0  0  0  0
    4.0000   -3.4600    0.0000 C   0  0  0  0  0  0  0  0  0  0  0  0
    4.0000   -1.1500    0.0000 C   0  0  0  0  0  0  0  0  0  0  0  0
    1.0000   -2.8900    0.0000 C   0  0  0  0  0  0  0  0  0  0  0  0
    3.0000   -1.7300    0.0000 O   0  0  0  0  0  0  0  0  0  0  0  0
    2.0000   -3.4600    0.0000 O   0  0  0  0  0  0  0  0  0  0  0  0
    4.0000   -4.6200    0.0000 F   0  0  0  0  0  0  0  0  0  0  0  0
    5.0000   -2.8900    0.0000 F   0  0  0  0  0  0  0  0  0  0  0  0
    5.0000   -1.7300    0.0000 F   0  0  0  0  0  0  0  0  0  0  0  0
    5.0000   -0.5800    0.0000 F   0  0  0  0  0  0  0  0  0  0  0  0
    4.0000    0.0000    0.0000 F   0  0  0  0  0  0  0  0  0  0  0  0
    1.0000   -1.7300    0.0000 F   0  0  0  0  0  0  0  0  0  0  0  0
    0.0000   -2.3100    0.0000 F   0  0  0  0  0  0  0  0  0  0  0  0
    0.0000   -3.4600    0.0000 F   0  0  0  0  0  0  0  0  0  0  0  0
  1  2  2  0  0  0  0 
  1  5  1  0  0  0  0 
  1  6  1  0  0  0  0 
  2  7  1  0  0  0  0 
  2  8  1  0  0  0  0 
  3  5  1  0  0  0  0 
  3 10  1  0  0  0  0 
  3 11  1  0  0  0  0 
  3  9  1  0  0  0  0 
  4  6  1  0  0  0  0 
  4 13  1  0  0  0  0 
  4 12  1  0  0  0  0 
  4 14  1  0  0  0  0 
M  END
> <Spectrum 19F 0>
-127.5;0.333333S;6|-127.5;0.333333S;7|-62.8;1.0S;8|-62.8;1.0S;9|-62.8;1.0S;10|-62.8;1.0S;11|-62.8;1.0S;12|-62.8;1.0S;13|

> <Temperature [K]>
0:298 

> <nmrshiftdb2 ID>
20246942

> <Field Strength [MHz]>
0:141.5094416011653 

> <Solvent>
0:Chloroform-D1 (CDCl3) 

> <Assignment Method>
0:1H, H,H-COSY, H,H-NOESY, H,C-HMQC, H,C-HMBC, DEPTQ, 1H, 13C, 1H, H,H-COSY 

$$$$

  CDK     02062313222D
nmrshiftdb2 20246973
 14 13  0  0  0  0  0  0  0  0999 V2000
    0.8300   -0.9600    0.0000 C   0  0  0  0  0  0  0  0  0  0  0  0
    2.5000   -0.9600    0.0000 C   0  0  0  0  0  0  0  0  0  0  0  0
    3.3300   -1.4400    0.0000 C   0  0  0  0  0  0  0  0  0  0  0  0
    4.1700   -2.8900    0.0000 C   0  0  0  0  0  0  0  0  0  0  0  0
    3.3300   -2.4100    0.0000 O   0  0  0  0  0  0  0  0  0  0  0  0
    1.6700   -1.4400    0.0000 O   0  0  0  0  0  0  0  0  0  0  0  0
    4.1700   -3.8500    0.0000 F   0  0  0  0  0  0  0  0  0  0  0  0
    5.0000   -3.3700    0.0000 F   0  0  0  0  0  0  0  0  0  0  0  0
    5.0000   -2.4100    0.0000 F   0  0  0  0  0  0  0  0  0  0  0  0
    4.1700   -0.9600    0.0000 F   0  0  0  0  0  0  0  0  0  0  0  0
    2.5000    0.0000    0.0000 F   0  0  0  0  0  0  0  0  0  0  0  0
    0.8300    0.0000    0.0000 F   0  0  0  0  0  0  0  0  0  0  0  0
    0.0000   -0.4800    0.0000 F   0  0  0  0  0  0  0  0  0  0  0  0
    0.0000   -1.4400    0.0000 F   0  0  0  0  0  0  0  0  0  0  0  0
  1  6  1  0  0  0  0 
  1 13  1  0  0  0  0 
  1 12  1  0  0  0  0 
  1 14  1  0  0  0  0 
  2  6  1  0  0  0  0 
  2  3  2  0  0  0  0 
  2 11  1  0  0  0  0 
  3  5  1  0  0  0  0 
  3 10  1  0  0  0  0 
  4  5  1  0  0  0  0 
  4  8  1  0  0  0  0 
  4  7  1  0  0  0  0 
  4  9  1  0  0  0  0 
M  END
> <Spectrum 19F 0>
-108.0;0.333333S;9|-108.0;0.333333S;10|-62.5;1.0S;6|-62.5;1.0S;7|-62.5;1.0S;8|-62.5;1.0S;11|-62.5;1.0S;12|-62.5;1.0S;13|

> <Temperature [K]>
0:298 

> <nmrshiftdb2 ID>
20246973

> <Field Strength [MHz]>
0:141.5094416011653 

> <Solvent>
0:Chloroform-D1 (CDCl3) 

> <Assignment Method>
0:1H, H,H-COSY, H,H-NOESY, H,C-HMQC, H,C-HMBC, DEPTQ, 1H, 13C, 1H, H,H-COSY 

$$$$
Fluoroacetylene
  CDK     02062313222D
nmrshiftdb2 30000707
  3  2  0  0  0  0  0  0  0  0999 V2000
   -2.1563    0.8750    0.0000 C   0  0  0  0  0  0  0  0  0  0  0  0
   -1.4418    1.2875    0.0000 C   0  0  0  0  0  0  0  0  0  0  0  0
   -0.7273    1.7000    0.0000 F   0  0  0  0  0  0  0  0  0  0  0  0
  1  2  3  0  0  0  0 
  2  3  1  0  0  0  0 
M  END
> <Spectrum 19F 0>
-273.0;1.0S;2|

> <Temperature [K]>
0:298 

> <nmrshiftdb2 ID>
30000707

> <Field Strength [MHz]>
0:141.5094416011653 

> <Solvent>
0:Chloroform-D1 (CDCl3) 

> <Assignment Method>
0:1H, H,H-COSY, H,H-NOESY, H,C-HMQC, H,C-HMBC, DEPTQ, 1H, 13C, 1H, H,H-COSY 

$$$$
PF5
  CDK     02062313222D
nmrshiftdb2 30000819
  6  5  0  0  0  0  0  0  0  0999 V2000
   -1.3438    0.5000    0.0000 P   0  0  0  0  0  0  0  0  0  0  0  0
   -0.5188    0.5000    0.0000 F   0  0  0  0  0  0  0  0  0  0  0  0
   -1.7563    1.2145    0.0000 F   0  0  0  0  0  0  0  0  0  0  0  0
   -1.7563   -0.2145    0.0000 F   0  0  0  0  0  0  0  0  0  0  0  0
   -2.1688    0.5000    0.0000 F   0  0  0  0  0  0  0  0  0  0  0  0
   -0.9313   -0.2145    0.0000 F   0  0  0  0  0  0  0  0  0  0  0  0
  1  2  1  0  0  0  0 
  1  3  1  0  0  0  0 
  1  4  1  0  0  0  0 
  1  5  1  0  0  0  0 
  1  6  1  0  0  0  0 
M  END
> <Spectrum 19F 0>
-71.0;0.0S;1|-71.0;0.0S;2|-71.0;0.0S;3|-71.0;0.0S;4|-71.0;0.0S;5|

> <Temperature [K]>
0:Unreported 

> <nmrshiftdb2 ID>
30000819

> <Field Strength [MHz]>
0:Unreported 

> <Solvent>
0:Unreported 

> <Assignment Method>
0:Unreported 

$$$$
CFCl3
  CDK     02062313222D
nmrshiftdb2 30000829
  5  4  0  0  0  0  0  0  0  0999 V2000
   -1.7813    0.3750    0.0000 C   0  0  0  0  0  0  0  0  0  0  0  0
   -0.9563    0.3750    0.0000 Cl  0  0  0  0  0  0  0  0  0  0  0  0
   -1.7813    1.2000    0.0000 Cl  0  0  0  0  0  0  0  0  0  0  0  0
   -2.6063    0.3750    0.0000 F   0  0  0  0  0  0  0  0  0  0  0  0
   -1.7813   -0.4500    0.0000 Cl  0  0  0  0  0  0  0  0  0  0  0  0
  1  2  1  0  0  0  0 
  1  3  1  0  0  0  0 
  1  4  1  0  0  0  0 
  1  5  1  0  0  0  0 
M  END
> <Spectrum 19F 0>
0.0;0.0S;3|

> <Temperature [K]>
0:Unreported 

> <nmrshiftdb2 ID>
30000829

> <Field Strength [MHz]>
0:Unreported 

> <Solvent>
0:Unreported 

> <Assignment Method>
0:Unreported 

$$$$
CF3H
  CDK     02062313222D
nmrshiftdb2 30000830
  5  4  0  0  0  0  0  0  0  0999 V2000
   -0.4062    0.5938    0.0000 C   0  0  0  0  0  0  0  0  0  0  0  0
    0.4188    0.5938    0.0000 F   0  0  0  0  0  0  0  0  0  0  0  0
   -0.4062   -0.2312    0.0000 F   0  0  0  0  0  0  0  0  0  0  0  0
   -0.4062    1.4188    0.0000 F   0  0  0  0  0  0  0  0  0  0  0  0
   -1.2312    0.5938    0.0000 H   0  0  0  0  0  0  0  0  0  0  0  0
  1  2  1  0  0  0  0 
  1  5  1  0  0  0  0 
  1  3  1  0  0  0  0 
  1  4  1  0  0  0  0 
M  END
> <Spectrum 19F 0>
-78.6;0.0S;1|-78.6;0.0S;2|-78.6;0.0S;3|

> <Temperature [K]>
0:Unreported 1:Unreported 2:298 

> <nmrshiftdb2 ID>
30000830

> <Field Strength [MHz]>
0:Unreported 1:Unreported 2:141.5094416011653 

> <Spectrum 19F 1>
-78.6;0.0S;1|-78.6;0.0S;2|-78.6;0.0S;3|

> <Solvent>
0:CFCl3 1:EtO 2:neat 

> <Assignment Method>
0:Unreported 1:Unreported 2:1H, H,H-COSY, H,H-NOESY, H,C-HMQC, H,C-HMBC, DEPTQ, 1H, 13C, 1H, H,H-COSY 

> <Spectrum 19F 2>
-84.0;1.0S;1|-84.0;1.0S;2|-84.0;1.0S;3|

$$$$
1,1-difluoroethene
  CDK     02062313222D
nmrshiftdb2 30000850
  4  3  0  0  0  0  0  0  0  0999 V2000
   -2.0625    0.5625    0.0000 C   0  0  0  0  0  0  0  0  0  0  0  0
   -1.2375    0.5625    0.0000 C   0  0  0  0  0  0  0  0  0  0  0  0
   -2.4750    1.2770    0.0000 F   0  0  0  0  0  0  0  0  0  0  0  0
   -2.4750   -0.1520    0.0000 F   0  0  0  0  0  0  0  0  0  0  0  0
  1  2  2  0  0  0  0 
  1  3  1  0  0  0  0 
  1  4  1  0  0  0  0 
M  END
> <Spectrum 19F 0>
-81.3;0.0S;2|-81.3;0.0S;3|

> <Temperature [K]>
0:Unreported 

> <nmrshiftdb2 ID>
30000850

> <Field Strength [MHz]>
0:Unreported 

> <Solvent>
0:Unreported 

> <Assignment Method>
0:Unreported 

$$$$
tetrafluoroethene
  CDK     02062313222D
nmrshiftdb2 30000851
  6  5  0  0  0  0  0  0  0  0999 V2000
   -1.2812    0.6875    0.0000 C   0  0  0  0  0  0  0  0  0  0  0  0
   -0.4562    0.6875    0.0000 C   0  0  0  0  0  0  0  0  0  0  0  0
   -0.0437   -0.0270    0.0000 F   0  0  0  0  0  0  0  0  0  0  0  0
   -0.0437    1.4020    0.0000 F   0  0  0  0  0  0  0  0  0  0  0  0
   -1.6937    1.4020    0.0000 F   0  0  0  0  0  0  0  0  0  0  0  0
   -1.6937   -0.0270    0.0000 F   0  0  0  0  0  0  0  0  0  0  0  0
  1  2  2  0  0  0  0 
  2  3  1  0  0  0  0 
  2  4  1  0  0  0  0 
  1  5  1  0  0  0  0 
  1  6  1  0  0  0  0 
M  END
> <Spectrum 19F 0>
-135.0;0.0S;2|-135.0;0.0S;3|-135.0;0.0S;4|-135.0;0.0S;5|

> <Temperature [K]>
0:Unreported 

> <nmrshiftdb2 ID>
30000851

> <Field Strength [MHz]>
0:Unreported 

> <Solvent>
0:Unreported 

> <Assignment Method>
0:Unreported 

$$$$
phenyl 2,2,2-trifluoroacetate
  CDK     02062313222D
nmrshiftdb2 30000852
 13 13  0  0  0  0  0  0  0  0999 V2000
   -1.9375    0.0625    0.0000 C   0  0  0  0  0  0  0  0  0  0  0  0
   -1.2230    0.4750    0.0000 C   0  0  0  0  0  0  0  0  0  0  0  0
    0.2059    0.4750    0.0000 C   0  0  0  0  0  0  0  0  0  0  0  0
    0.9204    1.7125    0.0000 C   0  0  0  0  0  0  0  0  0  0  0  0
    0.2059    1.3000    0.0000 C   0  0  0  0  0  0  0  0  0  0  0  0
    0.9204    0.0625    0.0000 C   0  0  0  0  0  0  0  0  0  0  0  0
    1.6348    0.4750    0.0000 C   0  0  0  0  0  0  0  0  0  0  0  0
    1.6348    1.3000    0.0000 C   0  0  0  0  0  0  0  0  0  0  0  0
   -2.6520   -0.3500    0.0000 F   0  0  0  0  0  0  0  0  0  0  0  0
   -2.3500    0.7770    0.0000 F   0  0  0  0  0  0  0  0  0  0  0  0
   -1.5250   -0.6520    0.0000 F   0  0  0  0  0  0  0  0  0  0  0  0
   -1.2230    1.3000    0.0000 O   0  0  0  0  0  0  0  0  0  0  0  0
   -0.5086    0.0625    0.0000 O   0  0  0  0  0  0  0  0  0  0  0  0
  1  2  1  0  0  0  0 
  1  9  1  0  0  0  0 
  1 10  1  0  0  0  0 
  1 11  1  0  0  0  0 
  2 12  2  0  0  0  0 
  2 13  1  0  0  0  0 
 13  3  1  0  0  0  0 
  3  6  1  0  0  0  0 
  5  3  2  0  0  0  0 
  4  5  1  0  0  0  0 
  4  8  2  0  0  0  0 
  6  7  2  0  0  0  0 
  7  8  1  0  0  0  0 
M  END
> <Spectrum 19F 0>
-73.85;0.0S;8|-73.85;0.0S;9|-73.85;0.0S;10|

> <Temperature [K]>
0:Unreported 

> <nmrshiftdb2 ID>
30000852

> <Field Strength [MHz]>
0:Unreported 

> <Solvent>
0:Unreported 

> <Assignment Method>
0:Unreported 

$$$$
benzyl 2,2,2-trifluoroacetate
  CDK     02062313222D
nmrshiftdb2 30000853
 14 14  0  0  0  0  0  0  0  0999 V2000
   -1.9375    0.0625    0.0000 C   0  0  0  0  0  0  0  0  0  0  0  0
   -1.2230    0.4750    0.0000 C   0  0  0  0  0  0  0  0  0  0  0  0
    0.2059    0.4750    0.0000 C   0  0  0  0  0  0  0  0  0  0  0  0
    0.9203    0.0624    0.0000 C   0  0  0  0  0  0  0  0  0  0  0  0
    1.6348    0.4749    0.0000 C   0  0  0  0  0  0  0  0  0  0  0  0
    0.9203   -0.7626    0.0000 C   0  0  0  0  0  0  0  0  0  0  0  0
    1.6348   -1.1751    0.0000 C   0  0  0  0  0  0  0  0  0  0  0  0
    2.3493   -0.7626    0.0000 C   0  0  0  0  0  0  0  0  0  0  0  0
    2.3493    0.0624    0.0000 C   0  0  0  0  0  0  0  0  0  0  0  0
   -2.6520   -0.3500    0.0000 F   0  0  0  0  0  0  0  0  0  0  0  0
   -2.3500    0.7770    0.0000 F   0  0  0  0  0  0  0  0  0  0  0  0
   -1.5250   -0.6520    0.0000 F   0  0  0  0  0  0  0  0  0  0  0  0
   -1.2230    1.3000    0.0000 O   0  0  0  0  0  0  0  0  0  0  0  0
   -0.5086    0.0625    0.0000 O   0  0  0  0  0  0  0  0  0  0  0  0
  1  2  1  0  0  0  0 
  1 10  1  0  0  0  0 
  1 11  1  0  0  0  0 
  1 12  1  0  0  0  0 
  2 13  2  0  0  0  0 
  2 14  1  0  0  0  0 
 14  3  1  0  0  0  0 
  3  4  1  0  0  0  0 
  4  6  2  0  0  0  0 
  5  4  1  0  0  0  0 
  5  9  2  0  0  0  0 
  6  7  1  0  0  0  0 
  7  8  2  0  0  0  0 
  8  9  1  0  0  0  0 
M  END
> <Spectrum 19F 0>
-75.02;0.0S;9|-75.02;0.0S;10|-75.02;0.0S;11|

> <Temperature [K]>
0:Unreported 

> <nmrshiftdb2 ID>
30000853

> <Field Strength [MHz]>
0:Unreported 

> <Solvent>
0:Unreported 

> <Assignment Method>
0:Unreported 

$$$$
1,2,3,4,5,6-hexafluorobenzene
  CDK     02062313222D
nmrshiftdb2 30000854
 12 12  0  0  0  0  0  0  0  0999 V2000
   -1.8750    1.1688    0.0000 C   0  0  0  0  0  0  0  0  0  0  0  0
   -2.5895    0.7563    0.0000 C   0  0  0  0  0  0  0  0  0  0  0  0
   -2.5895   -0.0688    0.0000 C   0  0  0  0  0  0  0  0  0  0  0  0
   -1.8750   -0.4813    0.0000 C   0  0  0  0  0  0  0  0  0  0  0  0
   -1.1605   -0.0688    0.0000 C   0  0  0  0  0  0  0  0  0  0  0  0
   -1.1605    0.7563    0.0000 C   0  0  0  0  0  0  0  0  0  0  0  0
   -1.8750    1.9938    0.0000 F   0  0  0  0  0  0  0  0  0  0  0  0
   -3.3039    1.1688    0.0000 F   0  0  0  0  0  0  0  0  0  0  0  0
   -3.3039   -0.4813    0.0000 F   0  0  0  0  0  0  0  0  0  0  0  0
   -1.8750   -1.3063    0.0000 F   0  0  0  0  0  0  0  0  0  0  0  0
   -0.4461   -0.4813    0.0000 F   0  0  0  0  0  0  0  0  0  0  0  0
   -0.4461    1.1688    0.0000 F   0  0  0  0  0  0  0  0  0  0  0  0
  1  2  1  0  0  0  0 
  1  6  2  0  0  0  0 
  2  3  2  0  0  0  0 
  3  4  1  0  0  0  0 
  4  5  2  0  0  0  0 
  5  6  1  0  0  0  0 
  1  7  1  0  0  0  0 
  2  8  1  0  0  0  0 
  3  9  1  0  0  0  0 
  4 10  1  0  0  0  0 
  5 11  1  0  0  0  0 
  6 12  1  0  0  0  0 
M  END
> <Spectrum 19F 0>
-162.3;6.0;6|-162.3;6.0;7|-162.3;6.0;8|-162.3;6.0;9|-162.3;6.0;10|-162.3;6.0;11|

> <Temperature [K]>
0:Unreported 1:Unreported 2:298 

> <nmrshiftdb2 ID>
30000854

> <Field Strength [MHz]>
0:Unreported 1:Unreported 2:141.5094416011653 

> <Spectrum 19F 1>
-164.9;0.0S;6|-164.9;0.0S;7|-164.9;0.0S;8|-164.9;0.0S;9|-164.9;0.0S;10|-164.9;0.0S;11|

> <Solvent>
0:Unreported 1:Unreported 2:Chloroform-D1 (CDCl3) 

> <Assignment Method>
0:Unreported 1:Unreported 2:1D shift positions 

> <Spectrum 19F 2>
-164.9;0.0S;6|-164.9;0.0S;7|-164.9;0.0S;8|-164.9;0.0S;9|-164.9;0.0S;10|-164.9;0.0S;11|

$$$$

  CDK     02062313232D
nmrshiftdb2 30000871
  2  1  0  0  0  0  0  0  0  0999 V2000
   -2.3750    0.6250    0.0000 F   0  0  0  0  0  0  0  0  0  0  0  0
   -1.5500    0.6250    0.0000 F   0  0  0  0  0  0  0  0  0  0  0  0
  1  2  1  0  0  0  0 
M  END
> <Spectrum 19F 0>
420.0;0.0S;0|420.0;0.0S;1|

> <Temperature [K]>
0:298 1:Unreported 

> <nmrshiftdb2 ID>
30000871

> <Field Strength [MHz]>
0:141.5094416011653 1:Unreported 

> <Spectrum 19F 1>
422.92;0.0S;0|422.92;0.0S;1|

> <Solvent>
0:Chloroform-D1 (CDCl3) 1:Unreported 

> <Assignment Method>
0:1H, H,H-COSY, H,H-NOESY, H,C-HMQC, H,C-HMBC, DEPTQ, 1H, 13C, 1H, H,H-COSY 1:Unreported 

$$$$
chloro(trifluoro)methane
  CDK     02062313232D
nmrshiftdb2 30000872
  5  4  0  0  0  0  0  0  0  0999 V2000
   -0.8750    0.7813    0.0000 C   0  0  0  0  0  0  0  0  0  0  0  0
   -0.0500    0.7813    0.0000 F   0  0  0  0  0  0  0  0  0  0  0  0
   -1.7000    0.7813    0.0000 Cl  0  0  0  0  0  0  0  0  0  0  0  0
   -0.8750   -0.0437    0.0000 F   0  0  0  0  0  0  0  0  0  0  0  0
   -0.8750    1.6063    0.0000 F   0  0  0  0  0  0  0  0  0  0  0  0
  1  2  1  0  0  0  0 
  1  3  1  0  0  0  0 
  1  4  1  0  0  0  0 
  1  5  1  0  0  0  0 
M  END
> <Spectrum 19F 0>
-28.6;0.0S;1|-28.6;0.0S;3|-28.6;0.0S;4|

> <Temperature [K]>
0:Unreported 1:298 2:298 

> <nmrshiftdb2 ID>
30000872

> <Field Strength [MHz]>
0:Unreported 1:141.5094416011653 2:141.5094416011653 

> <Spectrum 19F 1>
-27.96;1.0S;1|-27.96;1.0S;3|-27.96;1.0S;4|

> <Solvent>
0:Unreported 1:Chloroform-D1 (CDCl3) 2:neat 

> <Assignment Method>
0:Unreported 1:1H, H,H-COSY, H,H-NOESY, H,C-HMQC, H,C-HMBC, DEPTQ, 1H, 13C, 1H, H,H-COSY 2:1H, H,H-COSY, H,H-NOESY, H,C-HMQC, H,C-HMBC, DEPTQ, 1H, 13C, 1H, H,H-COSY 

> <Spectrum 19F 2>
-32.6;0.0S;1|-32.6;0.0S;3|-32.6;0.0S;4|

$$$$
dichloro(difluoro)methane
  CDK     02062313232D
nmrshiftdb2 30000873
  5  4  0  0  0  0  0  0  0  0999 V2000
   -0.8750    0.7813    0.0000 C   0  0  0  0  0  0  0  0  0  0  0  0
   -0.0500    0.7813    0.0000 F   0  0  0  0  0  0  0  0  0  0  0  0
   -1.7000    0.7813    0.0000 Cl  0  0  0  0  0  0  0  0  0  0  0  0
   -0.8750   -0.0437    0.0000 Cl  0  0  0  0  0  0  0  0  0  0  0  0
   -0.8750    1.6063    0.0000 F   0  0  0  0  0  0  0  0  0  0  0  0
  1  2  1  0  0  0  0 
  1  3  1  0  0  0  0 
  1  4  1  0  0  0  0 
  1  5  1  0  0  0  0 
M  END
> <Spectrum 19F 0>
-8.0;0.0S;1|-8.0;0.0S;4|

> <Temperature [K]>
0:Unreported 1:298 2:298 

> <nmrshiftdb2 ID>
30000873

> <Field Strength [MHz]>
0:Unreported 1:141.5094416011653 2:141.5094416011653 

> <Spectrum 19F 1>
-8.4;1.0S;1|-8.4;1.0S;4|

> <Solvent>
0:Unreported 1:neat 2:Chloroform-D1 (CDCl3) 

> <Assignment Method>
0:Unreported 1:1H, H,H-COSY, H,H-NOESY, H,C-HMQC, H,C-HMBC, DEPTQ, 1H, 13C, 1H, H,H-COSY 2:1H, H,H-COSY, H,H-NOESY, H,C-HMQC, H,C-HMBC, DEPTQ, 1H, 13C, 1H, H,H-COSY 

> <Spectrum 19F 2>
-6.77;1.0S;1|-6.77;1.0S;4|

$$$$
1,1,2,2-tetrachloro-1,2-difluoroethane
  CDK     02062313232D
nmrshiftdb2 30000874
  8  7  0  0  0  0  0  0  0  0999 V2000
   -1.5937    0.2812    0.0000 C   0  0  0  0  0  0  0  0  0  0  0  0
   -0.7687    0.2812    0.0000 C   0  0  0  0  0  0  0  0  0  0  0  0
    0.0563    0.2812    0.0000 F   0  0  0  0  0  0  0  0  0  0  0  0
   -2.4187    0.2812    0.0000 F   0  0  0  0  0  0  0  0  0  0  0  0
   -1.5937    1.1062    0.0000 Cl  0  0  0  0  0  0  0  0  0  0  0  0
   -1.5937   -0.5438    0.0000 Cl  0  0  0  0  0  0  0  0  0  0  0  0
   -0.7687   -0.5438    0.0000 Cl  0  0  0  0  0  0  0  0  0  0  0  0
   -0.7687    1.1062    0.0000 Cl  0  0  0  0  0  0  0  0  0  0  0  0
  1  2  1  0  0  0  0 
  2  3  1  0  0  0  0 
  1  4  1  0  0  0  0 
  1  5  1  0  0  0  0 
  1  6  1  0  0  0  0 
  2  7  1  0  0  0  0 
  2  8  1  0  0  0  0 
M  END
> <Spectrum 19F 0>
-67.8;0.0S;2|-67.8;0.0S;3|

> <Temperature [K]>
0:Unreported 

> <nmrshiftdb2 ID>
30000874

> <Field Strength [MHz]>
0:Unreported 

> <Solvent>
0:Unreported 

> <Assignment Method>
0:Unreported 

$$$$
Tribromo-fluoro-methane
  CDK     02062313232D
nmrshiftdb2 30000875
  5  4  0  0  0  0  0  0  0  0999 V2000
   -0.8750    0.7813    0.0000 C   0  0  0  0  0  0  0  0  0  0  0  0
   -0.0500    0.7813    0.0000 Br  0  0  0  0  0  0  0  0  0  0  0  0
   -1.7000    0.7813    0.0000 Br  0  0  0  0  0  0  0  0  0  0  0  0
   -0.8750   -0.0437    0.0000 F   0  0  0  0  0  0  0  0  0  0  0  0
   -0.8750    1.6063    0.0000 Br  0  0  0  0  0  0  0  0  0  0  0  0
  1  2  1  0  0  0  0 
  1  3  1  0  0  0  0 
  1  4  1  0  0  0  0 
  1  5  1  0  0  0  0 
M  END
> <Spectrum 19F 0>
7.38;0.0S;3|

> <Temperature [K]>
0:Unreported 

> <nmrshiftdb2 ID>
30000875

> <Field Strength [MHz]>
0:Unreported 

> <Solvent>
0:Unreported 

> <Assignment Method>
0:Unreported 

$$$$
dibromo(difluoro)methane
  CDK     02062313232D
nmrshiftdb2 30000876
  5  4  0  0  0  0  0  0  0  0999 V2000
   -0.8750    0.7813    0.0000 C   0  0  0  0  0  0  0  0  0  0  0  0
   -0.0500    0.7813    0.0000 F   0  0  0  0  0  0  0  0  0  0  0  0
   -1.7000    0.7813    0.0000 Br  0  0  0  0  0  0  0  0  0  0  0  0
   -0.8750   -0.0437    0.0000 F   0  0  0  0  0  0  0  0  0  0  0  0
   -0.8750    1.6063    0.0000 Br  0  0  0  0  0  0  0  0  0  0  0  0
  1  2  1  0  0  0  0 
  1  3  1  0  0  0  0 
  1  4  1  0  0  0  0 
  1  5  1  0  0  0  0 
M  END
> <Spectrum 19F 0>
7.0;0.0S;1|7.0;0.0S;3|

> <Temperature [K]>
0:Unreported 1:298 

> <nmrshiftdb2 ID>
30000876

> <Field Strength [MHz]>
0:Unreported 1:141.5094416011653 

> <Spectrum 19F 1>
6.28;1.0S;1|6.28;1.0S;3|

> <Solvent>
0:Unreported 1:Chloroform-D1 (CDCl3) 

> <Assignment Method>
0:Unreported 1:1H, H,H-COSY, H,H-NOESY, H,C-HMQC, H,C-HMBC, DEPTQ, 1H, 13C, 1H, H,H-COSY 

$$$$
iodine fluoride; iodine heptafluoride
  CDK     02062313232D
nmrshiftdb2 30000877
  8  7  0  0  0  0  0  0  0  0999 V2000
   -0.9375    0.3437    0.0000 I   0  0  0  0  0  0  0  0  0  0  0  0
   -0.1125    0.3437    0.0000 F   0  0  0  0  0  0  0  0  0  0  0  0
   -0.9375    1.1687    0.0000 F   0  0  0  0  0  0  0  0  0  0  0  0
   -1.5209   -0.2396    0.0000 F   0  0  0  0  0  0  0  0  0  0  0  0
   -1.6997    0.6595    0.0000 F   0  0  0  0  0  0  0  0  0  0  0  0
   -0.7240   -0.4531    0.0000 F   0  0  0  0  0  0  0  0  0  0  0  0
   -0.2230    0.7562    0.0000 F   0  0  0  0  0  0  0  0  0  0  0  0
   -1.3500    1.0582    0.0000 F   0  0  0  0  0  0  0  0  0  0  0  0
  1  2  1  0  0  0  0 
  1  3  1  0  0  0  0 
  1  4  1  0  0  0  0 
  1  5  1  0  0  0  0 
  1  6  1  0  0  0  0 
  1  7  1  0  0  0  0 
  1  8  1  0  0  0  0 
M  END
> <Spectrum 19F 0>
170.0;0.0S;1|170.0;0.0S;2|170.0;0.0S;3|170.0;0.0S;4|170.0;0.0S;5|170.0;0.0S;6|170.0;0.0S;7|

> <Temperature [K]>
0:Unreported 

> <nmrshiftdb2 ID>
30000877

> <Field Strength [MHz]>
0:Unreported 

> <Solvent>
0:Unreported 

> <Assignment Method>
0:Unreported 

$$$$
arsenic trifluoride; arsenic(III)fluoride
  CDK     02062313232D
nmrshiftdb2 30000878
  4  3  0  0  0  0  0  0  0  0999 V2000
   -1.3438    0.5000    0.0000 As  0  0  0  0  0  0  0  0  0  0  0  0
   -0.6293    0.9125    0.0000 F   0  0  0  0  0  0  0  0  0  0  0  0
   -2.0582    0.9125    0.0000 F   0  0  0  0  0  0  0  0  0  0  0  0
   -1.3438   -0.3250    0.0000 F   0  0  0  0  0  0  0  0  0  0  0  0
  1  2  1  0  0  0  0 
  1  3  1  0  0  0  0 
  1  4  1  0  0  0  0 
M  END
> <Spectrum 19F 0>
-40.6;0.0S;1|-40.6;0.0S;2|-40.6;0.0S;3|

> <Temperature [K]>
0:Unreported 1:Unreported 

> <nmrshiftdb2 ID>
30000878

> <Field Strength [MHz]>
0:Unreported 1:Unreported 

> <Spectrum 19F 1>
-40.6;0.0S;1|-40.6;0.0S;2|-40.6;0.0S;3|

> <Solvent>
0:Unreported 1:Unreported 

> <Assignment Method>
0:Unreported 1:Unreported 

$$$$
arsenic pentafluoride; arsenic(V)fluoride; arsorane, pentafluoro-
  CDK     02062313232D
nmrshiftdb2 30000879
  6  5  0  0  0  0  0  0  0  0999 V2000
   -1.3438    0.5000    0.0000 As  0  0  0  0  0  0  0  0  0  0  0  0
   -0.6293    0.9125    0.0000 F   0  0  0  0  0  0  0  0  0  0  0  0
   -2.0582    0.9125    0.0000 F   0  0  0  0  0  0  0  0  0  0  0  0
   -1.3438   -0.3250    0.0000 F   0  0  0  0  0  0  0  0  0  0  0  0
   -0.6293    0.0875    0.0000 F   0  0  0  0  0  0  0  0  0  0  0  0
   -1.3438    1.3250    0.0000 F   0  0  0  0  0  0  0  0  0  0  0  0
  1  2  1  0  0  0  0 
  1  3  1  0  0  0  0 
  1  4  1  0  0  0  0 
  1  5  1  0  0  0  0 
  1  6  1  0  0  0  0 
M  END
> <Spectrum 19F 0>
-66.0;0.0S;1|-66.0;0.0S;2|-66.0;0.0S;3|-66.0;0.0S;4|-66.0;0.0S;5|

> <Temperature [K]>
0:Unreported 1:Unreported 

> <nmrshiftdb2 ID>
30000879

> <Field Strength [MHz]>
0:Unreported 1:Unreported 

> <Spectrum 19F 1>
-66.0;0.0S;1|-66.0;0.0S;2|-66.0;0.0S;3|-66.0;0.0S;4|-66.0;0.0S;5|

> <Solvent>
0:Unreported 1:Unreported 

> <Assignment Method>
0:Unreported 1:Unreported 

$$$$
hexafluoroarsenate
  CDK     02062313232D
nmrshiftdb2 30000880
  7  6  0  0  0  0  0  0  0  0999 V2000
   -1.3438    0.5000    0.0000 As  0  5  0  0  0  0  0  0  0  0  0  0
   -0.6293    0.9125    0.0000 F   0  0  0  0  0  0  0  0  0  0  0  0
   -2.0582    0.9125    0.0000 F   0  0  0  0  0  0  0  0  0  0  0  0
   -1.3438   -0.3250    0.0000 F   0  0  0  0  0  0  0  0  0  0  0  0
   -0.6293    0.0875    0.0000 F   0  0  0  0  0  0  0  0  0  0  0  0
   -1.3438    1.3250    0.0000 F   0  0  0  0  0  0  0  0  0  0  0  0
   -2.0583    0.0875    0.0000 F   0  0  0  0  0  0  0  0  0  0  0  0
  1  2  1  0  0  0  0 
  1  3  1  0  0  0  0 
  1  4  1  0  0  0  0 
  1  5  1  0  0  0  0 
  1  6  1  0  0  0  0 
  1  7  1  0  0  0  0 
M  CHG  1   1  -1
M  END
> <Spectrum 19F 0>
-69.5;0.0S;1|-69.5;0.0S;2|-69.5;0.0S;3|-69.5;0.0S;4|-69.5;0.0S;5|-69.5;0.0S;6|

> <Temperature [K]>
0:Unreported 

> <nmrshiftdb2 ID>
30000880

> <Field Strength [MHz]>
0:Unreported 

> <Solvent>
0:Unreported 

> <Assignment Method>
0:Unreported 

$$$$
boron Fluoride; boron Trifluoride; trifluoro Boron; Trifluoro-borane; trifluorob
  CDK     02062313232D
nmrshiftdb2 30000881
  4  3  0  0  0  0  0  0  0  0999 V2000
   -1.3438    0.5000    0.0000 B   0  0  0  0  0  0  0  0  0  0  0  0
   -0.6293    0.9125    0.0000 F   0  0  0  0  0  0  0  0  0  0  0  0
   -2.0582    0.9125    0.0000 F   0  0  0  0  0  0  0  0  0  0  0  0
   -1.3438   -0.3250    0.0000 F   0  0  0  0  0  0  0  0  0  0  0  0
  1  2  1  0  0  0  0 
  1  3  1  0  0  0  0 
  1  4  1  0  0  0  0 
M  END
> <NMRBasisSet>
0:6-31+GD 6-31+GD  

> <Program>
0:G03 G03  

> <Spectrum 19F 0>
-80.2;0.0;3|-77.2;0.0;2|-77.2;0.0;1|

> <Temperature [K]>
1:Unreported 2:Unreported 

> <Field Strength [MHz]>
1:Unreported 2:Unreported 

> <Assignment Method>
1:Unreported 2:Unreported 

> <GeomMethod>
0:RB3LYP RB3LYP  

> <NMRModel>
0:Unreported 

> <nmrshiftdb2 ID>
30000881

> <NMRLocalis>
0:GIAO 

> <NMRStandard>
0:C1CL3F1 

> <Spectrum 19F 1>
-131.3;0.0S;1|-131.3;0.0S;2|-131.3;0.0S;3|

> <Solvent>
1:Unreported 2:Unreported 

> <Spectrum 19F 2>
-127.0;0.0S;1|-127.0;0.0S;2|-127.0;0.0S;3|

> <GeomBasisSet>
0:6-31+GD 6-31+GD  

$$$$
tetrafluoromethane
  CDK     02062313232D
nmrshiftdb2 30000882
  5  4  0  0  0  0  0  0  0  0999 V2000
   -0.1250    0.2500    0.0000 C   0  0  0  0  0  0  0  0  0  0  0  0
    0.7000    0.2500    0.0000 F   0  0  0  0  0  0  0  0  0  0  0  0
   -0.1250    1.0750    0.0000 F   0  0  0  0  0  0  0  0  0  0  0  0
   -0.1250   -0.5750    0.0000 F   0  0  0  0  0  0  0  0  0  0  0  0
   -0.9500    0.2500    0.0000 F   0  0  0  0  0  0  0  0  0  0  0  0
  1  2  1  0  0  0  0 
  1  3  1  0  0  0  0 
  1  4  1  0  0  0  0 
  1  5  1  0  0  0  0 
M  END
> <Spectrum 19F 0>
-62.3;0.0S;1|-62.3;0.0S;2|-62.3;0.0S;3|-62.3;0.0S;4|

> <Temperature [K]>
0:Unreported 1:298 

> <nmrshiftdb2 ID>
30000882

> <Field Strength [MHz]>
0:Unreported 1:141.5094416011653 

> <Spectrum 19F 1>
-69.0;1.0S;1|-69.0;1.0S;2|-69.0;1.0S;3|-69.0;1.0S;4|

> <Solvent>
0:Unreported 1:neat 

> <Assignment Method>
0:Unreported 1:1H, H,H-COSY, H,H-NOESY, H,C-HMQC, H,C-HMBC, DEPTQ, 1H, 13C, 1H, H,H-COSY 

$$$$
tetrafluorosilane
  CDK     02062313232D
nmrshiftdb2 30000883
  5  4  0  0  0  0  0  0  0  0999 V2000
   -0.9375    0.5000    0.0000 Si  0  0  0  0  0  0  0  0  0  0  0  0
   -0.1125    0.5000    0.0000 F   0  0  0  0  0  0  0  0  0  0  0  0
   -1.7625    0.5000    0.0000 F   0  0  0  0  0  0  0  0  0  0  0  0
   -0.9375    1.3250    0.0000 F   0  0  0  0  0  0  0  0  0  0  0  0
   -0.9375   -0.3250    0.0000 F   0  0  0  0  0  0  0  0  0  0  0  0
  1  2  1  0  0  0  0 
  1  3  1  0  0  0  0 
  1  4  1  0  0  0  0 
  1  5  1  0  0  0  0 
M  END
> <Spectrum 19F 0>
-163.3;0.0S;1|-163.3;0.0S;2|-163.3;0.0S;3|-163.3;0.0S;4|

> <Temperature [K]>
0:Unreported 

> <nmrshiftdb2 ID>
30000883

> <Field Strength [MHz]>
0:Unreported 

> <Solvent>
0:Unreported 

> <Assignment Method>
0:Unreported 

$$$$
1,1,1-trifluoro-N,N-bis(trifluoromethyl)methanamine
  CDK     02062313232D
nmrshiftdb2 30000884
 13 12  0  0  0  0  0  0  0  0999 V2000
    0.0895    0.3063    0.0000 C   0  0  0  0  0  0  0  0  0  0  0  0
   -0.6250    1.5438    0.0000 C   0  0  0  0  0  0  0  0  0  0  0  0
   -1.3395    0.3063    0.0000 C   0  0  0  0  0  0  0  0  0  0  0  0
   -0.6250    0.7188    0.0000 N   0  0  0  0  0  0  0  0  0  0  0  0
    0.8039   -0.1062    0.0000 F   0  0  0  0  0  0  0  0  0  0  0  0
   -0.3230   -0.4082    0.0000 F   0  0  0  0  0  0  0  0  0  0  0  0
    0.5020    1.0207    0.0000 F   0  0  0  0  0  0  0  0  0  0  0  0
   -0.6250    2.3688    0.0000 F   0  0  0  0  0  0  0  0  0  0  0  0
   -1.4500    1.5438    0.0000 F   0  0  0  0  0  0  0  0  0  0  0  0
    0.2000    1.5438    0.0000 F   0  0  0  0  0  0  0  0  0  0  0  0
   -2.0539   -0.1062    0.0000 F   0  0  0  0  0  0  0  0  0  0  0  0
   -1.7520    1.0207    0.0000 F   0  0  0  0  0  0  0  0  0  0  0  0
   -0.9270   -0.4082    0.0000 F   0  0  0  0  0  0  0  0  0  0  0  0
  4  1  1  0  0  0  0 
  4  2  1  0  0  0  0 
  4  3  1  0  0  0  0 
  1  5  1  0  0  0  0 
  1  6  1  0  0  0  0 
  1  7  1  0  0  0  0 
  2  8  1  0  0  0  0 
  2  9  1  0  0  0  0 
  2 10  1  0  0  0  0 
  3 11  1  0  0  0  0 
  3 12  1  0  0  0  0 
  3 13  1  0  0  0  0 
M  END
> <Spectrum 19F 0>
-55.969;0.0S;4|-55.969;0.0S;5|-55.969;0.0S;6|-55.969;0.0S;7|-55.969;0.0S;8|-55.969;0.0S;9|-55.969;0.0S;10|-55.969;0.0S;11|-55.969;0.0S;12|

> <Temperature [K]>
0:Unreported 1:298 

> <nmrshiftdb2 ID>
30000884

> <Field Strength [MHz]>
0:Unreported 1:141.5094416011653 

> <Spectrum 19F 1>
-59.0;1.0S;4|-59.0;1.0S;5|-59.0;1.0S;6|-59.0;1.0S;7|-59.0;1.0S;8|-59.0;1.0S;9|-59.0;1.0S;10|-59.0;1.0S;11|-59.0;1.0S;12|

> <Solvent>
0:Unreported 1:neat 

> <Assignment Method>
0:Unreported 1:1H, H,H-COSY, H,H-NOESY, H,C-HMQC, H,C-HMBC, DEPTQ, 1H, 13C, 1H, H,H-COSY 

$$$$
Benzotrifluoride
  CDK     02062313232D
nmrshiftdb2 30000885
 10 10  0  0  0  0  0  0  0  0999 V2000
   -2.8438    0.8875    0.0000 C   0  0  0  0  0  0  0  0  0  0  0  0
   -3.5582    0.4750    0.0000 C   0  0  0  0  0  0  0  0  0  0  0  0
   -3.5582   -0.3500    0.0000 C   0  0  0  0  0  0  0  0  0  0  0  0
   -2.8438   -0.7625    0.0000 C   0  0  0  0  0  0  0  0  0  0  0  0
   -2.1293   -0.3500    0.0000 C   0  0  0  0  0  0  0  0  0  0  0  0
   -2.1293    0.4750    0.0000 C   0  0  0  0  0  0  0  0  0  0  0  0
   -1.4148    0.8875    0.0000 C   0  0  0  0  0  0  0  0  0  0  0  0
   -0.7003    1.3000    0.0000 F   0  0  0  0  0  0  0  0  0  0  0  0
   -1.0023    0.1730    0.0000 F   0  0  0  0  0  0  0  0  0  0  0  0
   -1.8273    1.6020    0.0000 F   0  0  0  0  0  0  0  0  0  0  0  0
  1  2  1  0  0  0  0 
  1  6  2  0  0  0  0 
  2  3  2  0  0  0  0 
  3  4  1  0  0  0  0 
  4  5  2  0  0  0  0 
  5  6  1  0  0  0  0 
  6  7  1  0  0  0  0 
  7  8  1  0  0  0  0 
  7  9  1  0  0  0  0 
  7 10  1  0  0  0  0 
M  END
> <Spectrum 19F 0>
-63.732;0.0S;7|-63.732;0.0S;8|-63.732;0.0S;9|

> <Temperature [K]>
0:Unreported 1:298 

> <nmrshiftdb2 ID>
30000885

> <Field Strength [MHz]>
0:Unreported 1:283.0188832023306 

> <Spectrum 19F 1>
-62.8;0.0S;7|-62.8;0.0S;8|-62.8;0.0S;9|

> <Solvent>
0:Unreported 1:Chloroform-D1 (CDCl3) 

> <Assignment Method>
0:Unreported 1:Unreported 

$$$$
1,1,1,2,3,3,3-heptafluoro-2-(trifluoromethyl)propane
  CDK     02062313232D
nmrshiftdb2 30000886
 14 13  0  0  0  0  0  0  0  0999 V2000
   -1.4375    0.5625    0.0000 C   0  0  0  0  0  0  0  0  0  0  0  0
   -2.1520    0.9750    0.0000 C   0  0  0  0  0  0  0  0  0  0  0  0
   -0.7230    0.1500    0.0000 C   0  0  0  0  0  0  0  0  0  0  0  0
   -2.0209   -0.0209    0.0000 C   0  0  0  0  0  0  0  0  0  0  0  0
   -0.8541    1.1459    0.0000 F   0  0  0  0  0  0  0  0  0  0  0  0
   -0.0086   -0.2625    0.0000 F   0  0  0  0  0  0  0  0  0  0  0  0
   -0.1397    0.7334    0.0000 F   0  0  0  0  0  0  0  0  0  0  0  0
   -1.3064   -0.4334    0.0000 F   0  0  0  0  0  0  0  0  0  0  0  0
   -2.0209   -0.8459    0.0000 F   0  0  0  0  0  0  0  0  0  0  0  0
   -2.7353   -0.4334    0.0000 F   0  0  0  0  0  0  0  0  0  0  0  0
   -2.8178    0.1927    0.0000 F   0  0  0  0  0  0  0  0  0  0  0  0
   -1.9384    1.7719    0.0000 F   0  0  0  0  0  0  0  0  0  0  0  0
   -2.9489    0.7615    0.0000 F   0  0  0  0  0  0  0  0  0  0  0  0
   -2.8664    1.3875    0.0000 F   0  0  0  0  0  0  0  0  0  0  0  0
  1  5  1  0  0  0  0 
  1  2  1  0  0  0  0 
  1  3  1  0  0  0  0 
  1  4  1  0  0  0  0 
  3  6  1  0  0  0  0 
  3  7  1  0  0  0  0 
  3  8  1  0  0  0  0 
  4  9  1  0  0  0  0 
  4 10  1  0  0  0  0 
  4 11  1  0  0  0  0 
  2 12  1  0  0  0  0 
  2 13  1  0  0  0  0 
  2 14  1  0  0  0  0 
M  END
> <Temperature [K]>
0:Unreported 1:298 

> <nmrshiftdb2 ID>
30000886

> <Field Strength [MHz]>
0:Unreported 1:56.603776640466116 

> <Spectrum 19F 1>
-189.4;0.111111S;4|-75.1;1.0S;5|-75.1;1.0S;6|-75.1;1.0S;7|-75.1;1.0S;8|-75.1;1.0S;9|-75.1;1.0S;10|-75.1;1.0S;11|-75.1;1.0S;12|-75.1;1.0S;13|

> <Solvent>
0:Unreported 1:TETRACHLORO-METHANE (CCl4) 

> <Assignment Method>
0:Unreported 1:Unreported 

$$$$
1,1,1,2,2,4,4-heptafluorobutane
  CDK     02062313232D
nmrshiftdb2 30102088
 11 10  0  0  0  0  0  0  0  0999 V2000
    1.1100   -1.1100    0.0000 C   0  0  0  0  0  0  0  0  0  0  0  0
    2.2200   -1.1100    0.0000 C   0  0  0  0  0  0  0  0  0  0  0  0
    3.3300   -1.1100    0.0000 C   0  0  0  0  0  0  0  0  0  0  0  0
    3.8900   -2.0700    0.0000 C   0  0  0  0  0  0  0  0  0  0  0  0
    5.0000   -2.0700    0.0000 F   0  0  0  0  0  0  0  0  0  0  0  0
    3.3300   -3.0400    0.0000 F   0  0  0  0  0  0  0  0  0  0  0  0
    2.2200   -2.2200    0.0000 F   0  0  0  0  0  0  0  0  0  0  0  0
    2.2200    0.0000    0.0000 F   0  0  0  0  0  0  0  0  0  0  0  0
    1.1100    0.0000    0.0000 F   0  0  0  0  0  0  0  0  0  0  0  0
    0.0000   -1.1100    0.0000 F   0  0  0  0  0  0  0  0  0  0  0  0
    1.1100   -2.2200    0.0000 F   0  0  0  0  0  0  0  0  0  0  0  0
  1  2  1  0  0  0  0 
  1 10  1  0  0  0  0 
  1  9  1  0  0  0  0 
  1 11  1  0  0  0  0 
  2  3  1  0  0  0  0 
  2  8  1  0  0  0  0 
  2  7  1  0  0  0  0 
  3  4  1  0  0  0  0 
  4  6  1  0  0  0  0 
  4  5  1  0  0  0  0 
M  END
> <Spectrum 19F 0>
-114.79;0.666667S;4|-114.79;0.666667S;5|-116.72;0.666667S;6|-116.72;0.666667S;7|-86.48;1.0S;8|-86.48;1.0S;9|-86.48;1.0S;10|

> <Temperature [K]>
0:298 

> <nmrshiftdb2 ID>
30102088

> <Field Strength [MHz]>
0:141.5094416011653 

> <Solvent>
0:Chloroform-D1 (CDCl3) 

> <Assignment Method>
0:1H, H,H-COSY, H,H-NOESY, H,C-HMQC, H,C-HMBC, DEPTQ, 1H, 13C, 1H, H,H-COSY 

$$$$

  CDK     02062313232D
nmrshiftdb2 40053483
 14 14  0  0  0  0  0  0  0  0999 V2000
   -0.7145    0.0000    0.0000 C   0  0  0  0  0  0  0  0  0  0  0  0
   -0.7145   -0.8250    0.0000 C   0  0  0  0  0  0  0  0  0  0  0  0
    0.0000   -1.2375    0.0000 C   0  0  0  0  0  0  0  0  0  0  0  0
    0.7145   -0.8250    0.0000 C   0  0  0  0  0  0  0  0  0  0  0  0
    0.7145    0.0000    0.0000 C   0  0  0  0  0  0  0  0  0  0  0  0
    0.0000    0.4125    0.0000 C   0  0  0  0  0  0  0  0  0  0  0  0
    0.8250    1.2375    0.0000 C   0  0  0  0  0  0  0  0  0  0  0  0
    0.0000    2.0625    0.0000 C   0  0  0  0  0  0  0  0  0  0  0  0
   -0.8250    1.2375    0.0000 C   0  0  0  0  0  0  0  0  0  0  0  0
    0.0000    1.2375    0.0000 Si  0  0  0  0  0  0  0  0  0  0  0  0
    1.4289    0.4125    0.0000 F   0  0  0  0  0  0  0  0  0  0  0  0
    1.4289   -1.2375    0.0000 F   0  0  0  0  0  0  0  0  0  0  0  0
    0.0000   -2.0625    0.0000 F   0  0  0  0  0  0  0  0  0  0  0  0
   -1.4289   -1.2375    0.0000 F   0  0  0  0  0  0  0  0  0  0  0  0
  1  2  2  0  0  0  0 
  2  3  1  0  0  0  0 
  3  4  2  0  0  0  0 
  4  5  1  0  0  0  0 
  5  6  2  0  0  0  0 
  6  1  1  0  0  0  0 
  6 10  1  0  0  0  0 
 10  7  1  0  0  0  0 
 10  8  1  0  0  0  0 
 10  9  1  0  0  0  0 
  5 11  1  0  0  0  0 
  4 12  1  0  0  0  0 
  3 13  1  0  0  0  0 
  2 14  1  0  0  0  0 
M  END
> <Spectrum 19F 0>
-156.32;0.0S;10|-154.92;0.0S;13|-139.41;0.0S;12|-127.84;0.0S;11|

> <Temperature [K]>
0:298 

> <nmrshiftdb2 ID>
40053483

> <Field Strength [MHz]>
0:300 

> <Solvent>
0:Chloroform-D1 (CDCl3) 

> <Assignment Method>
0:H/H COSY, NOESY, HMQC, and HMBC 

$$$$
SCHEMBL8981464
  CDK     02062313232D
nmrshiftdb2 60006255
 24 23  0  0  0  0  0  0  0  0999 V2000
   -1.5312    1.0593    0.0000 C   0  0  0  0  0  0  0  0  0  0  0  0
   -0.7062    1.0593    0.0000 O   0  0  0  0  0  0  0  0  0  0  0  0
   -1.5312    0.2343    0.0000 C   0  0  0  0  0  0  0  0  0  0  0  0
   -2.3562    1.0593    0.0000 C   0  0  0  0  0  0  0  0  0  0  0  0
   -3.1812    1.0593    0.0000 C   0  0  0  0  0  0  0  0  0  0  0  0
   -0.2937    1.7738    0.0000 C   0  0  0  0  0  0  0  0  0  0  0  0
   -1.5312    1.8843    0.0000 F   0  0  0  0  0  0  0  0  0  0  0  0
    0.1187    2.4883    0.0000 F   0  0  0  0  0  0  0  0  0  0  0  0
   -1.0081    2.1863    0.0000 F   0  0  0  0  0  0  0  0  0  0  0  0
    0.4207    1.3613    0.0000 F   0  0  0  0  0  0  0  0  0  0  0  0
   -1.5312   -0.5906    0.0000 F   0  0  0  0  0  0  0  0  0  0  0  0
   -0.7062    0.2343    0.0000 F   0  0  0  0  0  0  0  0  0  0  0  0
   -2.3562    0.2343    0.0000 F   0  0  0  0  0  0  0  0  0  0  0  0
   -2.3562    1.8843    0.0000 F   0  0  0  0  0  0  0  0  0  0  0  0
   -2.8411    0.3919    0.0000 F   0  0  0  0  0  0  0  0  0  0  0  0
   -4.0062    1.0593    0.0000 F   0  0  0  0  0  0  0  0  0  0  0  0
   -3.1812    0.2343    0.0000 C   0  0  0  0  0  0  0  0  0  0  0  0
   -3.1812    1.8843    0.0000 C   0  0  0  0  0  0  0  0  0  0  0  0
   -3.1812   -0.5906    0.0000 F   0  0  0  0  0  0  0  0  0  0  0  0
   -4.0062    0.2343    0.0000 F   0  0  0  0  0  0  0  0  0  0  0  0
   -2.5137   -0.2505    0.0000 F   0  0  0  0  0  0  0  0  0  0  0  0
   -3.1812    2.7093    0.0000 F   0  0  0  0  0  0  0  0  0  0  0  0
   -2.5137    2.3693    0.0000 F   0  0  0  0  0  0  0  0  0  0  0  0
   -4.0062    1.8843    0.0000 F   0  0  0  0  0  0  0  0  0  0  0  0
  1  3  1  0  0  0  0 
  1  4  1  0  0  0  0 
  4  5  1  0  0  0  0 
  6  8  1  0  0  0  0 
  6  9  1  0  0  0  0 
  6 10  1  0  0  0  0 
  2  1  1  0  0  0  0 
  2  6  1  0  0  0  0 
  1  7  1  0  0  0  0 
  3 11  1  0  0  0  0 
  3 12  1  0  0  0  0 
  3 13  1  0  0  0  0 
  4 14  1  0  0  0  0 
  4 15  1  0  0  0  0 
  5 16  1  0  0  0  0 
  5 17  1  0  0  0  0 
  5 18  1  0  0  0  0 
 17 19  1  0  0  0  0 
 17 20  1  0  0  0  0 
 17 21  1  0  0  0  0 
 18 22  1  0  0  0  0 
 18 23  1  0  0  0  0 
 18 24  1  0  0  0  0 
M  END
> <Spectrum 19F 0>
-184.9;0.166667S;15|-138.4;0.166667S;6|-113.518;0.333333S;13|-113.518;0.333333S;14|-77.69;0.5S;10|-77.69;0.5S;11|-77.69;0.5S;12|-72.555;1.0S;18|-72.555;1.0S;19|-72.555;1.0S;20|-72.555;1.0S;21|-72.555;1.0S;22|-72.555;1.0S;23|-54.74;0.5S;7|-54.74;0.5S;8|-54.74;0.5S;9|

> <Temperature [K]>
0:298 

> <nmrshiftdb2 ID>
60006255

> <Field Strength [MHz]>
0:283.0188832023306 

> <Solvent>
0:neat 

> <Assignment Method>
0:1D shift positions 

$$$$
HEXAFLUORODISILOXANE
  CDK     02062313232D
nmrshiftdb2 60006305
  9  8  0  0  0  0  0  0  0  0999 V2000
   -0.5892   -1.3616    0.0000 Si  0  0  0  0  0  0  0  0  0  0  0  0
    0.1643   -1.0260    0.0000 O   0  0  0  0  0  0  0  0  0  0  0  0
    0.7774   -1.5780    0.0000 Si  0  0  0  0  0  0  0  0  0  0  0  0
    1.3295   -0.9649    0.0000 F   0  0  0  0  0  0  0  0  0  0  0  0
    1.5621   -1.8330    0.0000 F   0  0  0  0  0  0  0  0  0  0  0  0
    0.6059   -2.3850    0.0000 F   0  0  0  0  0  0  0  0  0  0  0  0
   -0.9248   -0.6079    0.0000 F   0  0  0  0  0  0  0  0  0  0  0  0
   -1.3739   -1.6165    0.0000 F   0  0  0  0  0  0  0  0  0  0  0  0
   -0.5030   -2.1820    0.0000 F   0  0  0  0  0  0  0  0  0  0  0  0
  1  2  1  0  0  0  0 
  2  3  1  0  0  0  0 
  3  4  1  0  0  0  0 
  3  5  1  0  0  0  0 
  3  6  1  0  0  0  0 
  1  7  1  0  0  0  0 
  1  8  1  0  0  0  0 
  1  9  1  0  0  0  0 
M  END
> <Spectrum 19F 0>
-163.6;0.0S;3|-163.6;0.0S;4|-163.6;0.0S;5|-163.6;0.0S;6|-163.6;0.0S;7|-163.6;0.0S;8|

> <Temperature [K]>
0:298 

> <nmrshiftdb2 ID>
60006305

> <Field Strength [MHz]>
0:141.5094416011653 

> <Solvent>
0:Chloroform-D1 (CDCl3) 

> <Assignment Method>
0:1H, H,H-COSY, H,H-NOESY, H,C-HMQC, H,C-HMBC, DEPTQ, 1H, 13C, 1H, H,H-COSY 

$$$$
378-11-0
  CDK     02062313232D
nmrshiftdb2 60006835
 16 15  0  0  0  0  0  0  0  0999 V2000
   -3.5044    1.3392    0.0000 C   0  0  0  0  0  0  0  0  0  0  0  0
   -2.7899    1.7517    0.0000 O   0  0  0  0  0  0  0  0  0  0  0  0
   -2.0755    1.3392    0.0000 C   0  0  0  0  0  0  0  0  0  0  0  0
   -1.3610    1.7517    0.0000 C   0  0  0  0  0  0  0  0  0  0  0  0
   -0.6465    1.3392    0.0000 O   0  0  0  0  0  0  0  0  0  0  0  0
    0.0678    1.7517    0.0000 C   0  0  0  0  0  0  0  0  0  0  0  0
    0.2394    2.5587    0.0000 F   0  0  0  0  0  0  0  0  0  0  0  0
    0.8748    1.9233    0.0000 F   0  0  0  0  0  0  0  0  0  0  0  0
    0.7353    1.2668    0.0000 F   0  0  0  0  0  0  0  0  0  0  0  0
   -1.3610    2.5767    0.0000 F   0  0  0  0  0  0  0  0  0  0  0  0
   -1.3610    0.9267    0.0000 F   0  0  0  0  0  0  0  0  0  0  0  0
   -1.9892    2.1597    0.0000 F   0  0  0  0  0  0  0  0  0  0  0  0
   -2.1617    0.5188    0.0000 F   0  0  0  0  0  0  0  0  0  0  0  0
   -4.1719    1.8242    0.0000 F   0  0  0  0  0  0  0  0  0  0  0  0
   -4.3114    1.1677    0.0000 F   0  0  0  0  0  0  0  0  0  0  0  0
   -3.6759    0.5323    0.0000 F   0  0  0  0  0  0  0  0  0  0  0  0
  3  4  1  0  0  0  0 
  1  2  1  0  0  0  0 
  2  3  1  0  0  0  0 
  4  5  1  0  0  0  0 
  5  6  1  0  0  0  0 
  6  7  1  0  0  0  0 
  6  8  1  0  0  0  0 
  6  9  1  0  0  0  0 
  4 10  1  0  0  0  0 
  4 11  1  0  0  0  0 
  3 12  1  0  0  0  0 
  3 13  1  0  0  0  0 
  1 14  1  0  0  0  0 
  1 15  1  0  0  0  0 
  1 16  1  0  0  0  0 
M  END
> <Spectrum 19F 0>
-92.7;0.666667m;9|-92.7;0.666667m;10|-92.7;0.666667m;11|-92.7;0.666667m;12|-57.8;1.0S;6|-57.8;1.0S;7|-57.8;1.0S;8|-57.8;1.0S;13|-57.8;1.0S;14|-57.8;1.0S;15|

> <Temperature [K]>
0:298 

> <nmrshiftdb2 ID>
60006835

> <Field Strength [MHz]>
0:141.5094416011653 

> <Solvent>
0:Chloroform-D1 (CDCl3) 

> <Assignment Method>
0:1H, H,H-COSY, H,H-NOESY, H,C-HMQC, H,C-HMBC, DEPTQ, 1H, 13C, 1H, H,H-COSY 

$$$$

  CDK     02062313232D
nmrshiftdb2 60006844
 16 15  0  0  0  0  0  0  0  0999 V2000
   -1.6678    0.5499    0.0000 F   0  0  0  0  0  0  0  0  0  0  0  0
   -1.2553    1.2644    0.0000 C   0  0  0  0  0  0  0  0  0  0  0  0
   -0.8428    1.9789    0.0000 O   0  0  0  0  0  0  0  0  0  0  0  0
   -0.0178    1.9789    0.0000 C   0  0  0  0  0  0  0  0  0  0  0  0
    0.8071    1.9789    0.0000 O   0  0  0  0  0  0  0  0  0  0  0  0
    1.2196    1.2644    0.0000 C   0  0  0  0  0  0  0  0  0  0  0  0
   -0.5408    0.8519    0.0000 F   0  0  0  0  0  0  0  0  0  0  0  0
   -1.9698    1.6769    0.0000 F   0  0  0  0  0  0  0  0  0  0  0  0
   -0.0178    1.1539    0.0000 F   0  0  0  0  0  0  0  0  0  0  0  0
    1.6321    0.5499    0.0000 F   0  0  0  0  0  0  0  0  0  0  0  0
    0.5051    0.8519    0.0000 F   0  0  0  0  0  0  0  0  0  0  0  0
    1.9341    1.6769    0.0000 F   0  0  0  0  0  0  0  0  0  0  0  0
   -0.0178    2.8039    0.0000 C   0  0  0  0  0  0  0  0  0  0  0  0
   -0.0178    3.6289    0.0000 F   0  0  0  0  0  0  0  0  0  0  0  0
    0.8071    2.8039    0.0000 F   0  0  0  0  0  0  0  0  0  0  0  0
   -0.8428    2.8039    0.0000 F   0  0  0  0  0  0  0  0  0  0  0  0
  1  2  1  0  0  0  0 
  2  7  1  0  0  0  0 
  2  8  1  0  0  0  0 
  2  3  1  0  0  0  0 
  3  4  1  0  0  0  0 
  4  9  1  0  0  0  0 
  4  5  1  0  0  0  0 
  5  6  1  0  0  0  0 
  6 10  1  0  0  0  0 
  6 11  1  0  0  0  0 
  6 12  1  0  0  0  0 
  4 13  1  0  0  0  0 
 13 14  1  0  0  0  0 
 13 15  1  0  0  0  0 
 13 16  1  0  0  0  0 
M  END
> <Spectrum 19F 0>
-102.6;0.166667m;8|-88.3;0.5d;13|-88.3;0.5d;14|-88.3;0.5d;15|-57.1;1.0S;0|-57.1;1.0S;6|-57.1;1.0S;7|-57.1;1.0S;9|-57.1;1.0S;10|-57.1;1.0S;11|

> <Temperature [K]>
0:298 

> <nmrshiftdb2 ID>
60006844

> <Field Strength [MHz]>
0:141.5094416011653 

> <Solvent>
0:Chloroform-D1 (CDCl3) 

> <Assignment Method>
0:1H, H,H-COSY, H,H-NOESY, H,C-HMQC, H,C-HMBC, DEPTQ, 1H, 13C, 1H, H,H-COSY 

$$$$

  CDK     02062313232D
nmrshiftdb2 60007165
 16 16  0  0  0  0  0  0  0  0999 V2000
   -4.8584    6.8408    0.0000 C   0  0  0  0  0  0  0  0  0  0  0  0
   -4.2750    6.2575    0.0000 C   0  0  0  0  0  0  0  0  0  0  0  0
   -4.8584    5.6741    0.0000 C   0  0  0  0  0  0  0  0  0  0  0  0
   -5.4417    6.2575    0.0000 C   0  0  0  0  0  0  0  0  0  0  0  0
   -6.1452    5.8264    0.0000 F   0  0  0  0  0  0  0  0  0  0  0  0
   -4.4273    7.5443    0.0000 F   0  0  0  0  0  0  0  0  0  0  0  0
   -5.2894    7.5443    0.0000 F   0  0  0  0  0  0  0  0  0  0  0  0
   -3.5716    6.6885    0.0000 F   0  0  0  0  0  0  0  0  0  0  0  0
   -3.5716    5.8264    0.0000 F   0  0  0  0  0  0  0  0  0  0  0  0
   -4.4273    4.9707    0.0000 F   0  0  0  0  0  0  0  0  0  0  0  0
   -5.2894    4.9707    0.0000 F   0  0  0  0  0  0  0  0  0  0  0  0
   -6.1452    6.6885    0.0000 O   0  0  0  0  0  0  0  0  0  0  0  0
   -6.8702    6.2949    0.0000 C   0  0  0  0  0  0  0  0  0  0  0  0
   -7.5952    5.9012    0.0000 F   0  0  0  0  0  0  0  0  0  0  0  0
   -7.2638    7.0199    0.0000 F   0  0  0  0  0  0  0  0  0  0  0  0
   -6.4765    5.5699    0.0000 F   0  0  0  0  0  0  0  0  0  0  0  0
  1  2  1  0  0  0  0 
  2  3  1  0  0  0  0 
  3  4  1  0  0  0  0 
  4  1  1  0  0  0  0 
  4  5  1  0  0  0  0 
  1  6  1  0  0  0  0 
  1  7  1  0  0  0  0 
  2  8  1  0  0  0  0 
  2  9  1  0  0  0  0 
  3 10  1  0  0  0  0 
  3 11  1  0  0  0  0 
  4 12  1  0  0  0  0 
 12 13  1  0  0  0  0 
 13 14  1  0  0  0  0 
 13 15  1  0  0  0  0 
 13 16  1  0  0  0  0 
M  END
> <Spectrum 19F 0>
-131.4;0.666667S;9|-131.4;0.666667S;10|-133.7;0.666667d;7|-133.7;0.666667d;8|-130.8;0.666667d;5|-130.8;0.666667d;6|-141.8;0.333333S;4|-56.9;1.0S;13|-56.9;1.0S;14|-56.9;1.0S;15|

> <Temperature [K]>
0:298 

> <nmrshiftdb2 ID>
60007165

> <Field Strength [MHz]>
0:141.5094416011653 

> <Solvent>
0:Chloroform-D1 (CDCl3) 

> <Assignment Method>
0:1H, H,H-COSY, H,H-NOESY, H,C-HMQC, H,C-HMBC, DEPTQ, 1H, 13C, 1H, H,H-COSY 

$$$$
2-Pentene, 1,1,1,2,3,4,5,5,5-nonafluoro-4-(trifluoromethyl)-, (Z)-
  CDK     02062313232D
nmrshiftdb2 60007293
 18 17  0  0  0  0  0  0  0  0999 V2000
   -1.5848    0.2455    0.0000 C   0  0  0  0  0  0  0  0  0  0  0  0
   -0.7598    0.2455    0.0000 C   0  0  0  0  0  0  0  0  0  0  0  0
   -2.0697    0.9129    0.0000 C   0  0  0  0  0  0  0  0  0  0  0  0
   -2.8902    0.8267    0.0000 F   0  0  0  0  0  0  0  0  0  0  0  0
   -1.7341    1.6666    0.0000 F   0  0  0  0  0  0  0  0  0  0  0  0
   -2.5546    1.5804    0.0000 F   0  0  0  0  0  0  0  0  0  0  0  0
   -2.1368   -0.3675    0.0000 F   0  0  0  0  0  0  0  0  0  0  0  0
   -0.3473   -0.4689    0.0000 F   0  0  0  0  0  0  0  0  0  0  0  0
   -0.2748    0.9129    0.0000 C   0  0  0  0  0  0  0  0  0  0  0  0
   -0.4464    1.7199    0.0000 F   0  0  0  0  0  0  0  0  0  0  0  0
    0.3381    1.4650    0.0000 C   0  0  0  0  0  0  0  0  0  0  0  0
    0.5501    0.9129    0.0000 C   0  0  0  0  0  0  0  0  0  0  0  0
    1.0526    1.8775    0.0000 F   0  0  0  0  0  0  0  0  0  0  0  0
    1.1586    1.3787    0.0000 F   0  0  0  0  0  0  0  0  0  0  0  0
    0.2519    2.2854    0.0000 F   0  0  0  0  0  0  0  0  0  0  0  0
    1.3570    0.7414    0.0000 F   0  0  0  0  0  0  0  0  0  0  0  0
    0.8856    0.1592    0.0000 F   0  0  0  0  0  0  0  0  0  0  0  0
    0.4638    0.0924    0.0000 F   0  0  0  0  0  0  0  0  0  0  0  0
  1  2  2  0  0  0  0 
  1  3  1  0  0  0  0 
  3  5  1  0  0  0  0 
  3  6  1  0  0  0  0 
  3  4  1  0  0  0  0 
  1  7  1  0  0  0  0 
  2  8  1  0  0  0  0 
  2  9  1  0  0  0  0 
  9 11  1  0  0  0  0 
  9 12  1  0  0  0  0 
 12 18  1  0  0  0  0 
 12 17  1  0  0  0  0 
 12 16  1  0  0  0  0 
  9 10  1  0  0  0  0 
 11 15  1  0  0  0  0 
 11 13  1  0  0  0  0 
 11 14  1  0  0  0  0 
M  END
> <Spectrum 19F 0>
-77.9;0.0S;12|-77.9;0.0S;13|-77.9;0.0S;14|-77.9;0.0S;15|-77.9;0.0S;16|-77.9;0.0S;17|-189.0;0.0S;9|-142.0;0.0S;7|-139.2;0.0S;6|-67.1;0.0S;3|-67.1;0.0S;4|-67.1;0.0S;5|

> <Temperature [K]>
0:298 

> <nmrshiftdb2 ID>
60007293

> <Field Strength [MHz]>
0:141.5094416011653 

> <Solvent>
0:Chloroform-D1 (CDCl3) 

> <Assignment Method>
0:1H, H,H-COSY, H,H-NOESY, H,C-HMQC, H,C-HMBC, DEPTQ, 1H, 13C, 1H, H,H-COSY 

$$$$
2-Pentene, 1,1,1,2,3,4,5,5,5-nonafluoro-4-(trifluoromethyl)-, (Z)-
  CDK     02062313232D
nmrshiftdb2 60007295
 18 17  0  0  0  0  0  0  0  0999 V2000
   -2.2500    2.2812    0.0000 C   0  0  0  0  0  0  0  0  0  0  0  0
   -1.4250    2.2812    0.0000 C   0  0  0  0  0  0  0  0  0  0  0  0
   -2.7349    2.9486    0.0000 C   0  0  0  0  0  0  0  0  0  0  0  0
   -2.8630    1.7292    0.0000 F   0  0  0  0  0  0  0  0  0  0  0  0
   -2.6486    3.7691    0.0000 F   0  0  0  0  0  0  0  0  0  0  0  0
   -3.4023    3.4336    0.0000 F   0  0  0  0  0  0  0  0  0  0  0  0
   -3.5554    2.8624    0.0000 F   0  0  0  0  0  0  0  0  0  0  0  0
   -0.8729    2.8943    0.0000 F   0  0  0  0  0  0  0  0  0  0  0  0
   -0.9400    1.6138    0.0000 C   0  0  0  0  0  0  0  0  0  0  0  0
   -0.1331    1.7853    0.0000 C   0  0  0  0  0  0  0  0  0  0  0  0
   -0.3269    1.0617    0.0000 C   0  0  0  0  0  0  0  0  0  0  0  0
   -1.6075    1.1288    0.0000 F   0  0  0  0  0  0  0  0  0  0  0  0
    0.2024    2.5390    0.0000 F   0  0  0  0  0  0  0  0  0  0  0  0
    0.6738    1.9568    0.0000 F   0  0  0  0  0  0  0  0  0  0  0  0
    0.6205    1.4497    0.0000 F   0  0  0  0  0  0  0  0  0  0  0  0
    0.4980    1.0617    0.0000 F   0  0  0  0  0  0  0  0  0  0  0  0
    0.3404    0.5768    0.0000 F   0  0  0  0  0  0  0  0  0  0  0  0
   -0.4132    0.2412    0.0000 F   0  0  0  0  0  0  0  0  0  0  0  0
  1  2  2  0  0  0  0 
  1  3  1  0  0  0  0 
  3  5  1  0  0  0  0 
  3  6  1  0  0  0  0 
  3  7  1  0  0  0  0 
  1  4  1  0  0  0  0 
  2  8  1  0  0  0  0 
  2  9  1  0  0  0  0 
  9 10  1  0  0  0  0 
  9 11  1  0  0  0  0 
  9 12  1  0  0  0  0 
 10 13  1  0  0  0  0 
 10 14  1  0  0  0  0 
 10 15  1  0  0  0  0 
 11 16  1  0  0  0  0 
 11 17  1  0  0  0  0 
 11 18  1  0  0  0  0 
M  END
> <Spectrum 19F 0>
-78.1;0.0S;12|-78.1;0.0S;13|-78.1;0.0S;14|-78.1;0.0S;15|-78.1;0.0S;16|-78.1;0.0S;17|-189.8;0.0S;11|-158.2;0.0S;7|-160.9;0.0S;3|-71.8;0.0S;4|-71.8;0.0S;5|-71.8;0.0S;6|

> <Temperature [K]>
0:298 

> <nmrshiftdb2 ID>
60007295

> <Field Strength [MHz]>
0:141.5094416011653 

> <Solvent>
0:Chloroform-D1 (CDCl3) 

> <Assignment Method>
0:1H, H,H-COSY, H,H-NOESY, H,C-HMQC, H,C-HMBC, DEPTQ, 1H, 13C, 1H, H,H-COSY 

$$$$
perfluoro-2-methyl-2-pentene
  CDK     02062313232D
nmrshiftdb2 60007296
 18 17  0  0  0  0  0  0  0  0999 V2000
   -1.9417    1.6401    0.0000 C   0  0  0  0  0  0  0  0  0  0  0  0
   -2.6562    1.2276    0.0000 C   0  0  0  0  0  0  0  0  0  0  0  0
   -2.6092    2.1251    0.0000 C   0  0  0  0  0  0  0  0  0  0  0  0
   -3.4632    1.0561    0.0000 F   0  0  0  0  0  0  0  0  0  0  0  0
   -2.8277    0.4207    0.0000 F   0  0  0  0  0  0  0  0  0  0  0  0
   -2.4013    0.4430    0.0000 F   0  0  0  0  0  0  0  0  0  0  0  0
   -3.4296    2.2113    0.0000 F   0  0  0  0  0  0  0  0  0  0  0  0
   -2.6092    2.9501    0.0000 F   0  0  0  0  0  0  0  0  0  0  0  0
   -3.1612    2.7381    0.0000 F   0  0  0  0  0  0  0  0  0  0  0  0
   -1.1212    1.5539    0.0000 C   0  0  0  0  0  0  0  0  0  0  0  0
   -0.7857    0.8002    0.0000 F   0  0  0  0  0  0  0  0  0  0  0  0
   -0.5692    2.1670    0.0000 C   0  0  0  0  0  0  0  0  0  0  0  0
   -0.5692    2.9920    0.0000 F   0  0  0  0  0  0  0  0  0  0  0  0
   -0.2337    1.4133    0.0000 F   0  0  0  0  0  0  0  0  0  0  0  0
    0.2153    2.4219    0.0000 C   0  0  0  0  0  0  0  0  0  0  0  0
    0.3015    3.2424    0.0000 F   0  0  0  0  0  0  0  0  0  0  0  0
    0.9999    2.6769    0.0000 F   0  0  0  0  0  0  0  0  0  0  0  0
    0.8827    1.9370    0.0000 F   0  0  0  0  0  0  0  0  0  0  0  0
  2  1  1  0  0  0  0 
  1  3  1  0  0  0  0 
  2  4  1  0  0  0  0 
  2  5  1  0  0  0  0 
  2  6  1  0  0  0  0 
  3  7  1  0  0  0  0 
  3  8  1  0  0  0  0 
  3  9  1  0  0  0  0 
  1 10  2  0  0  0  0 
 10 11  1  0  0  0  0 
 10 12  1  0  0  0  0 
 12 14  1  0  0  0  0 
 12 13  1  0  0  0  0 
 12 15  1  0  0  0  0 
 15 16  1  0  0  0  0 
 15 17  1  0  0  0  0 
 15 18  1  0  0  0  0 
M  END
> <Spectrum 19F 0>
-83.3;0.0S;15|-83.3;0.0S;16|-83.3;0.0S;17|-97.6;0.0S;10|-116.5;0.0S;12|-116.5;0.0S;13|-60.2;0.0S;3|-60.2;0.0S;4|-60.2;0.0S;5|-57.5;0.0S;6|-57.5;0.0S;7|-57.5;0.0S;8|

> <Temperature [K]>
0:298 

> <nmrshiftdb2 ID>
60007296

> <Field Strength [MHz]>
0:141.5094416011653 

> <Solvent>
0:Chloroform-D1 (CDCl3) 

> <Assignment Method>
0:1H, H,H-COSY, H,H-NOESY, H,C-HMQC, H,C-HMBC, DEPTQ, 1H, 13C, 1H, H,H-COSY 

$$$$
30320-26-4
  CDK     02062313232D
nmrshiftdb2 60007297
 27 26  0  0  0  0  0  0  0  0999 V2000
   -2.0535    1.0714    0.0000 C   0  0  0  0  0  0  0  0  0  0  0  0
   -1.2285    1.0714    0.0000 C   0  0  0  0  0  0  0  0  0  0  0  0
   -2.4660    1.7858    0.0000 C   0  0  0  0  0  0  0  0  0  0  0  0
   -3.2910    1.7858    0.0000 F   0  0  0  0  0  0  0  0  0  0  0  0
   -2.0535    2.5003    0.0000 F   0  0  0  0  0  0  0  0  0  0  0  0
   -1.6410    1.7858    0.0000 F   0  0  0  0  0  0  0  0  0  0  0  0
   -2.4660    0.3569    0.0000 C   0  0  0  0  0  0  0  0  0  0  0  0
   -3.2910    0.3569    0.0000 F   0  0  0  0  0  0  0  0  0  0  0  0
   -2.0535   -0.3575    0.0000 F   0  0  0  0  0  0  0  0  0  0  0  0
   -2.8785   -0.3575    0.0000 F   0  0  0  0  0  0  0  0  0  0  0  0
   -0.7436    1.7388    0.0000 C   0  0  0  0  0  0  0  0  0  0  0  0
   -1.0792    2.4925    0.0000 F   0  0  0  0  0  0  0  0  0  0  0  0
   -0.1916    2.3519    0.0000 C   0  0  0  0  0  0  0  0  0  0  0  0
   -0.4465    3.1365    0.0000 F   0  0  0  0  0  0  0  0  0  0  0  0
    0.6153    2.1804    0.0000 F   0  0  0  0  0  0  0  0  0  0  0  0
    0.4214    2.9039    0.0000 F   0  0  0  0  0  0  0  0  0  0  0  0
   -0.1025    1.2196    0.0000 F   0  0  0  0  0  0  0  0  0  0  0  0
   -0.7436    0.4039    0.0000 C   0  0  0  0  0  0  0  0  0  0  0  0
   -1.2956   -0.2091    0.0000 F   0  0  0  0  0  0  0  0  0  0  0  0
    0.0633    0.5755    0.0000 C   0  0  0  0  0  0  0  0  0  0  0  0
   -0.1916   -0.2091    0.0000 C   0  0  0  0  0  0  0  0  0  0  0  0
    0.7777    0.9880    0.0000 F   0  0  0  0  0  0  0  0  0  0  0  0
    0.8838    0.6617    0.0000 F   0  0  0  0  0  0  0  0  0  0  0  0
    0.8702    0.4039    0.0000 F   0  0  0  0  0  0  0  0  0  0  0  0
    0.6288   -0.2953    0.0000 F   0  0  0  0  0  0  0  0  0  0  0  0
   -0.0200   -1.0160    0.0000 F   0  0  0  0  0  0  0  0  0  0  0  0
   -0.3631   -1.0160    0.0000 F   0  0  0  0  0  0  0  0  0  0  0  0
  1  2  2  0  0  0  0 
  1  3  1  0  0  0  0 
  1  7  1  0  0  0  0 
  7  9  1  0  0  0  0 
  7 10  1  0  0  0  0 
  7  8  1  0  0  0  0 
  3  4  1  0  0  0  0 
  3  5  1  0  0  0  0 
  3  6  1  0  0  0  0 
  2 11  1  0  0  0  0 
 11 13  1  0  0  0  0 
 11 17  1  0  0  0  0 
 11 12  1  0  0  0  0 
 13 14  1  0  0  0  0 
 13 15  1  0  0  0  0 
 13 16  1  0  0  0  0 
  2 18  1  0  0  0  0 
 18 19  1  0  0  0  0 
 18 20  1  1  0  0  0 
 18 21  1  6  0  0  0 
 20 22  1  0  0  0  0 
 20 23  1  0  0  0  0 
 20 24  1  0  0  0  0 
 21 25  1  0  0  0  0 
 21 26  1  0  0  0  0 
 21 27  1  0  0  0  0 
M  END
> <Spectrum 19F 0>
-158.9;0.0S;18|-70.8;0.0S;21|-70.8;0.0S;22|-70.8;0.0S;23|-70.8;0.0S;24|-70.8;0.0S;25|-70.8;0.0S;26|-73.6;0.0S;13|-73.6;0.0S;14|-73.6;0.0S;15|-92.0;0.0S;11|-92.0;0.0S;16|-56.4;0.0S;7|-56.4;0.0S;8|-56.4;0.0S;9|-58.6;0.0S;3|-58.6;0.0S;4|-58.6;0.0S;5|

> <Temperature [K]>
0:298 1:298 

> <nmrshiftdb2 ID>
60007297

> <Field Strength [MHz]>
0:141.5094416011653 1:141.5094416011653 

> <Spectrum 19F 1>
-69.9;0.0S;21|-69.9;0.0S;22|-69.9;0.0S;23|-155.3;0.0S;18|-70.6;0.0S;24|-70.6;0.0S;25|-70.6;0.0S;26|-73.7;0.0S;13|-73.7;0.0S;14|-73.7;0.0S;15|-91.6;0.0S;11|-91.6;0.0S;16|-59.0;0.0S;7|-59.0;0.0S;8|-59.0;0.0S;9|-57.1;0.0S;3|-57.1;0.0S;4|-57.1;0.0S;5|

> <Solvent>
0:Chloroform-D1 (CDCl3) 1:Chloroform-D1 (CDCl3) 

> <Assignment Method>
0:1H, H,H-COSY, H,H-NOESY, H,C-HMQC, H,C-HMBC, DEPTQ, 1H, 13C, 1H, H,H-COSY 1:1H, H,H-COSY, H,H-NOESY, H,C-HMQC, H,C-HMBC, DEPTQ, 1H, 13C, 1H, H,H-COSY 

$$$$
30320-27-5
  CDK     02062313232D
nmrshiftdb2 60007298
 27 26  0  0  0  0  0  0  0  0999 V2000
   -0.7266    0.5591    0.0000 C   0  0  0  0  0  0  0  0  0  0  0  0
    0.0983    0.5591    0.0000 C   0  0  0  0  0  0  0  0  0  0  0  0
   -1.1391    1.2735    0.0000 C   0  0  0  0  0  0  0  0  0  0  0  0
   -1.1391   -0.1553    0.0000 F   0  0  0  0  0  0  0  0  0  0  0  0
   -1.9641    1.2735    0.0000 F   0  0  0  0  0  0  0  0  0  0  0  0
   -0.7266    1.9880    0.0000 F   0  0  0  0  0  0  0  0  0  0  0  0
   -0.3141    1.2735    0.0000 F   0  0  0  0  0  0  0  0  0  0  0  0
    0.5108    1.2735    0.0000 C   0  0  0  0  0  0  0  0  0  0  0  0
    0.5832   -0.1083    0.0000 C   0  0  0  0  0  0  0  0  0  0  0  0
    1.4082   -0.1083    0.0000 C   0  0  0  0  0  0  0  0  0  0  0  0
    1.1353   -0.7214    0.0000 C   0  0  0  0  0  0  0  0  0  0  0  0
    0.0983   -0.7757    0.0000 F   0  0  0  0  0  0  0  0  0  0  0  0
    2.2287   -0.0220    0.0000 F   0  0  0  0  0  0  0  0  0  0  0  0
    2.1929   -0.3632    0.0000 F   0  0  0  0  0  0  0  0  0  0  0  0
    2.1227    0.3041    0.0000 F   0  0  0  0  0  0  0  0  0  0  0  0
    1.9423   -0.8929    0.0000 F   0  0  0  0  0  0  0  0  0  0  0  0
    1.6202   -1.3888    0.0000 F   0  0  0  0  0  0  0  0  0  0  0  0
    1.1353   -1.5464    0.0000 F   0  0  0  0  0  0  0  0  0  0  0  0
    0.0259    1.9410    0.0000 F   0  0  0  0  0  0  0  0  0  0  0  0
    1.1239    1.8256    0.0000 C   0  0  0  0  0  0  0  0  0  0  0  0
    1.3358    1.2735    0.0000 C   0  0  0  0  0  0  0  0  0  0  0  0
    1.2102    2.6461    0.0000 F   0  0  0  0  0  0  0  0  0  0  0  0
    1.7370    2.3776    0.0000 F   0  0  0  0  0  0  0  0  0  0  0  0
    1.9085    2.0805    0.0000 F   0  0  0  0  0  0  0  0  0  0  0  0
    2.1428    1.4451    0.0000 F   0  0  0  0  0  0  0  0  0  0  0  0
    2.1428    1.1020    0.0000 F   0  0  0  0  0  0  0  0  0  0  0  0
    1.9489    0.7215    0.0000 F   0  0  0  0  0  0  0  0  0  0  0  0
  1  2  2  0  0  0  0 
  1  3  1  0  0  0  0 
  1  4  1  0  0  0  0 
  3  5  1  0  0  0  0 
  3  6  1  0  0  0  0 
  3  7  1  0  0  0  0 
  2  8  1  0  0  0  0 
  2  9  1  0  0  0  0 
  9 10  1  0  0  0  0 
  9 11  1  0  0  0  0 
  9 12  1  0  0  0  0 
 10 13  1  0  0  0  0 
 10 14  1  0  0  0  0 
 10 15  1  0  0  0  0 
 11 16  1  0  0  0  0 
 11 17  1  0  0  0  0 
 11 18  1  0  0  0  0 
  8 19  1  0  0  0  0 
  8 20  1  0  0  0  0 
  8 21  1  0  0  0  0 
 20 22  1  0  0  0  0 
 20 23  1  0  0  0  0 
 20 24  1  0  0  0  0 
 21 25  1  0  0  0  0 
 21 26  1  0  0  0  0 
 21 27  1  0  0  0  0 
M  END
> <Spectrum 19F 0>
-167.7;0.0S;11|-72.6;0.0S;12|-72.6;0.0S;13|-72.6;0.0S;14|-72.5;0.0S;15|-72.5;0.0S;16|-72.5;0.0S;17|-72.4;0.0S;21|-72.4;0.0S;22|-72.4;0.0S;23|-72.4;0.0S;24|-72.4;0.0S;25|-72.4;0.0S;26|-170.8;0.0S;18|-78.9;0.0S;3|-63.1;0.0S;4|-63.1;0.0S;5|-63.1;0.0S;6|

> <Temperature [K]>
0:298 

> <nmrshiftdb2 ID>
60007298

> <Field Strength [MHz]>
0:141.5094416011653 

> <Solvent>
0:Chloroform-D1 (CDCl3) 

> <Assignment Method>
0:1H, H,H-COSY, H,H-NOESY, H,C-HMQC, H,C-HMBC, DEPTQ, 1H, 13C, 1H, H,H-COSY 

$$$$
SCHEMBL15318740
  CDK     02062313232D
nmrshiftdb2 60007299
 27 26  0  0  0  0  0  0  0  0999 V2000
    9.2857  -11.8080    0.0000 C   0  0  0  0  0  0  0  0  0  0  0  0
   10.1107  -11.8080    0.0000 C   0  0  0  0  0  0  0  0  0  0  0  0
    8.8732  -11.0935    0.0000 C   0  0  0  0  0  0  0  0  0  0  0  0
    8.8732  -12.5225    0.0000 F   0  0  0  0  0  0  0  0  0  0  0  0
   10.5232  -12.5225    0.0000 C   0  0  0  0  0  0  0  0  0  0  0  0
   10.5232  -11.0935    0.0000 C   0  0  0  0  0  0  0  0  0  0  0  0
   11.3482  -12.5225    0.0000 C   0  0  0  0  0  0  0  0  0  0  0  0
   12.1732  -12.5225    0.0000 C   0  0  0  0  0  0  0  0  0  0  0  0
    9.9711  -13.1356    0.0000 F   0  0  0  0  0  0  0  0  0  0  0  0
   10.6947  -13.3294    0.0000 F   0  0  0  0  0  0  0  0  0  0  0  0
   11.3482  -11.6975    0.0000 F   0  0  0  0  0  0  0  0  0  0  0  0
   11.3482  -13.3475    0.0000 F   0  0  0  0  0  0  0  0  0  0  0  0
   12.8876  -12.1100    0.0000 F   0  0  0  0  0  0  0  0  0  0  0  0
   12.9801  -12.6940    0.0000 F   0  0  0  0  0  0  0  0  0  0  0  0
   12.5857  -13.2369    0.0000 F   0  0  0  0  0  0  0  0  0  0  0  0
   10.6094  -10.2730    0.0000 F   0  0  0  0  0  0  0  0  0  0  0  0
   11.1906  -10.6086    0.0000 F   0  0  0  0  0  0  0  0  0  0  0  0
   11.3436  -11.0073    0.0000 F   0  0  0  0  0  0  0  0  0  0  0  0
    8.8732  -10.2685    0.0000 F   0  0  0  0  0  0  0  0  0  0  0  0
    8.1587  -10.6810    0.0000 C   0  0  0  0  0  0  0  0  0  0  0  0
    8.0662  -11.2650    0.0000 C   0  0  0  0  0  0  0  0  0  0  0  0
    7.9038   -9.8964    0.0000 F   0  0  0  0  0  0  0  0  0  0  0  0
    7.4050  -10.3455    0.0000 F   0  0  0  0  0  0  0  0  0  0  0  0
    7.3382  -10.7673    0.0000 F   0  0  0  0  0  0  0  0  0  0  0  0
    7.2412  -11.2650    0.0000 F   0  0  0  0  0  0  0  0  0  0  0  0
    7.3517  -11.6775    0.0000 F   0  0  0  0  0  0  0  0  0  0  0  0
    7.8113  -12.0497    0.0000 F   0  0  0  0  0  0  0  0  0  0  0  0
  1  2  2  0  0  0  0 
  1  3  1  0  0  0  0 
  2  5  1  0  0  0  0 
  2  6  1  0  0  0  0 
  5  7  1  0  0  0  0 
  7  8  1  0  0  0  0 
  8 13  1  0  0  0  0 
  8 14  1  0  0  0  0 
  8 15  1  0  0  0  0 
  7 11  1  0  0  0  0 
  7 12  1  0  0  0  0 
  5 10  1  0  0  0  0 
  5  9  1  0  0  0  0 
  6 16  1  0  0  0  0 
  6 17  1  0  0  0  0 
  6 18  1  0  0  0  0 
  1  4  1  0  0  0  0 
  3 19  1  0  0  0  0 
  3 20  1  0  0  0  0 
  3 21  1  0  0  0  0 
 20 22  1  0  0  0  0 
 20 23  1  0  0  0  0 
 20 24  1  0  0  0  0 
 21 25  1  0  0  0  0 
 21 26  1  0  0  0  0 
 21 27  1  0  0  0  0 
M  END
> <Spectrum 19F 0>
-80.7;0.0S;12|-80.7;0.0S;13|-80.7;0.0S;14|-124.7;0.0S;10|-124.7;0.0S;11|-106.2;0.0S;8|-106.2;0.0S;9|-54.15;0.0S;15|-54.15;0.0S;16|-54.15;0.0S;17|-181.1;0.0S;18|-87.6;0.0S;3|-73.4;0.0S;21|-73.4;0.0S;22|-73.4;0.0S;23|-73.4;0.0S;24|-73.4;0.0S;25|-73.4;0.0S;26|

> <Temperature [K]>
0:298 

> <nmrshiftdb2 ID>
60007299

> <Field Strength [MHz]>
0:141.5094416011653 

> <Solvent>
0:Chloroform-D1 (CDCl3) 

> <Assignment Method>
0:1H, H,H-COSY, H,H-NOESY, H,C-HMQC, H,C-HMBC, DEPTQ, 1H, 13C, 1H, H,H-COSY 

$$$$
SCHEMBL15318740
  CDK     02062313232D
nmrshiftdb2 60007300
 27 26  0  0  0  0  0  0  0  0999 V2000
    0.7321   -0.7901    0.0000 C   0  0  0  0  0  0  0  0  0  0  0  0
    1.5571   -0.7901    0.0000 C   0  0  0  0  0  0  0  0  0  0  0  0
    0.3196   -0.0757    0.0000 C   0  0  0  0  0  0  0  0  0  0  0  0
    0.3196   -1.5046    0.0000 F   0  0  0  0  0  0  0  0  0  0  0  0
    1.9696   -1.5046    0.0000 C   0  0  0  0  0  0  0  0  0  0  0  0
    1.9696   -0.0757    0.0000 C   0  0  0  0  0  0  0  0  0  0  0  0
    2.7946   -1.5046    0.0000 F   0  0  0  0  0  0  0  0  0  0  0  0
    2.3052   -2.2583    0.0000 F   0  0  0  0  0  0  0  0  0  0  0  0
    1.5571   -2.2191    0.0000 F   0  0  0  0  0  0  0  0  0  0  0  0
    0.8045    0.5917    0.0000 F   0  0  0  0  0  0  0  0  0  0  0  0
   -0.2934    0.4763    0.0000 C   0  0  0  0  0  0  0  0  0  0  0  0
   -0.4873   -0.2472    0.0000 C   0  0  0  0  0  0  0  0  0  0  0  0
    2.7946   -0.0757    0.0000 C   0  0  0  0  0  0  0  0  0  0  0  0
    2.0558    0.7447    0.0000 F   0  0  0  0  0  0  0  0  0  0  0  0
    2.1411   -0.8826    0.0000 F   0  0  0  0  0  0  0  0  0  0  0  0
    2.7946    0.7492    0.0000 F   0  0  0  0  0  0  0  0  0  0  0  0
    2.6231   -0.8826    0.0000 F   0  0  0  0  0  0  0  0  0  0  0  0
    3.6151   -0.1619    0.0000 C   0  0  0  0  0  0  0  0  0  0  0  0
    3.6151    0.6630    0.0000 F   0  0  0  0  0  0  0  0  0  0  0  0
    4.4401   -0.1619    0.0000 F   0  0  0  0  0  0  0  0  0  0  0  0
    3.7013   -0.9824    0.0000 F   0  0  0  0  0  0  0  0  0  0  0  0
   -0.1219    1.2832    0.0000 F   0  0  0  0  0  0  0  0  0  0  0  0
   -0.7783    1.1437    0.0000 F   0  0  0  0  0  0  0  0  0  0  0  0
   -1.0780    0.7312    0.0000 F   0  0  0  0  0  0  0  0  0  0  0  0
   -1.2943   -0.0757    0.0000 F   0  0  0  0  0  0  0  0  0  0  0  0
   -1.1547   -0.7321    0.0000 F   0  0  0  0  0  0  0  0  0  0  0  0
   -0.4873   -1.0722    0.0000 F   0  0  0  0  0  0  0  0  0  0  0  0
  1  3  1  0  0  0  0 
  1  4  1  0  0  0  0 
  1  2  2  0  0  0  0 
  2  5  1  0  0  0  0 
  2  6  1  0  0  0  0 
  5  7  1  0  0  0  0 
  5  8  1  0  0  0  0 
  5  9  1  0  0  0  0 
  3 10  1  0  0  0  0 
  3 11  1  0  0  0  0 
  3 12  1  0  0  0  0 
  6 13  1  0  0  0  0 
  6 14  1  0  0  0  0 
  6 15  1  0  0  0  0 
 13 16  1  0  0  0  0 
 13 17  1  0  0  0  0 
 13 18  1  0  0  0  0 
 18 19  1  0  0  0  0 
 18 20  1  0  0  0  0 
 18 21  1  0  0  0  0 
 11 22  1  0  0  0  0 
 11 23  1  0  0  0  0 
 11 24  1  0  0  0  0 
 12 25  1  0  0  0  0 
 12 26  1  0  0  0  0 
 12 27  1  0  0  0  0 
M  END
> <Spectrum 19F 0>
-52.38;0.0S;6|-52.38;0.0S;7|-52.38;0.0S;8|-80.6;0.0S;18|-80.6;0.0S;19|-80.6;0.0S;20|-121.8;0.0S;15|-121.8;0.0S;16|-100.8;0.0S;13|-100.8;0.0S;14|-84.4;0.0S;3|-180.2;0.0S;9|-73.5;0.0S;21|-73.5;0.0S;22|-73.5;0.0S;23|-73.5;0.0S;24|-73.5;0.0S;25|-73.5;0.0S;26|

> <Temperature [K]>
0:298 

> <nmrshiftdb2 ID>
60007300

> <Field Strength [MHz]>
0:141.5094416011653 

> <Solvent>
0:Chloroform-D1 (CDCl3) 

> <Assignment Method>
0:1H, H,H-COSY, H,H-NOESY, H,C-HMQC, H,C-HMBC, DEPTQ, 1H, 13C, 1H, H,H-COSY 

$$$$
perfluoronitroethane
  CDK     02062313232D
nmrshiftdb2 60007326
 10  9  0  0  0  0  0  0  0  0999 V2000
   -1.1171    1.2176    0.0000 C   0  0  0  0  0  0  0  0  0  0  0  0
   -0.7046    1.9320    0.0000 C   0  0  0  0  0  0  0  0  0  0  0  0
   -0.2921    2.6465    0.0000 F   0  0  0  0  0  0  0  0  0  0  0  0
    0.0097    1.5195    0.0000 F   0  0  0  0  0  0  0  0  0  0  0  0
   -1.4191    2.3445    0.0000 F   0  0  0  0  0  0  0  0  0  0  0  0
   -1.5296    0.5031    0.0000 N   0  3  0  0  0  0  0  0  0  0  0  0
   -1.8316    1.6301    0.0000 F   0  0  0  0  0  0  0  0  0  0  0  0
   -0.4027    0.8051    0.0000 F   0  0  0  0  0  0  0  0  0  0  0  0
   -1.1171   -0.2113    0.0000 O   0  0  0  0  0  0  0  0  0  0  0  0
   -2.3546    0.5031    0.0000 O   0  5  0  0  0  0  0  0  0  0  0  0
  2  1  1  0  0  0  0 
  1  7  1  0  0  0  0 
  2  5  1  0  0  0  0 
  2  4  1  0  0  0  0 
  2  3  1  0  0  0  0 
  1  8  1  0  0  0  0 
  1  6  1  0  0  0  0 
  6  9  2  0  0  0  0 
  6 10  1  0  0  0  0 
M  CHG  1   6   1
M  CHG  1  10  -1
M  END
> <Spectrum 19F 0>
-102.4;0.666667S;6|-102.4;0.666667S;7|-81.9;1.0S;2|-81.9;1.0S;3|-81.9;1.0S;4|

> <Temperature [K]>
0:298 1:298 

> <nmrshiftdb2 ID>
60007326

> <Field Strength [MHz]>
0:283.0188832023306 1:283.0188832023306 

> <Spectrum 19F 1>
-102.4;0.666667S;6|-102.4;0.666667S;7|-81.9;1.0S;2|-81.9;1.0S;3|-81.9;1.0S;4|

> <Solvent>
0:Chloroform-D1 (CDCl3) 1:Chloroform-D1 (CDCl3) 

> <Assignment Method>
0:1H, H,H-COSY, H,H-NOESY, H,C-HMQC, H,C-HMBC, DEPTQ, 1H, 13C, 1H, H,H-COSY 1:shift and integration 

$$$$
375-45-1
  CDK     02062313232D
nmrshiftdb2 60007368
 14 13  0  0  0  0  0  0  0  0999 V2000
   -0.8306    3.6231    0.0000 F   0  0  0  0  0  0  0  0  0  0  0  0
   -0.8306    2.7981    0.0000 C   0  0  0  0  0  0  0  0  0  0  0  0
   -0.8306    1.9731    0.0000 C   0  0  0  0  0  0  0  0  0  0  0  0
   -0.8306    1.1481    0.0000 C   0  0  0  0  0  0  0  0  0  0  0  0
   -0.8306    0.3231    0.0000 C   0  0  0  0  0  0  0  0  0  0  0  0
   -0.8306   -0.5018    0.0000 F   0  0  0  0  0  0  0  0  0  0  0  0
   -1.6556    0.3231    0.0000 F   0  0  0  0  0  0  0  0  0  0  0  0
   -1.6556    1.1481    0.0000 F   0  0  0  0  0  0  0  0  0  0  0  0
   -1.6556    1.9731    0.0000 F   0  0  0  0  0  0  0  0  0  0  0  0
   -0.0056    2.7981    0.0000 F   0  0  0  0  0  0  0  0  0  0  0  0
   -0.0056    0.3231    0.0000 Cl  0  0  0  0  0  0  0  0  0  0  0  0
   -0.0056    1.1481    0.0000 Cl  0  0  0  0  0  0  0  0  0  0  0  0
   -0.0056    1.9731    0.0000 Cl  0  0  0  0  0  0  0  0  0  0  0  0
   -1.6556    2.7981    0.0000 Cl  0  0  0  0  0  0  0  0  0  0  0  0
  2  3  1  0  0  0  0 
  3  4  1  0  0  0  0 
  4  5  1  0  0  0  0 
  5  6  1  0  0  0  0 
  5  7  1  0  0  0  0 
  4  8  1  0  0  0  0 
  3  9  1  0  0  0  0 
  2 10  1  0  0  0  0 
  1  2  1  0  0  0  0 
  5 11  1  0  0  0  0 
  4 12  1  0  0  0  0 
  3 13  1  0  0  0  0 
  2 14  1  0  0  0  0 
M  END
> <Spectrum 19F 0>
-121.9;0.5D;7|-121.9;0.5D;8|-62.3;1.0m;0|-62.3;1.0m;5|-62.3;1.0m;6|-62.3;1.0m;9|

> <Temperature [K]>
0:298 

> <nmrshiftdb2 ID>
60007368

> <Field Strength [MHz]>
0:141.5094416011653 

> <Solvent>
0:Chloroform-D1 (CDCl3) 

> <Assignment Method>
0:1H, H,H-COSY, H,H-NOESY, H,C-HMQC, H,C-HMBC, DEPTQ, 1H, 13C, 1H, H,H-COSY 

$$$$
1,2-Dichloro(perfluoro-1-(ethoxymethoxy)ethane)
  CDK     02062313232D
nmrshiftdb2 60007369
 19 18  0  0  0  0  0  0  0  0999 V2000
    0.4171   -3.0944    0.0000 C   0  0  0  0  0  0  0  0  0  0  0  0
    0.4171   -2.2694    0.0000 C   0  0  0  0  0  0  0  0  0  0  0  0
    0.4171   -1.4444    0.0000 O   0  0  0  0  0  0  0  0  0  0  0  0
    1.1316   -1.0319    0.0000 C   0  0  0  0  0  0  0  0  0  0  0  0
    1.8461   -0.6194    0.0000 O   0  0  0  0  0  0  0  0  0  0  0  0
    1.8461    0.2055    0.0000 C   0  0  0  0  0  0  0  0  0  0  0  0
    1.8461    1.0305    0.0000 C   0  0  0  0  0  0  0  0  0  0  0  0
    0.4171   -3.9194    0.0000 F   0  0  0  0  0  0  0  0  0  0  0  0
    1.2421   -3.0944    0.0000 F   0  0  0  0  0  0  0  0  0  0  0  0
   -0.4078   -3.0944    0.0000 F   0  0  0  0  0  0  0  0  0  0  0  0
    1.2421   -2.2694    0.0000 F   0  0  0  0  0  0  0  0  0  0  0  0
   -0.4078   -2.2694    0.0000 F   0  0  0  0  0  0  0  0  0  0  0  0
    1.5441   -1.7464    0.0000 F   0  0  0  0  0  0  0  0  0  0  0  0
    0.7191   -0.3174    0.0000 F   0  0  0  0  0  0  0  0  0  0  0  0
    2.6711    0.2055    0.0000 F   0  0  0  0  0  0  0  0  0  0  0  0
    1.8461    1.8555    0.0000 F   0  0  0  0  0  0  0  0  0  0  0  0
    2.6711    1.0305    0.0000 F   0  0  0  0  0  0  0  0  0  0  0  0
    1.0211    1.0305    0.0000 Cl  0  0  0  0  0  0  0  0  0  0  0  0
    1.0211    0.2055    0.0000 Cl  0  0  0  0  0  0  0  0  0  0  0  0
  1  2  1  0  0  0  0 
  6  7  1  0  0  0  0 
  1  8  1  0  0  0  0 
  1  9  1  0  0  0  0 
  1 10  1  0  0  0  0 
  2 11  1  0  0  0  0 
  2 12  1  0  0  0  0 
  2  3  1  0  0  0  0 
  3  4  1  0  0  0  0 
  4 13  1  0  0  0  0 
  4 14  1  0  0  0  0 
  4  5  1  0  0  0  0 
  5  6  1  0  0  0  0 
  6 15  1  0  0  0  0 
  7 16  1  0  0  0  0 
  7 17  1  0  0  0  0 
  7 18  1  0  0  0  0 
  6 19  1  0  0  0  0 
M  END
> <Spectrum 19F 0>
-90.5;0.666667m;10|-90.5;0.666667m;11|-87.6;1.0S;7|-87.6;1.0S;8|-87.6;1.0S;9|-77.4;0.333333S;14|-71.1;0.666667m;15|-71.1;0.666667m;16|-51.6;0.666667m;12|-51.6;0.666667m;13|

> <Temperature [K]>
0:298 1:298 

> <nmrshiftdb2 ID>
60007369

> <Field Strength [MHz]>
0:141.5094416011653 1:141.5094416011653 

> <Spectrum 19F 1>
-85.2;0.666667s;10|-85.2;0.666667s;11|-83.1;1.0s;7|-83.1;1.0s;8|-83.1;1.0s;9|-73.6;0.333333S;14|-66.3;0.666667S;15|-66.3;0.666667S;16|-47.2;0.666667q;12|-47.2;0.666667q;13|

> <Solvent>
0:Chloroform-D1 (CDCl3) 1:Chloroform-D1 (CDCl3) 

> <Assignment Method>
0:1H, H,H-COSY, H,H-NOESY, H,C-HMQC, H,C-HMBC, DEPTQ, 1H, 13C, 1H, H,H-COSY 1:1H, H,H-COSY, H,H-NOESY, H,C-HMQC, H,C-HMBC, DEPTQ, 1H, 13C, 1H, H,H-COSY 

$$$$
1,2-Dichloro(perfluoro-1-[(2-methoxyethoxy)methoxy]ethane)
  CDK     02062313232D
nmrshiftdb2 60007370
 23 22  0  0  0  0  0  0  0  0999 V2000
   -0.7506   -1.5533    0.0000 C   0  0  0  0  0  0  0  0  0  0  0  0
   -0.0361   -1.1408    0.0000 O   0  0  0  0  0  0  0  0  0  0  0  0
   -0.0361   -0.3158    0.0000 C   0  0  0  0  0  0  0  0  0  0  0  0
   -0.0361    0.5091    0.0000 C   0  0  0  0  0  0  0  0  0  0  0  0
   -0.0361    1.3341    0.0000 O   0  0  0  0  0  0  0  0  0  0  0  0
    0.6783    1.7466    0.0000 C   0  0  0  0  0  0  0  0  0  0  0  0
    1.3927    2.1591    0.0000 O   0  0  0  0  0  0  0  0  0  0  0  0
    1.3927    2.9841    0.0000 C   0  0  0  0  0  0  0  0  0  0  0  0
    1.3927    3.8091    0.0000 C   0  0  0  0  0  0  0  0  0  0  0  0
   -1.4650   -1.9658    0.0000 F   0  0  0  0  0  0  0  0  0  0  0  0
   -0.3381   -2.2678    0.0000 F   0  0  0  0  0  0  0  0  0  0  0  0
   -1.1631   -0.8388    0.0000 F   0  0  0  0  0  0  0  0  0  0  0  0
    0.7888   -0.3158    0.0000 F   0  0  0  0  0  0  0  0  0  0  0  0
   -0.8611   -0.3158    0.0000 F   0  0  0  0  0  0  0  0  0  0  0  0
    0.7888    0.5091    0.0000 F   0  0  0  0  0  0  0  0  0  0  0  0
   -0.8611    0.5091    0.0000 F   0  0  0  0  0  0  0  0  0  0  0  0
    1.0908    1.0321    0.0000 F   0  0  0  0  0  0  0  0  0  0  0  0
    0.2658    2.4611    0.0000 F   0  0  0  0  0  0  0  0  0  0  0  0
    2.2177    2.9841    0.0000 F   0  0  0  0  0  0  0  0  0  0  0  0
    1.3927    4.6341    0.0000 F   0  0  0  0  0  0  0  0  0  0  0  0
    2.2177    3.8091    0.0000 F   0  0  0  0  0  0  0  0  0  0  0  0
    0.5677    2.9841    0.0000 Cl  0  0  0  0  0  0  0  0  0  0  0  0
    0.5677    3.8091    0.0000 Cl  0  0  0  0  0  0  0  0  0  0  0  0
  3  4  1  0  0  0  0 
  8  9  1  0  0  0  0 
  1 10  1  0  0  0  0 
  1 11  1  0  0  0  0 
  1 12  1  0  0  0  0 
  1  2  1  0  0  0  0 
  2  3  1  0  0  0  0 
  3 13  1  0  0  0  0 
  3 14  1  0  0  0  0 
  4 15  1  0  0  0  0 
  4 16  1  0  0  0  0 
  4  5  1  0  0  0  0 
  5  6  1  0  0  0  0 
  6 17  1  0  0  0  0 
  6 18  1  0  0  0  0 
  6  7  1  0  0  0  0 
  7  8  1  0  0  0  0 
  8 19  1  0  0  0  0 
  9 20  1  0  0  0  0 
  9 21  1  0  0  0  0 
  8 22  1  0  0  0  0 
  9 23  1  0  0  0  0 
M  END
> <Spectrum 19F 0>
-90.8;0.666667q;14|-90.8;0.666667q;15|-90.25;0.666667q;12|-90.25;0.666667q;13|-56.0;1.0t;9|-56.0;1.0t;10|-56.0;1.0t;11|-77.2;0.333333m;18|-70.9;0.666667q;19|-70.9;0.666667q;20|-51.35;0.666667q;16|-51.35;0.666667q;17|

> <Temperature [K]>
0:298 

> <nmrshiftdb2 ID>
60007370

> <Field Strength [MHz]>
0:141.5094416011653 

> <Solvent>
0:Chloroform-D1 (CDCl3) 

> <Assignment Method>
0:1H, H,H-COSY, H,H-NOESY, H,C-HMQC, H,C-HMBC, DEPTQ, 1H, 13C, 1H, H,H-COSY 

$$$$
SCHEMBL3807865
  CDK     02062313232D
nmrshiftdb2 60007371
 23 22  0  0  0  0  0  0  0  0999 V2000
    0.0416   -0.6732    0.0000 C   0  0  0  0  0  0  0  0  0  0  0  0
    0.7561   -0.2607    0.0000 O   0  0  0  0  0  0  0  0  0  0  0  0
    0.7561    0.5642    0.0000 C   0  0  0  0  0  0  0  0  0  0  0  0
    0.7561    1.3892    0.0000 O   0  0  0  0  0  0  0  0  0  0  0  0
    0.0416    1.8017    0.0000 C   0  0  0  0  0  0  0  0  0  0  0  0
   -0.6728    2.2142    0.0000 O   0  0  0  0  0  0  0  0  0  0  0  0
   -0.6728    3.0392    0.0000 C   0  0  0  0  0  0  0  0  0  0  0  0
   -0.6728    3.8642    0.0000 C   0  0  0  0  0  0  0  0  0  0  0  0
   -0.6728    4.6892    0.0000 F   0  0  0  0  0  0  0  0  0  0  0  0
   -0.6728   -1.0857    0.0000 F   0  0  0  0  0  0  0  0  0  0  0  0
   -0.3708    0.0412    0.0000 F   0  0  0  0  0  0  0  0  0  0  0  0
    0.4541   -1.3877    0.0000 F   0  0  0  0  0  0  0  0  0  0  0  0
   -0.0688    0.5642    0.0000 F   0  0  0  0  0  0  0  0  0  0  0  0
    1.5811    0.5642    0.0000 C   0  0  0  0  0  0  0  0  0  0  0  0
    2.4061    0.5642    0.0000 F   0  0  0  0  0  0  0  0  0  0  0  0
    1.5811    1.3892    0.0000 F   0  0  0  0  0  0  0  0  0  0  0  0
    1.5811   -0.2607    0.0000 F   0  0  0  0  0  0  0  0  0  0  0  0
   -0.3708    1.0872    0.0000 F   0  0  0  0  0  0  0  0  0  0  0  0
    0.4541    2.5162    0.0000 F   0  0  0  0  0  0  0  0  0  0  0  0
   -1.4978    3.0392    0.0000 F   0  0  0  0  0  0  0  0  0  0  0  0
    0.1521    3.8642    0.0000 F   0  0  0  0  0  0  0  0  0  0  0  0
    0.1521    3.0392    0.0000 Cl  0  0  0  0  0  0  0  0  0  0  0  0
   -1.4978    3.8642    0.0000 Cl  0  0  0  0  0  0  0  0  0  0  0  0
  7  8  1  0  0  0  0 
  1 10  1  0  0  0  0 
  1 11  1  0  0  0  0 
  1 12  1  0  0  0  0 
  1  2  1  0  0  0  0 
  2  3  1  0  0  0  0 
  3 13  1  0  0  0  0 
  3 14  1  0  0  0  0 
 14 15  1  0  0  0  0 
 14 16  1  0  0  0  0 
 14 17  1  0  0  0  0 
  3  4  1  0  0  0  0 
  4  5  1  0  0  0  0 
  5 18  1  0  0  0  0 
  5 19  1  0  0  0  0 
  5  6  1  0  0  0  0 
  6  7  1  0  0  0  0 
  7 20  1  0  0  0  0 
  8 21  1  0  0  0  0 
  8  9  1  0  0  0  0 
  7 22  1  0  0  0  0 
  8 23  1  0  0  0  0 
M  END
> <Spectrum 19F 0>
-100.1;0.333333m;12|-86.2;1.0m;14|-86.2;1.0m;15|-86.2;1.0m;16|-55.0;1.0dm;9|-55.0;1.0dm;10|-55.0;1.0dm;11|-77.2;0.333333m;19|-70.8;0.666667ab;8|-70.8;0.666667ab;20|-51.4;0.666667ab;17|-51.4;0.666667ab;18|

> <Temperature [K]>
0:298 

> <nmrshiftdb2 ID>
60007371

> <Field Strength [MHz]>
0:141.5094416011653 

> <Solvent>
0:Chloroform-D1 (CDCl3) 

> <Assignment Method>
0:1H, H,H-COSY, H,H-NOESY, H,C-HMQC, H,C-HMBC, DEPTQ, 1H, 13C, 1H, H,H-COSY 

$$$$
346662-93-9
  CDK     02062313232D
nmrshiftdb2 60007372
 17 16  0  0  0  0  0  0  0  0999 V2000
    0.4171   -3.0943    0.0000 C   0  0  0  0  0  0  0  0  0  0  0  0
    0.4171   -2.2694    0.0000 C   0  0  0  0  0  0  0  0  0  0  0  0
    0.4171   -1.4443    0.0000 O   0  0  0  0  0  0  0  0  0  0  0  0
    1.1316   -1.0319    0.0000 C   0  0  0  0  0  0  0  0  0  0  0  0
    1.8461   -0.6193    0.0000 O   0  0  0  0  0  0  0  0  0  0  0  0
    1.8461    0.2054    0.0000 C   0  0  0  0  0  0  0  0  0  0  0  0
    1.8461    1.0305    0.0000 C   0  0  0  0  0  0  0  0  0  0  0  0
    0.4171   -3.9194    0.0000 F   0  0  0  0  0  0  0  0  0  0  0  0
    1.2421   -3.0943    0.0000 F   0  0  0  0  0  0  0  0  0  0  0  0
   -0.4078   -3.0943    0.0000 F   0  0  0  0  0  0  0  0  0  0  0  0
    1.2421   -2.2694    0.0000 F   0  0  0  0  0  0  0  0  0  0  0  0
   -0.4078   -2.2694    0.0000 F   0  0  0  0  0  0  0  0  0  0  0  0
    1.5441   -1.7464    0.0000 F   0  0  0  0  0  0  0  0  0  0  0  0
    0.7191   -0.3174    0.0000 F   0  0  0  0  0  0  0  0  0  0  0  0
    2.6711    0.2054    0.0000 F   0  0  0  0  0  0  0  0  0  0  0  0
    1.8461    1.8555    0.0000 F   0  0  0  0  0  0  0  0  0  0  0  0
    2.6711    1.0305    0.0000 F   0  0  0  0  0  0  0  0  0  0  0  0
  1  2  1  0  0  0  0 
  6  7  2  0  0  0  0 
  1  8  1  0  0  0  0 
  1  9  1  0  0  0  0 
  1 10  1  0  0  0  0 
  2 11  1  0  0  0  0 
  2 12  1  0  0  0  0 
  2  3  1  0  0  0  0 
  3  4  1  0  0  0  0 
  4 13  1  0  0  0  0 
  4 14  1  0  0  0  0 
  4  5  1  0  0  0  0 
  5  6  1  0  0  0  0 
  6 15  1  0  0  0  0 
  7 16  1  0  0  0  0 
  7 17  1  0  0  0  0 
M  END
> <Spectrum 19F 0>
-138.0;0.333333ddt;14|-123.2;0.333333ddt;16|-116.5;0.333333dd;15|-90.7;0.666667t;10|-90.7;0.666667t;11|-87.9;1.0S;7|-87.9;1.0S;8|-87.9;1.0S;9|-57.0;0.666667m;12|-57.0;0.666667m;13|

> <Temperature [K]>
0:298 1:298 

> <nmrshiftdb2 ID>
60007372

> <Field Strength [MHz]>
0:141.5094416011653 1:141.5094416011653 

> <Spectrum 19F 1>
-133.0;0.333333S;14|-119.5;0.333333S;15|-111.3;0.333333S;16|-86.3;0.666667S;10|-86.3;0.666667S;11|-83.1;1.0S;7|-83.1;1.0S;8|-83.1;1.0S;9|-52.5;0.666667S;12|-52.5;0.666667S;13|

> <Solvent>
0:Chloroform-D1 (CDCl3) 1:Chloroform-D1 (CDCl3) 

> <Assignment Method>
0:1H, H,H-COSY, H,H-NOESY, H,C-HMQC, H,C-HMBC, DEPTQ, 1H, 13C, 1H, H,H-COSY 1:1H, H,H-COSY, H,H-NOESY, H,C-HMQC, H,C-HMBC, DEPTQ, 1H, 13C, 1H, H,H-COSY 

$$$$
Perfluoro[(2-methoxyethoxy)methoxy]ethene
  CDK     02062313232D
nmrshiftdb2 60007373
 21 20  0  0  0  0  0  0  0  0999 V2000
   -0.7507   -1.5536    0.0000 C   0  0  0  0  0  0  0  0  0  0  0  0
   -0.0361   -1.1410    0.0000 O   0  0  0  0  0  0  0  0  0  0  0  0
   -0.0361   -0.3159    0.0000 C   0  0  0  0  0  0  0  0  0  0  0  0
   -0.0361    0.5090    0.0000 C   0  0  0  0  0  0  0  0  0  0  0  0
   -0.0361    1.3341    0.0000 O   0  0  0  0  0  0  0  0  0  0  0  0
    0.6783    1.7466    0.0000 C   0  0  0  0  0  0  0  0  0  0  0  0
    1.3928    2.1592    0.0000 O   0  0  0  0  0  0  0  0  0  0  0  0
    1.3928    2.9843    0.0000 C   0  0  0  0  0  0  0  0  0  0  0  0
    1.3928    3.8094    0.0000 C   0  0  0  0  0  0  0  0  0  0  0  0
   -1.4652   -1.9661    0.0000 F   0  0  0  0  0  0  0  0  0  0  0  0
   -0.3381   -2.2682    0.0000 F   0  0  0  0  0  0  0  0  0  0  0  0
   -1.1632   -0.8390    0.0000 F   0  0  0  0  0  0  0  0  0  0  0  0
    0.7888   -0.3159    0.0000 F   0  0  0  0  0  0  0  0  0  0  0  0
   -0.8612   -0.3159    0.0000 F   0  0  0  0  0  0  0  0  0  0  0  0
    0.7888    0.5090    0.0000 F   0  0  0  0  0  0  0  0  0  0  0  0
   -0.8612    0.5090    0.0000 F   0  0  0  0  0  0  0  0  0  0  0  0
    1.0908    1.0320    0.0000 F   0  0  0  0  0  0  0  0  0  0  0  0
    0.2657    2.4612    0.0000 F   0  0  0  0  0  0  0  0  0  0  0  0
    2.2179    2.9843    0.0000 F   0  0  0  0  0  0  0  0  0  0  0  0
    1.3928    4.6345    0.0000 F   0  0  0  0  0  0  0  0  0  0  0  0
    2.2179    3.8094    0.0000 F   0  0  0  0  0  0  0  0  0  0  0  0
  3  4  1  0  0  0  0 
  8  9  2  0  0  0  0 
  1 10  1  0  0  0  0 
  1 11  1  0  0  0  0 
  1 12  1  0  0  0  0 
  1  2  1  0  0  0  0 
  2  3  1  0  0  0  0 
  3 13  1  0  0  0  0 
  3 14  1  0  0  0  0 
  4 15  1  0  0  0  0 
  4 16  1  0  0  0  0 
  4  5  1  0  0  0  0 
  5  6  1  0  0  0  0 
  6 17  1  0  0  0  0 
  6 18  1  0  0  0  0 
  6  7  1  0  0  0  0 
  7  8  1  0  0  0  0 
  8 19  1  0  0  0  0 
  9 20  1  0  0  0  0 
  9 21  1  0  0  0  0 
M  END
> <Spectrum 19F 0>
-138.0;0.333333ddt;18|-123.2;0.333333ddt;20|-116.5;0.333333dd;19|-91.2;0.666667q;12|-91.2;0.666667q;13|-90.8;0.666667t;14|-90.8;0.666667t;15|-57.1;0.666667m;16|-57.1;0.666667m;17|-56.5;1.0t;9|-56.5;1.0t;10|-56.5;1.0t;11|

> <Temperature [K]>
0:298 

> <nmrshiftdb2 ID>
60007373

> <Field Strength [MHz]>
0:141.5094416011653 

> <Solvent>
0:Chloroform-D1 (CDCl3) 

> <Assignment Method>
0:1H, H,H-COSY, H,H-NOESY, H,C-HMQC, H,C-HMBC, DEPTQ, 1H, 13C, 1H, H,H-COSY 

$$$$
SCHEMBL3814003
  CDK     02062313232D
nmrshiftdb2 60007374
 21 20  0  0  0  0  0  0  0  0999 V2000
    0.0416   -0.6732    0.0000 C   0  0  0  0  0  0  0  0  0  0  0  0
    0.7561   -0.2607    0.0000 O   0  0  0  0  0  0  0  0  0  0  0  0
    0.7561    0.5642    0.0000 C   0  0  0  0  0  0  0  0  0  0  0  0
    0.7561    1.3892    0.0000 O   0  0  0  0  0  0  0  0  0  0  0  0
    0.0416    1.8017    0.0000 C   0  0  0  0  0  0  0  0  0  0  0  0
   -0.6727    2.2142    0.0000 O   0  0  0  0  0  0  0  0  0  0  0  0
   -0.6727    3.0392    0.0000 C   0  0  0  0  0  0  0  0  0  0  0  0
   -0.6727    3.8642    0.0000 C   0  0  0  0  0  0  0  0  0  0  0  0
   -0.6727    4.6891    0.0000 F   0  0  0  0  0  0  0  0  0  0  0  0
   -0.6727   -1.0857    0.0000 F   0  0  0  0  0  0  0  0  0  0  0  0
   -0.3708    0.0412    0.0000 F   0  0  0  0  0  0  0  0  0  0  0  0
    0.4541   -1.3877    0.0000 F   0  0  0  0  0  0  0  0  0  0  0  0
   -0.0688    0.5642    0.0000 F   0  0  0  0  0  0  0  0  0  0  0  0
    1.5811    0.5642    0.0000 C   0  0  0  0  0  0  0  0  0  0  0  0
    2.4061    0.5642    0.0000 F   0  0  0  0  0  0  0  0  0  0  0  0
    1.5811    1.3892    0.0000 F   0  0  0  0  0  0  0  0  0  0  0  0
    1.5811   -0.2607    0.0000 F   0  0  0  0  0  0  0  0  0  0  0  0
   -0.3708    1.0872    0.0000 F   0  0  0  0  0  0  0  0  0  0  0  0
    0.4541    2.5162    0.0000 F   0  0  0  0  0  0  0  0  0  0  0  0
   -1.4978    3.0392    0.0000 F   0  0  0  0  0  0  0  0  0  0  0  0
    0.1521    3.8642    0.0000 F   0  0  0  0  0  0  0  0  0  0  0  0
  7  8  2  0  0  0  0 
  1 10  1  0  0  0  0 
  1 11  1  0  0  0  0 
  1 12  1  0  0  0  0 
  1  2  1  0  0  0  0 
  2  3  1  0  0  0  0 
  3 13  1  0  0  0  0 
  3 14  1  0  0  0  0 
 14 15  1  0  0  0  0 
 14 16  1  0  0  0  0 
 14 17  1  0  0  0  0 
  3  4  1  0  0  0  0 
  4  5  1  0  0  0  0 
  5 18  1  0  0  0  0 
  5 19  1  0  0  0  0 
  5  6  1  0  0  0  0 
  6  7  1  0  0  0  0 
  7 20  1  0  0  0  0 
  8 21  1  0  0  0  0 
  8  9  1  0  0  0  0 
M  END
> <Spectrum 19F 0>
-138.0;0.333333ddt;19|-123.2;0.333333ddt;20|-116.5;0.333333dd;8|-100.3;0.333333m;12|-86.7;1.0m;14|-86.7;1.0m;15|-86.7;1.0m;16|-57.1;0.666667m;17|-57.1;0.666667m;18|-55.6;1.0dq;9|-55.6;1.0dq;10|-55.6;1.0dq;11|

> <Temperature [K]>
0:298 

> <nmrshiftdb2 ID>
60007374

> <Field Strength [MHz]>
0:141.5094416011653 

> <Solvent>
0:Chloroform-D1 (CDCl3) 

> <Assignment Method>
0:1H, H,H-COSY, H,H-NOESY, H,C-HMQC, H,C-HMBC, DEPTQ, 1H, 13C, 1H, H,H-COSY 

$$$$
SCHEMBL5873363
  CDK     02062313232D
nmrshiftdb2 60007375
 14 14  0  0  0  0  0  0  0  0999 V2000
   -4.4801    4.2887    0.0000 C   0  0  0  0  0  0  0  0  0  0  0  0
   -3.8126    3.8038    0.0000 O   0  0  0  0  0  0  0  0  0  0  0  0
   -4.0676    3.0192    0.0000 C   0  0  0  0  0  0  0  0  0  0  0  0
   -4.8926    3.0192    0.0000 C   0  0  0  0  0  0  0  0  0  0  0  0
   -5.1475    3.8038    0.0000 O   0  0  0  0  0  0  0  0  0  0  0  0
   -3.2606    2.8477    0.0000 C   0  0  0  0  0  0  0  0  0  0  0  0
   -2.4535    2.6761    0.0000 F   0  0  0  0  0  0  0  0  0  0  0  0
   -3.0891    3.6546    0.0000 F   0  0  0  0  0  0  0  0  0  0  0  0
   -3.4321    2.0407    0.0000 F   0  0  0  0  0  0  0  0  0  0  0  0
   -4.1538    2.1987    0.0000 F   0  0  0  0  0  0  0  0  0  0  0  0
   -4.0751    5.0075    0.0000 F   0  0  0  0  0  0  0  0  0  0  0  0
   -4.8851    5.0075    0.0000 F   0  0  0  0  0  0  0  0  0  0  0  0
   -4.9874    2.1997    0.0000 F   0  0  0  0  0  0  0  0  0  0  0  0
   -5.6426    2.6757    0.0000 F   0  0  0  0  0  0  0  0  0  0  0  0
  3  4  1  0  0  0  0 
  3  6  1  0  0  0  0 
  6  7  1  0  0  0  0 
  6  8  1  0  0  0  0 
  6  9  1  0  0  0  0 
  3 10  1  0  0  0  0 
  1  2  1  0  0  0  0 
  2  3  1  0  0  0  0 
  1  5  1  0  0  0  0 
  4  5  1  0  0  0  0 
  1 11  1  0  0  0  0 
  1 12  1  0  0  0  0 
  4 13  1  0  0  0  0 
  4 14  1  0  0  0  0 
M  END
> <Spectrum 19F 0>
-81.1;1.0m;6|-81.1;1.0m;7|-81.1;1.0m;8|-128.6;0.333333m;9|-86.5;0.333333dm;13|-81.7;0.333333dm;12|-58.3;0.333333dm;11|-54.5;0.333333dm;10|

> <Temperature [K]>
0:298 

> <nmrshiftdb2 ID>
60007375

> <Field Strength [MHz]>
0:141.5094416011653 

> <Solvent>
0:Chloroform-D1 (CDCl3) 

> <Assignment Method>
0:1H, H,H-COSY, H,H-NOESY, H,C-HMQC, H,C-HMBC, DEPTQ, 1H, 13C, 1H, H,H-COSY 

$$$$
SCHEMBL8998720
  CDK     02062313232D
nmrshiftdb2 60007376
 18 18  0  0  0  0  0  0  0  0999 V2000
   -0.6885    1.0806    0.0000 C   0  0  0  0  0  0  0  0  0  0  0  0
   -0.1365    1.6936    0.0000 O   0  0  0  0  0  0  0  0  0  0  0  0
   -0.3914    2.4783    0.0000 C   0  0  0  0  0  0  0  0  0  0  0  0
   -0.6464    3.2629    0.0000 C   0  0  0  0  0  0  0  0  0  0  0  0
   -0.9013    4.0475    0.0000 F   0  0  0  0  0  0  0  0  0  0  0  0
   -1.4310    3.0080    0.0000 F   0  0  0  0  0  0  0  0  0  0  0  0
    0.1382    3.5178    0.0000 F   0  0  0  0  0  0  0  0  0  0  0  0
   -1.1760    2.2233    0.0000 F   0  0  0  0  0  0  0  0  0  0  0  0
    0.3931    2.7332    0.0000 F   0  0  0  0  0  0  0  0  0  0  0  0
   -1.2406    1.6936    0.0000 F   0  0  0  0  0  0  0  0  0  0  0  0
   -0.0211    0.5956    0.0000 C   0  0  0  0  0  0  0  0  0  0  0  0
    0.3913    1.3101    0.0000 F   0  0  0  0  0  0  0  0  0  0  0  0
    0.7325    0.2601    0.0000 F   0  0  0  0  0  0  0  0  0  0  0  0
   -1.3560    0.5956    0.0000 O   0  0  0  0  0  0  0  0  0  0  0  0
   -0.2760   -0.1889    0.0000 O   0  0  0  0  0  0  0  0  0  0  0  0
   -1.1010   -0.1889    0.0000 C   0  0  0  0  0  0  0  0  0  0  0  0
   -1.1958   -1.0084    0.0000 F   0  0  0  0  0  0  0  0  0  0  0  0
   -1.8511   -0.5323    0.0000 F   0  0  0  0  0  0  0  0  0  0  0  0
  3  4  1  0  0  0  0 
  4  5  1  0  0  0  0 
  4  6  1  0  0  0  0 
  4  7  1  0  0  0  0 
  3  8  1  0  0  0  0 
  3  9  1  0  0  0  0 
  1  2  1  0  0  0  0 
  2  3  1  0  0  0  0 
  1 10  1  0  0  0  0 
  1 11  1  0  0  0  0 
 11 12  1  0  0  0  0 
 11 13  1  0  0  0  0 
 11 15  1  0  0  0  0 
 15 16  1  0  0  0  0 
  1 14  1  0  0  0  0 
 16 14  1  0  0  0  0 
 16 17  1  0  0  0  0 
 16 18  1  0  0  0  0 
M  END
> <Spectrum 19F 0>
-89.3;0.333333dm;7|-87.9;0.333333dm;8|-87.1;1.0s;4|-87.1;1.0s;5|-87.1;1.0s;6|-85.5;0.333333m;9|-88.9;0.333333dm;12|-83.4;0.333333dm;11|-57.4;0.333333dt;17|-56.2;0.333333dd;16|

> <Temperature [K]>
0:298 

> <nmrshiftdb2 ID>
60007376

> <Field Strength [MHz]>
0:141.5094416011653 

> <Solvent>
0:Chloroform-D1 (CDCl3) 

> <Assignment Method>
0:1H, H,H-COSY, H,H-NOESY, H,C-HMQC, H,C-HMBC, DEPTQ, 1H, 13C, 1H, H,H-COSY 

$$$$
SCHEMBL8998734
  CDK     02062313232D
nmrshiftdb2 60007377
 14 14  0  0  0  0  0  0  0  0999 V2000
   -4.4801    4.2887    0.0000 C   0  0  0  0  0  0  0  0  0  0  0  0
   -3.8126    3.8038    0.0000 O   0  0  0  0  0  0  0  0  0  0  0  0
   -4.0676    3.0192    0.0000 C   0  0  0  0  0  0  0  0  0  0  0  0
   -4.8926    3.0192    0.0000 C   0  0  0  0  0  0  0  0  0  0  0  0
   -5.1475    3.8038    0.0000 O   0  0  0  0  0  0  0  0  0  0  0  0
   -3.2606    2.8477    0.0000 C   0  0  0  0  0  0  0  0  0  0  0  0
   -2.4535    2.6761    0.0000 F   0  0  0  0  0  0  0  0  0  0  0  0
   -3.0891    3.6546    0.0000 F   0  0  0  0  0  0  0  0  0  0  0  0
   -3.4321    2.0407    0.0000 F   0  0  0  0  0  0  0  0  0  0  0  0
   -4.1538    2.1987    0.0000 H   0  0  0  0  0  0  0  0  0  0  0  0
   -4.0751    5.0075    0.0000 F   0  0  0  0  0  0  0  0  0  0  0  0
   -4.8851    5.0075    0.0000 F   0  0  0  0  0  0  0  0  0  0  0  0
   -4.9874    2.1997    0.0000 F   0  0  0  0  0  0  0  0  0  0  0  0
   -5.6426    2.6757    0.0000 F   0  0  0  0  0  0  0  0  0  0  0  0
  3  4  1  0  0  0  0 
  3  6  1  0  0  0  0 
  6  7  1  0  0  0  0 
  6  8  1  0  0  0  0 
  6  9  1  0  0  0  0 
  1  2  1  0  0  0  0 
  2  3  1  0  0  0  0 
  1  5  1  0  0  0  0 
  4  5  1  0  0  0  0 
  1 11  1  0  0  0  0 
  1 12  1  0  0  0  0 
  4 13  1  0  0  0  0 
  4 14  1  0  0  0  0 
  3 10  1  0  0  0  0 
M  END
> <Spectrum 19F 0>
-76.6;1.0dm;6|-76.6;1.0dm;7|-76.6;1.0dm;8|-84.3;0.333333dd;13|-67.0;0.333333dd;12|-56.0;0.666667s;10|-56.0;0.666667s;11|

> <Temperature [K]>
0:298 

> <nmrshiftdb2 ID>
60007377

> <Field Strength [MHz]>
0:149.9999937021504 

> <Solvent>
0:Chloroform-D1 (CDCl3) 

> <Assignment Method>
0:1H, H,H-COSY, H,H-NOESY, H,C-HMQC, H,C-HMBC, DEPTQ, 1H, 13C, 1H, H,H-COSY 

$$$$
Carbonofluoridic acid, trifluoromethyl ester
  CDK     02062313232D
nmrshiftdb2 60007378
  8  7  0  0  0  0  0  0  0  0999 V2000
   -9.1510    7.9205    0.0000 O   0  0  0  0  0  0  0  0  0  0  0  0
   -9.5635    8.6350    0.0000 C   0  0  0  0  0  0  0  0  0  0  0  0
   -9.9760    9.3493    0.0000 F   0  0  0  0  0  0  0  0  0  0  0  0
  -10.2780    8.2225    0.0000 F   0  0  0  0  0  0  0  0  0  0  0  0
   -8.8490    9.0475    0.0000 F   0  0  0  0  0  0  0  0  0  0  0  0
   -9.5635    7.2060    0.0000 C   0  0  0  0  0  0  0  0  0  0  0  0
   -9.1510    6.4916    0.0000 O   0  0  0  0  0  0  0  0  0  0  0  0
  -10.3885    7.2060    0.0000 F   0  0  0  0  0  0  0  0  0  0  0  0
  2  4  1  0  0  0  0 
  2  5  1  0  0  0  0 
  2  3  1  0  0  0  0 
  2  1  1  0  0  0  0 
  1  6  1  0  0  0  0 
  6  7  2  0  0  0  0 
  6  8  1  0  0  0  0 
M  END
> <Spectrum 19F 0>
-13.5;0.333333q;7|-60.5;1.0d;2|-60.5;1.0d;3|-60.5;1.0d;4|

> <Temperature [K]>
0:298 

> <nmrshiftdb2 ID>
60007378

> <Field Strength [MHz]>
0:141.5094416011653 

> <Solvent>
0:Chloroform-D1 (CDCl3) 

> <Assignment Method>
0:1H, H,H-COSY, H,H-NOESY, H,C-HMQC, H,C-HMBC, DEPTQ, 1H, 13C, 1H, H,H-COSY 

$$$$

  CDK     02062313232D
nmrshiftdb2 60007410
 17 17  0  0  0  0  0  0  0  0999 V2000
    4.4917   -6.6309    0.0000 C   0  0  0  0  0  0  0  0  0  0  0  0
    3.8244   -7.1159    0.0000 O   0  0  0  0  0  0  0  0  0  0  0  0
    4.0793   -7.9005    0.0000 C   0  0  0  0  0  0  0  0  0  0  0  0
    4.9043   -7.9005    0.0000 C   0  0  0  0  0  0  0  0  0  0  0  0
    5.1593   -7.1159    0.0000 O   0  0  0  0  0  0  0  0  0  0  0  0
    5.7112   -8.0719    0.0000 C   0  0  0  0  0  0  0  0  0  0  0  0
    6.5183   -8.2434    0.0000 F   0  0  0  0  0  0  0  0  0  0  0  0
    5.8827   -7.2650    0.0000 F   0  0  0  0  0  0  0  0  0  0  0  0
    5.5397   -8.8790    0.0000 F   0  0  0  0  0  0  0  0  0  0  0  0
    4.8181   -8.7210    0.0000 F   0  0  0  0  0  0  0  0  0  0  0  0
    5.0439   -6.0178    0.0000 F   0  0  0  0  0  0  0  0  0  0  0  0
    3.9398   -6.0178    0.0000 F   0  0  0  0  0  0  0  0  0  0  0  0
    3.3292   -8.2439    0.0000 C   0  0  0  0  0  0  0  0  0  0  0  0
    2.5791   -8.5873    0.0000 F   0  0  0  0  0  0  0  0  0  0  0  0
    2.9857   -7.4938    0.0000 F   0  0  0  0  0  0  0  0  0  0  0  0
    3.6727   -8.9940    0.0000 F   0  0  0  0  0  0  0  0  0  0  0  0
    3.9845   -8.7200    0.0000 F   0  0  0  0  0  0  0  0  0  0  0  0
  3  4  1  0  0  0  0 
  4  6  1  1  0  0  0 
  6  7  1  0  0  0  0 
  6  8  1  0  0  0  0 
  6  9  1  0  0  0  0 
  4 10  1  6  0  0  0 
  1 11  1  0  0  0  0 
  1 12  1  0  0  0  0 
  1  5  1  0  0  0  0 
  4  5  1  0  0  0  0 
  1  2  1  0  0  0  0 
  2  3  1  0  0  0  0 
  3 13  1  1  0  0  0 
 13 14  1  0  0  0  0 
 13 15  1  0  0  0  0 
 13 16  1  0  0  0  0 
  3 17  1  6  0  0  0 
M  END
> <Spectrum 19F 0>
-127.1;0.333333d;9|-127.1;0.333333d;16|-80.3;1.0s;6|-80.3;1.0s;7|-80.3;1.0s;8|-80.3;1.0s;13|-80.3;1.0s;14|-80.3;1.0s;15|-60.6;0.166667dt;11|-52.1;0.166667d;10|

> <Temperature [K]>
0:298 

> <nmrshiftdb2 ID>
60007410

> <Field Strength [MHz]>
0:141.5094416011653 

> <Solvent>
0:Chloroform-D1 (CDCl3) 

> <Assignment Method>
0:1H, H,H-COSY, H,H-NOESY, H,C-HMQC, H,C-HMBC, DEPTQ, 1H, 13C, 1H, H,H-COSY 

$$$$

  CDK     02062313232D
nmrshiftdb2 60007411
 17 17  0  0  0  0  0  0  0  0999 V2000
    4.4917   -6.6309    0.0000 C   0  0  0  0  0  0  0  0  0  0  0  0
    3.8244   -7.1159    0.0000 O   0  0  0  0  0  0  0  0  0  0  0  0
    4.0793   -7.9005    0.0000 C   0  0  0  0  0  0  0  0  0  0  0  0
    4.9043   -7.9005    0.0000 C   0  0  0  0  0  0  0  0  0  0  0  0
    5.1593   -7.1159    0.0000 O   0  0  0  0  0  0  0  0  0  0  0  0
    5.7112   -8.0719    0.0000 C   0  0  0  0  0  0  0  0  0  0  0  0
    6.5183   -8.2434    0.0000 F   0  0  0  0  0  0  0  0  0  0  0  0
    5.8827   -7.2650    0.0000 F   0  0  0  0  0  0  0  0  0  0  0  0
    5.5397   -8.8790    0.0000 F   0  0  0  0  0  0  0  0  0  0  0  0
    4.8181   -8.7210    0.0000 F   0  0  0  0  0  0  0  0  0  0  0  0
    5.0439   -6.0178    0.0000 F   0  0  0  0  0  0  0  0  0  0  0  0
    3.9398   -6.0178    0.0000 F   0  0  0  0  0  0  0  0  0  0  0  0
    3.3292   -8.2439    0.0000 C   0  0  0  0  0  0  0  0  0  0  0  0
    2.5791   -8.5873    0.0000 F   0  0  0  0  0  0  0  0  0  0  0  0
    2.9857   -7.4938    0.0000 F   0  0  0  0  0  0  0  0  0  0  0  0
    3.6727   -8.9940    0.0000 F   0  0  0  0  0  0  0  0  0  0  0  0
    3.9845   -8.7200    0.0000 F   0  0  0  0  0  0  0  0  0  0  0  0
  3  4  1  0  0  0  0 
  4  6  1  6  0  0  0 
  6  7  1  0  0  0  0 
  6  8  1  0  0  0  0 
  6  9  1  0  0  0  0 
  4 10  1  1  0  0  0 
  1 11  1  0  0  0  0 
  1 12  1  0  0  0  0 
  1  5  1  0  0  0  0 
  4  5  1  0  0  0  0 
  1  2  1  0  0  0  0 
  2  3  1  0  0  0  0 
  3 13  1  1  0  0  0 
 13 14  1  0  0  0  0 
 13 15  1  0  0  0  0 
 13 16  1  0  0  0  0 
  3 17  1  6  0  0  0 
M  END
> <Spectrum 19F 0>
-128.3;0.333333tm;9|-128.3;0.333333tm;16|-80.3;1.0d;6|-80.3;1.0d;7|-80.3;1.0d;8|-80.3;1.0d;13|-80.3;1.0d;14|-80.3;1.0d;15|-55.5;0.333333t;10|-55.5;0.333333t;11|

> <Temperature [K]>
0:298 

> <nmrshiftdb2 ID>
60007411

> <Field Strength [MHz]>
0:141.5094416011653 

> <Solvent>
0:Chloroform-D1 (CDCl3) 

> <Assignment Method>
0:1H, H,H-COSY, H,H-NOESY, H,C-HMQC, H,C-HMBC, DEPTQ, 1H, 13C, 1H, H,H-COSY 

$$$$

  CDK     02062313232D
nmrshiftdb2 60007412
 11 11  0  0  0  0  0  0  0  0999 V2000
   -1.5401    0.6794    0.0000 C   0  0  0  0  0  0  0  0  0  0  0  0
   -2.2075    0.1944    0.0000 O   0  0  0  0  0  0  0  0  0  0  0  0
   -1.9526   -0.5901    0.0000 C   0  0  0  0  0  0  0  0  0  0  0  0
   -1.1276   -0.5901    0.0000 C   0  0  0  0  0  0  0  0  0  0  0  0
   -0.8727    0.1944    0.0000 O   0  0  0  0  0  0  0  0  0  0  0  0
   -2.4376   -1.2575    0.0000 F   0  0  0  0  0  0  0  0  0  0  0  0
   -1.5781   -1.3252    0.0000 Cl  0  0  0  0  0  0  0  0  0  0  0  0
   -0.6427   -1.2575    0.0000 Cl  0  0  0  0  0  0  0  0  0  0  0  0
   -0.3128   -0.4610    0.0000 F   0  0  0  0  0  0  0  0  0  0  0  0
   -1.5401    1.5044    0.0000 F   0  0  0  0  0  0  0  0  0  0  0  0
   -0.8050    1.0539    0.0000 F   0  0  0  0  0  0  0  0  0  0  0  0
  3  4  1  0  0  0  0 
  1  5  1  0  0  0  0 
  4  5  1  0  0  0  0 
  1  2  1  0  0  0  0 
  2  3  1  0  0  0  0 
  4  9  1  1  0  0  0 
  3  6  1  1  0  0  0 
  4  8  1  6  0  0  0 
  3  7  1  6  0  0  0 
  1 11  1  0  0  0  0 
  1 10  1  0  0  0  0 
M  END
> <Spectrum 19F 0>
-69.9;1.0d;5|-69.9;1.0d;8|-58.0;0.5dt;10|-54.1;0.5d;9|

> <Temperature [K]>
0:298 

> <nmrshiftdb2 ID>
60007412

> <Field Strength [MHz]>
0:141.5094416011653 

> <Solvent>
0:Chloroform-D1 (CDCl3) 

> <Assignment Method>
0:1H, H,H-COSY, H,H-NOESY, H,C-HMQC, H,C-HMBC, DEPTQ, 1H, 13C, 1H, H,H-COSY 

$$$$

  CDK     02062313232D
nmrshiftdb2 60007413
 11 11  0  0  0  0  0  0  0  0999 V2000
   -1.5401    0.6794    0.0000 C   0  0  0  0  0  0  0  0  0  0  0  0
   -2.2075    0.1944    0.0000 O   0  0  0  0  0  0  0  0  0  0  0  0
   -1.9526   -0.5901    0.0000 C   0  0  0  0  0  0  0  0  0  0  0  0
   -1.1276   -0.5901    0.0000 C   0  0  0  0  0  0  0  0  0  0  0  0
   -0.8727    0.1944    0.0000 O   0  0  0  0  0  0  0  0  0  0  0  0
   -2.4376   -1.2575    0.0000 F   0  0  0  0  0  0  0  0  0  0  0  0
   -1.5781   -1.3252    0.0000 Cl  0  0  0  0  0  0  0  0  0  0  0  0
   -0.6427   -1.2575    0.0000 Cl  0  0  0  0  0  0  0  0  0  0  0  0
   -0.3128   -0.4610    0.0000 F   0  0  0  0  0  0  0  0  0  0  0  0
   -1.5401    1.5044    0.0000 F   0  0  0  0  0  0  0  0  0  0  0  0
   -0.8050    1.0539    0.0000 F   0  0  0  0  0  0  0  0  0  0  0  0
  3  4  1  0  0  0  0 
  1  5  1  0  0  0  0 
  4  5  1  0  0  0  0 
  1  2  1  0  0  0  0 
  2  3  1  0  0  0  0 
  4  9  1  6  0  0  0 
  3  6  1  1  0  0  0 
  4  8  1  1  0  0  0 
  3  7  1  6  0  0  0 
  1 11  1  0  0  0  0 
  1 10  1  0  0  0  0 
M  END
> <Spectrum 19F 0>
-57.8;1.0t;5|-57.8;1.0t;8|-55.5;1.0t;9|-55.5;1.0t;10|

> <Temperature [K]>
0:298 

> <nmrshiftdb2 ID>
60007413

> <Field Strength [MHz]>
0:141.5094416011653 

> <Solvent>
0:Chloroform-D1 (CDCl3) 

> <Assignment Method>
0:1H, H,H-COSY, H,H-NOESY, H,C-HMQC, H,C-HMBC, DEPTQ, 1H, 13C, 1H, H,H-COSY 

$$$$

  CDK     02062313232D
nmrshiftdb2 60007414
 11 11  0  0  0  0  0  0  0  0999 V2000
   -1.5401    0.6794    0.0000 C   0  0  0  0  0  0  0  0  0  0  0  0
   -2.2075    0.1944    0.0000 O   0  0  0  0  0  0  0  0  0  0  0  0
   -1.9526   -0.5901    0.0000 C   0  0  0  0  0  0  0  0  0  0  0  0
   -1.1276   -0.5901    0.0000 C   0  0  0  0  0  0  0  0  0  0  0  0
   -0.8727    0.1944    0.0000 O   0  0  0  0  0  0  0  0  0  0  0  0
   -2.4376   -1.2575    0.0000 F   0  0  0  0  0  0  0  0  0  0  0  0
   -1.5781   -1.3252    0.0000 Br  0  0  0  0  0  0  0  0  0  0  0  0
   -0.6427   -1.2575    0.0000 Br  0  0  0  0  0  0  0  0  0  0  0  0
   -0.3128   -0.4610    0.0000 F   0  0  0  0  0  0  0  0  0  0  0  0
   -1.5401    1.5044    0.0000 F   0  0  0  0  0  0  0  0  0  0  0  0
   -0.8050    1.0539    0.0000 F   0  0  0  0  0  0  0  0  0  0  0  0
  3  4  1  0  0  0  0 
  1  5  1  0  0  0  0 
  4  5  1  0  0  0  0 
  1  2  1  0  0  0  0 
  2  3  1  0  0  0  0 
  4  9  1  1  0  0  0 
  3  6  1  1  0  0  0 
  1 11  1  0  0  0  0 
  1 10  1  0  0  0  0 
  4  8  1  6  0  0  0 
  3  7  1  6  0  0  0 
M  END
> <Spectrum 19F 0>
-66.4;1.0d;5|-66.4;1.0d;8|-59.5;0.5dt;10|-54.2;0.5d;9|

> <Temperature [K]>
0:298 

> <nmrshiftdb2 ID>
60007414

> <Field Strength [MHz]>
0:141.5094416011653 

> <Solvent>
0:Chloroform-D1 (CDCl3) 

> <Assignment Method>
0:1H, H,H-COSY, H,H-NOESY, H,C-HMQC, H,C-HMBC, DEPTQ, 1H, 13C, 1H, H,H-COSY 

$$$$

  CDK     02062313232D
nmrshiftdb2 60007415
 11 11  0  0  0  0  0  0  0  0999 V2000
   -1.5401    0.6794    0.0000 C   0  0  0  0  0  0  0  0  0  0  0  0
   -2.2075    0.1944    0.0000 O   0  0  0  0  0  0  0  0  0  0  0  0
   -1.9526   -0.5901    0.0000 C   0  0  0  0  0  0  0  0  0  0  0  0
   -1.1276   -0.5901    0.0000 C   0  0  0  0  0  0  0  0  0  0  0  0
   -0.8727    0.1944    0.0000 O   0  0  0  0  0  0  0  0  0  0  0  0
   -2.4376   -1.2575    0.0000 F   0  0  0  0  0  0  0  0  0  0  0  0
   -1.5781   -1.3252    0.0000 Br  0  0  0  0  0  0  0  0  0  0  0  0
   -0.6427   -1.2575    0.0000 Br  0  0  0  0  0  0  0  0  0  0  0  0
   -0.3128   -0.4610    0.0000 F   0  0  0  0  0  0  0  0  0  0  0  0
   -1.5401    1.5044    0.0000 F   0  0  0  0  0  0  0  0  0  0  0  0
   -0.8050    1.0539    0.0000 F   0  0  0  0  0  0  0  0  0  0  0  0
  3  4  1  0  0  0  0 
  1  5  1  0  0  0  0 
  4  5  1  0  0  0  0 
  1  2  1  0  0  0  0 
  2  3  1  0  0  0  0 
  4  9  1  6  0  0  0 
  3  6  1  1  0  0  0 
  1 11  1  0  0  0  0 
  1 10  1  0  0  0  0 
  4  8  1  1  0  0  0 
  3  7  1  6  0  0  0 
M  END
> <Spectrum 19F 0>
-50.3;1.0t;5|-50.3;1.0t;8|-56.0;1.0t;9|-56.0;1.0t;10|

> <Temperature [K]>
0:298 

> <nmrshiftdb2 ID>
60007415

> <Field Strength [MHz]>
0:141.5094416011653 

> <Solvent>
0:Chloroform-D1 (CDCl3) 

> <Assignment Method>
0:1H, H,H-COSY, H,H-NOESY, H,C-HMQC, H,C-HMBC, DEPTQ, 1H, 13C, 1H, H,H-COSY 

$$$$
4,4,5,5-Tetrachloro-2,2-difluoro-1,3-dioxolane
  CDK     02062313232D
nmrshiftdb2 60007416
 11 11  0  0  0  0  0  0  0  0999 V2000
   -3.9957    4.0648    0.0000 C   0  0  0  0  0  0  0  0  0  0  0  0
   -4.6631    3.5798    0.0000 O   0  0  0  0  0  0  0  0  0  0  0  0
   -4.4082    2.7952    0.0000 C   0  0  0  0  0  0  0  0  0  0  0  0
   -3.5832    2.7952    0.0000 C   0  0  0  0  0  0  0  0  0  0  0  0
   -3.3283    3.5798    0.0000 O   0  0  0  0  0  0  0  0  0  0  0  0
   -4.8929    2.1278    0.0000 Cl  0  0  0  0  0  0  0  0  0  0  0  0
   -3.0983    2.1278    0.0000 Cl  0  0  0  0  0  0  0  0  0  0  0  0
   -4.5477    4.6779    0.0000 F   0  0  0  0  0  0  0  0  0  0  0  0
   -3.5108    4.7323    0.0000 F   0  0  0  0  0  0  0  0  0  0  0  0
   -3.9188    2.0416    0.0000 Cl  0  0  0  0  0  0  0  0  0  0  0  0
   -5.2152    2.9668    0.0000 Cl  0  0  0  0  0  0  0  0  0  0  0  0
  3  4  1  0  0  0  0 
  1  5  1  0  0  0  0 
  4  5  1  0  0  0  0 
  1  2  1  0  0  0  0 
  2  3  1  0  0  0  0 
  1  8  1  0  0  0  0 
  1  9  1  0  0  0  0 
  4 10  1  0  0  0  0 
  3 11  1  0  0  0  0 
  4  7  1  0  0  0  0 
  3  6  1  0  0  0  0 
M  END
> <Spectrum 19F 0>
-56.5;1.0s;7|-56.5;1.0s;8|

> <Temperature [K]>
0:298 

> <nmrshiftdb2 ID>
60007416

> <Field Strength [MHz]>
0:141.5094416011653 

> <Solvent>
0:Chloroform-D1 (CDCl3) 

> <Assignment Method>
0:1H, H,H-COSY, H,H-NOESY, H,C-HMQC, H,C-HMBC, DEPTQ, 1H, 13C, 1H, H,H-COSY 

$$$$
89444-48-4
  CDK     02062313232D
nmrshiftdb2 60007417
 11 11  0  0  0  0  0  0  0  0999 V2000
   -3.9957    4.0648    0.0000 C   0  0  0  0  0  0  0  0  0  0  0  0
   -4.6631    3.5798    0.0000 O   0  0  0  0  0  0  0  0  0  0  0  0
   -4.4082    2.7952    0.0000 C   0  0  0  0  0  0  0  0  0  0  0  0
   -3.5832    2.7952    0.0000 C   0  0  0  0  0  0  0  0  0  0  0  0
   -3.3283    3.5798    0.0000 O   0  0  0  0  0  0  0  0  0  0  0  0
   -4.8929    2.1278    0.0000 H   0  0  0  0  0  0  0  0  0  0  0  0
   -3.0983    2.1278    0.0000 Cl  0  0  0  0  0  0  0  0  0  0  0  0
   -4.5477    4.6779    0.0000 F   0  0  0  0  0  0  0  0  0  0  0  0
   -3.5108    4.7323    0.0000 F   0  0  0  0  0  0  0  0  0  0  0  0
   -3.9188    2.0416    0.0000 Cl  0  0  0  0  0  0  0  0  0  0  0  0
   -5.2152    2.9668    0.0000 Cl  0  0  0  0  0  0  0  0  0  0  0  0
  3  4  1  0  0  0  0 
  1  5  1  0  0  0  0 
  4  5  1  0  0  0  0 
  1  2  1  0  0  0  0 
  2  3  1  0  0  0  0 
  1  8  1  0  0  0  0 
  1  9  1  0  0  0  0 
  4 10  1  0  0  0  0 
  3 11  1  0  0  0  0 
  4  7  1  0  0  0  0 
  3  6  1  0  0  0  0 
M  END
> <Spectrum 19F 0>
-57.7;1.0d;8|-53.5;1.0dd;7|

> <Temperature [K]>
0:298 

> <nmrshiftdb2 ID>
60007417

> <Field Strength [MHz]>
0:141.5094416011653 

> <Solvent>
0:Chloroform-D1 (CDCl3) 

> <Assignment Method>
0:1H, H,H-COSY, H,H-NOESY, H,C-HMQC, H,C-HMBC, DEPTQ, 1H, 13C, 1H, H,H-COSY 

$$$$

  CDK     02062313232D
nmrshiftdb2 60007418
 11 11  0  0  0  0  0  0  0  0999 V2000
   -1.5401    0.6794    0.0000 C   0  0  0  0  0  0  0  0  0  0  0  0
   -2.2075    0.1944    0.0000 O   0  0  0  0  0  0  0  0  0  0  0  0
   -1.9526   -0.5901    0.0000 C   0  0  0  0  0  0  0  0  0  0  0  0
   -1.1276   -0.5901    0.0000 C   0  0  0  0  0  0  0  0  0  0  0  0
   -0.8727    0.1944    0.0000 O   0  0  0  0  0  0  0  0  0  0  0  0
   -2.4376   -1.2575    0.0000 H   0  0  0  0  0  0  0  0  0  0  0  0
   -1.5781   -1.3252    0.0000 Cl  0  0  0  0  0  0  0  0  0  0  0  0
   -0.6427   -1.2575    0.0000 Cl  0  0  0  0  0  0  0  0  0  0  0  0
   -0.3128   -0.4610    0.0000 H   0  0  0  0  0  0  0  0  0  0  0  0
   -1.5401    1.5044    0.0000 F   0  0  0  0  0  0  0  0  0  0  0  0
   -0.8050    1.0539    0.0000 F   0  0  0  0  0  0  0  0  0  0  0  0
  3  4  1  0  0  0  0 
  1  5  1  0  0  0  0 
  4  5  1  0  0  0  0 
  1  2  1  0  0  0  0 
  2  3  1  0  0  0  0 
  4  8  1  6  0  0  0 
  3  7  1  6  0  0  0 
  1 11  1  0  0  0  0 
  1 10  1  0  0  0  0 
  3  6  1  1  0  0  0 
  4  9  1  1  0  0  0 
M  END
> <Spectrum 19F 0>
-58.8;1.0d;10|-55.3;1.0dt;9|

> <Temperature [K]>
0:298 

> <nmrshiftdb2 ID>
60007418

> <Field Strength [MHz]>
0:141.5094416011653 

> <Solvent>
0:Chloroform-D1 (CDCl3) 

> <Assignment Method>
0:1H, H,H-COSY, H,H-NOESY, H,C-HMQC, H,C-HMBC, DEPTQ, 1H, 13C, 1H, H,H-COSY 

$$$$

  CDK     02062313232D
nmrshiftdb2 60007419
 11 11  0  0  0  0  0  0  0  0999 V2000
   -1.5401    0.6794    0.0000 C   0  0  0  0  0  0  0  0  0  0  0  0
   -2.2075    0.1944    0.0000 O   0  0  0  0  0  0  0  0  0  0  0  0
   -1.9526   -0.5901    0.0000 C   0  0  0  0  0  0  0  0  0  0  0  0
   -1.1276   -0.5901    0.0000 C   0  0  0  0  0  0  0  0  0  0  0  0
   -0.8727    0.1944    0.0000 O   0  0  0  0  0  0  0  0  0  0  0  0
   -2.4376   -1.2575    0.0000 Cl  0  0  0  0  0  0  0  0  0  0  0  0
   -1.5781   -1.3252    0.0000 H   0  0  0  0  0  0  0  0  0  0  0  0
   -0.6427   -1.2575    0.0000 H   0  0  0  0  0  0  0  0  0  0  0  0
   -0.3128   -0.4610    0.0000 Cl  0  0  0  0  0  0  0  0  0  0  0  0
   -1.5401    1.5044    0.0000 F   0  0  0  0  0  0  0  0  0  0  0  0
   -0.8050    1.0539    0.0000 F   0  0  0  0  0  0  0  0  0  0  0  0
  3  4  1  0  0  0  0 
  1  5  1  0  0  0  0 
  4  5  1  0  0  0  0 
  1  2  1  0  0  0  0 
  2  3  1  0  0  0  0 
  1 11  1  0  0  0  0 
  1 10  1  0  0  0  0 
  4  8  1  1  0  0  0 
  3  7  1  6  0  0  0 
  4  9  1  6  0  0  0 
  3  6  1  1  0  0  0 
M  END
> <Spectrum 19F 0>
-55.5;1.0t;9|-55.5;1.0t;10|

> <Temperature [K]>
0:298 

> <nmrshiftdb2 ID>
60007419

> <Field Strength [MHz]>
0:141.5094416011653 

> <Solvent>
0:Chloroform-D1 (CDCl3) 

> <Assignment Method>
0:1H, H,H-COSY, H,H-NOESY, H,C-HMQC, H,C-HMBC, DEPTQ, 1H, 13C, 1H, H,H-COSY 

$$$$
2-(Pentafluoroethyl)-1,4-naphthoquinone
  CDK     02062313232D
nmrshiftdb2 60007452
 20 21  0  0  0  0  0  0  0  0999 V2000
   -1.0629    0.3070    0.0000 C   0  0  0  0  0  0  0  0  0  0  0  0
   -1.0629    1.1318    0.0000 C   0  0  0  0  0  0  0  0  0  0  0  0
   -0.3484   -0.1054    0.0000 C   0  0  0  0  0  0  0  0  0  0  0  0
    0.3660    0.3070    0.0000 C   0  0  0  0  0  0  0  0  0  0  0  0
    0.3660    1.1318    0.0000 C   0  0  0  0  0  0  0  0  0  0  0  0
   -0.3484    1.5445    0.0000 C   0  0  0  0  0  0  0  0  0  0  0  0
   -0.3484    2.3695    0.0000 O   0  0  0  0  0  0  0  0  0  0  0  0
   -0.3484   -0.9304    0.0000 O   0  0  0  0  0  0  0  0  0  0  0  0
    1.0804    1.5445    0.0000 C   0  0  0  0  0  0  0  0  0  0  0  0
    1.0804   -0.1054    0.0000 H   0  0  0  0  0  0  0  0  0  0  0  0
    1.7949    1.9570    0.0000 C   0  0  0  0  0  0  0  0  0  0  0  0
    1.4927    0.8301    0.0000 F   0  0  0  0  0  0  0  0  0  0  0  0
    0.6679    2.2590    0.0000 F   0  0  0  0  0  0  0  0  0  0  0  0
    2.5094    2.3695    0.0000 F   0  0  0  0  0  0  0  0  0  0  0  0
    2.2074    1.2425    0.0000 F   0  0  0  0  0  0  0  0  0  0  0  0
    1.3824    2.6715    0.0000 F   0  0  0  0  0  0  0  0  0  0  0  0
   -1.7773    1.5444    0.0000 C   0  0  0  0  0  0  0  0  0  0  0  0
   -2.4918    1.1318    0.0000 C   0  0  0  0  0  0  0  0  0  0  0  0
   -2.4919    0.3069    0.0000 C   0  0  0  0  0  0  0  0  0  0  0  0
   -1.7774   -0.1055    0.0000 C   0  0  0  0  0  0  0  0  0  0  0  0
  1  2  1  0  0  0  0 
  3  4  1  0  0  0  0 
  4  5  2  0  0  0  0 
  5  6  1  0  0  0  0 
  1  3  1  0  0  0  0 
  6  2  1  0  0  0  0 
  6  7  2  0  0  0  0 
  3  8  2  0  0  0  0 
  4 10  1  0  0  0  0 
  5  9  1  0  0  0  0 
  9 11  1  0  0  0  0 
  9 12  1  0  0  0  0 
  9 13  1  0  0  0  0 
 11 14  1  0  0  0  0 
 11 15  1  0  0  0  0 
 11 16  1  0  0  0  0 
 17 18  1  0  0  0  0 
 18 19  2  0  0  0  0 
 19 20  1  0  0  0  0 
 20  1  2  0  0  0  0 
  2 17  2  0  0  0  0 
M  END
> <Spectrum 19F 0>
-82.5;1.0t;13|-82.5;1.0t;14|-82.5;1.0t;15|-115.5;0.666667m;11|-115.5;0.666667m;12|

> <Temperature [K]>
0:298 

> <nmrshiftdb2 ID>
60007452

> <Field Strength [MHz]>
0:471.6981386705509 

> <Solvent>
0:Chloroform-D1 (CDCl3) 

> <Assignment Method>
0:1H, H,H-COSY, H,H-NOESY, H,C-HMQC, H,C-HMBC, DEPTQ, 1H, 13C, 1H, H,H-COSY 

$$$$
2-(Heptafluoroisopropyl)-1,4-naphthoquinone
  CDK     02062313232D
nmrshiftdb2 60007453
 23 24  0  0  0  0  0  0  0  0999 V2000
   -1.9440    1.8504    0.0000 C   0  0  0  0  0  0  0  0  0  0  0  0
   -2.6585    1.4378    0.0000 C   0  0  0  0  0  0  0  0  0  0  0  0
   -2.6585    0.6129    0.0000 C   0  0  0  0  0  0  0  0  0  0  0  0
   -1.9440    0.2004    0.0000 C   0  0  0  0  0  0  0  0  0  0  0  0
   -1.2295    0.6129    0.0000 C   0  0  0  0  0  0  0  0  0  0  0  0
   -1.2295    1.4378    0.0000 C   0  0  0  0  0  0  0  0  0  0  0  0
   -0.5151    0.2004    0.0000 C   0  0  0  0  0  0  0  0  0  0  0  0
    0.1993    0.6129    0.0000 C   0  0  0  0  0  0  0  0  0  0  0  0
    0.1993    1.4378    0.0000 C   0  0  0  0  0  0  0  0  0  0  0  0
   -0.5151    1.8504    0.0000 C   0  0  0  0  0  0  0  0  0  0  0  0
   -0.5151    2.6754    0.0000 O   0  0  0  0  0  0  0  0  0  0  0  0
   -0.5151   -0.6245    0.0000 O   0  0  0  0  0  0  0  0  0  0  0  0
    0.9138    1.8504    0.0000 C   0  0  0  0  0  0  0  0  0  0  0  0
    0.5150   -0.1492    0.0000 H   0  0  0  0  0  0  0  0  0  0  0  0
    1.3263    1.1359    0.0000 C   0  0  0  0  0  0  0  0  0  0  0  0
    0.5013    2.5649    0.0000 F   0  0  0  0  0  0  0  0  0  0  0  0
    1.6282    2.2629    0.0000 C   0  0  0  0  0  0  0  0  0  0  0  0
    1.7388    0.4214    0.0000 F   0  0  0  0  0  0  0  0  0  0  0  0
    0.6118    0.7234    0.0000 F   0  0  0  0  0  0  0  0  0  0  0  0
    2.0407    1.5484    0.0000 F   0  0  0  0  0  0  0  0  0  0  0  0
    2.3426    2.6754    0.0000 F   0  0  0  0  0  0  0  0  0  0  0  0
    2.3819    1.9273    0.0000 F   0  0  0  0  0  0  0  0  0  0  0  0
    1.2157    2.9774    0.0000 F   0  0  0  0  0  0  0  0  0  0  0  0
  1  2  2  0  0  0  0 
  2  3  1  0  0  0  0 
  3  4  2  0  0  0  0 
  4  5  1  0  0  0  0 
  5  6  2  0  0  0  0 
  6  1  1  0  0  0  0 
  7  8  1  0  0  0  0 
  8  9  2  0  0  0  0 
  9 10  1  0  0  0  0 
  5  7  1  0  0  0  0 
 10  6  1  0  0  0  0 
 10 11  2  0  0  0  0 
  7 12  2  0  0  0  0 
  8 14  1  0  0  0  0 
  9 13  1  0  0  0  0 
 13 15  1  0  0  0  0 
 13 16  1  0  0  0  0 
 15 18  1  0  0  0  0 
 15 19  1  0  0  0  0 
 13 17  1  0  0  0  0 
 15 20  1  0  0  0  0 
 17 21  1  0  0  0  0 
 17 22  1  0  0  0  0 
 17 23  1  0  0  0  0 
M  END
> <Spectrum 19F 0>
-74.1;1.0d;17|-74.1;1.0d;18|-74.1;1.0d;19|-74.1;1.0d;20|-74.1;1.0d;21|-74.1;1.0d;22|-177.2;0.166667m;15|

> <Temperature [K]>
0:298 

> <nmrshiftdb2 ID>
60007453

> <Field Strength [MHz]>
0:141.5094416011653 

> <Solvent>
0:Chloroform-D1 (CDCl3) 

> <Assignment Method>
0:1H, H,H-COSY, H,H-NOESY, H,C-HMQC, H,C-HMBC, DEPTQ, 1H, 13C, 1H, H,H-COSY 

$$$$
SCHEMBL9303989
  CDK     02062313232D
nmrshiftdb2 60007454
 23 24  0  0  0  0  0  0  0  0999 V2000
   -1.9097    1.8624    0.0000 C   0  0  0  0  0  0  0  0  0  0  0  0
   -2.6242    1.4499    0.0000 C   0  0  0  0  0  0  0  0  0  0  0  0
   -2.6242    0.6249    0.0000 C   0  0  0  0  0  0  0  0  0  0  0  0
   -1.9097    0.2124    0.0000 C   0  0  0  0  0  0  0  0  0  0  0  0
   -1.1953    0.6249    0.0000 C   0  0  0  0  0  0  0  0  0  0  0  0
   -1.1953    1.4499    0.0000 C   0  0  0  0  0  0  0  0  0  0  0  0
   -0.4807    0.2124    0.0000 C   0  0  0  0  0  0  0  0  0  0  0  0
    0.2336    0.6249    0.0000 C   0  0  0  0  0  0  0  0  0  0  0  0
    0.2336    1.4499    0.0000 C   0  0  0  0  0  0  0  0  0  0  0  0
   -0.4807    1.8624    0.0000 C   0  0  0  0  0  0  0  0  0  0  0  0
   -0.4807    2.6873    0.0000 O   0  0  0  0  0  0  0  0  0  0  0  0
   -0.4807   -0.6125    0.0000 O   0  0  0  0  0  0  0  0  0  0  0  0
    0.9480    1.8624    0.0000 C   0  0  0  0  0  0  0  0  0  0  0  0
    0.9480    0.2124    0.0000 H   0  0  0  0  0  0  0  0  0  0  0  0
    0.5355    2.5769    0.0000 F   0  0  0  0  0  0  0  0  0  0  0  0
    1.3605    1.1480    0.0000 F   0  0  0  0  0  0  0  0  0  0  0  0
    1.6625    2.2749    0.0000 C   0  0  0  0  0  0  0  0  0  0  0  0
    2.3769    2.6873    0.0000 C   0  0  0  0  0  0  0  0  0  0  0  0
    2.0750    1.5605    0.0000 F   0  0  0  0  0  0  0  0  0  0  0  0
    1.2500    2.9894    0.0000 F   0  0  0  0  0  0  0  0  0  0  0  0
    3.0915    3.0999    0.0000 F   0  0  0  0  0  0  0  0  0  0  0  0
    2.7895    1.9730    0.0000 F   0  0  0  0  0  0  0  0  0  0  0  0
    1.9645    3.4019    0.0000 F   0  0  0  0  0  0  0  0  0  0  0  0
  1  2  2  0  0  0  0 
  2  3  1  0  0  0  0 
  3  4  2  0  0  0  0 
  4  5  1  0  0  0  0 
  5  6  2  0  0  0  0 
  6  1  1  0  0  0  0 
  7  8  1  0  0  0  0 
  8  9  2  0  0  0  0 
  9 10  1  0  0  0  0 
  5  7  1  0  0  0  0 
 10  6  1  0  0  0  0 
 10 11  2  0  0  0  0 
  7 12  2  0  0  0  0 
  8 14  1  0  0  0  0 
  9 13  1  0  0  0  0 
 13 16  1  0  0  0  0 
 13 17  1  0  0  0  0 
 17 19  1  0  0  0  0 
 17 20  1  0  0  0  0 
 17 18  1  0  0  0  0 
 18 21  1  0  0  0  0 
 18 22  1  0  0  0  0 
 18 23  1  0  0  0  0 
 13 15  1  0  0  0  0 
M  END
> <Spectrum 19F 0>
-81.2;1.0t;20|-81.2;1.0t;21|-81.2;1.0t;22|-125.4;0.666667m;18|-125.4;0.666667m;19|-112.7;0.666667m;14|-112.7;0.666667m;15|

> <Temperature [K]>
0:298 

> <nmrshiftdb2 ID>
60007454

> <Field Strength [MHz]>
0:141.5094416011653 

> <Solvent>
0:Chloroform-D1 (CDCl3) 

> <Assignment Method>
0:1H, H,H-COSY, H,H-NOESY, H,C-HMQC, H,C-HMBC, DEPTQ, 1H, 13C, 1H, H,H-COSY 

$$$$
2,2,4,4,5,5-hexafluoro-1,3-dioxolane
  CDK     02062313232D
nmrshiftdb2 60007455
 11 11  0  0  0  0  0  0  0  0999 V2000
   23.6043  -28.5520    0.0000 C   0  0  0  0  0  0  0  0  0  0  0  0
   22.9368  -29.0369    0.0000 O   0  0  0  0  0  0  0  0  0  0  0  0
   23.1918  -29.8215    0.0000 C   0  0  0  0  0  0  0  0  0  0  0  0
   24.0168  -29.8215    0.0000 C   0  0  0  0  0  0  0  0  0  0  0  0
   24.2717  -29.0369    0.0000 O   0  0  0  0  0  0  0  0  0  0  0  0
   24.1563  -27.9389    0.0000 F   0  0  0  0  0  0  0  0  0  0  0  0
   23.0523  -27.9389    0.0000 F   0  0  0  0  0  0  0  0  0  0  0  0
   24.1116  -30.6410    0.0000 F   0  0  0  0  0  0  0  0  0  0  0  0
   24.7669  -30.1649    0.0000 F   0  0  0  0  0  0  0  0  0  0  0  0
   23.0970  -30.6410    0.0000 F   0  0  0  0  0  0  0  0  0  0  0  0
   22.4417  -30.1649    0.0000 F   0  0  0  0  0  0  0  0  0  0  0  0
  3  4  1  0  0  0  0 
  1  6  1  0  0  0  0 
  1  7  1  0  0  0  0 
  1  5  1  0  0  0  0 
  4  5  1  0  0  0  0 
  1  2  1  0  0  0  0 
  2  3  1  0  0  0  0 
  4  8  1  0  0  0  0 
  4  9  1  0  0  0  0 
  3 10  1  0  0  0  0 
  3 11  1  0  0  0  0 
M  END
> <Spectrum 19F 0>
-88.0;1.0t;7|-88.0;1.0t;8|-88.0;1.0t;9|-88.0;1.0t;10|-57.7;0.5q;5|-57.7;0.5q;6|

> <Temperature [K]>
0:298 

> <nmrshiftdb2 ID>
60007455

> <Field Strength [MHz]>
0:141.5094416011653 

> <Solvent>
0:Chloroform-D1 (CDCl3) 

> <Assignment Method>
0:1H, H,H-COSY, H,H-NOESY, H,C-HMQC, H,C-HMBC, DEPTQ, 1H, 13C, 1H, H,H-COSY 

$$$$
4-Bromo-2,2,4,5,5-pentafluoro-1,3-dioxolane
  CDK     02062313232D
nmrshiftdb2 60007456
 11 11  0  0  0  0  0  0  0  0999 V2000
   23.6043  -28.5519    0.0000 C   0  0  0  0  0  0  0  0  0  0  0  0
   22.9368  -29.0369    0.0000 O   0  0  0  0  0  0  0  0  0  0  0  0
   23.1918  -29.8215    0.0000 C   0  0  0  0  0  0  0  0  0  0  0  0
   24.0168  -29.8215    0.0000 C   0  0  0  0  0  0  0  0  0  0  0  0
   24.2717  -29.0369    0.0000 O   0  0  0  0  0  0  0  0  0  0  0  0
   24.1563  -27.9389    0.0000 F   0  0  0  0  0  0  0  0  0  0  0  0
   23.0522  -27.9389    0.0000 F   0  0  0  0  0  0  0  0  0  0  0  0
   24.7669  -30.1649    0.0000 Br  0  0  0  0  0  0  0  0  0  0  0  0
   24.1116  -30.6410    0.0000 F   0  0  0  0  0  0  0  0  0  0  0  0
   23.0969  -30.6410    0.0000 F   0  0  0  0  0  0  0  0  0  0  0  0
   22.4416  -30.1649    0.0000 F   0  0  0  0  0  0  0  0  0  0  0  0
  3  4  1  0  0  0  0 
  1  6  1  0  0  0  0 
  1  7  1  0  0  0  0 
  1  5  1  0  0  0  0 
  4  5  1  0  0  0  0 
  1  2  1  0  0  0  0 
  2  3  1  0  0  0  0 
  4  9  1  0  0  0  0 
  3 10  1  0  0  0  0 
  3 11  1  0  0  0  0 
  4  8  1  0  0  0  0 
M  END
> <Spectrum 19F 0>
-91.0;1.0dt;10|-72.1;1.0dt;9|-63.7;1.0m;8|-58.2;1.0dt;6|-55.3;1.0dd;5|

> <Temperature [K]>
0:298 

> <nmrshiftdb2 ID>
60007456

> <Field Strength [MHz]>
0:141.5094416011653 

> <Solvent>
0:Chloroform-D1 (CDCl3) 

> <Assignment Method>
0:1H, H,H-COSY, H,H-NOESY, H,C-HMQC, H,C-HMBC, DEPTQ, 1H, 13C, 1H, H,H-COSY 

$$$$

  CDK     02062313232D
nmrshiftdb2 60007457
 23 23  0  0  0  0  0  0  0  0999 V2000
   23.2440  -27.2946    0.0000 C   0  0  0  0  0  0  0  0  0  0  0  0
   22.5766  -27.7795    0.0000 O   0  0  0  0  0  0  0  0  0  0  0  0
   22.8314  -28.5641    0.0000 C   0  0  0  0  0  0  0  0  0  0  0  0
   23.6565  -28.5641    0.0000 C   0  0  0  0  0  0  0  0  0  0  0  0
   23.9115  -27.7795    0.0000 O   0  0  0  0  0  0  0  0  0  0  0  0
   22.6920  -26.6814    0.0000 F   0  0  0  0  0  0  0  0  0  0  0  0
   23.7961  -26.6814    0.0000 F   0  0  0  0  0  0  0  0  0  0  0  0
   24.4067  -28.9075    0.0000 C   0  0  0  0  0  0  0  0  0  0  0  0
   23.7514  -29.3836    0.0000 F   0  0  0  0  0  0  0  0  0  0  0  0
   22.7367  -29.3836    0.0000 F   0  0  0  0  0  0  0  0  0  0  0  0
   22.0814  -28.9075    0.0000 C   0  0  0  0  0  0  0  0  0  0  0  0
   21.3313  -29.2510    0.0000 F   0  0  0  0  0  0  0  0  0  0  0  0
   21.7380  -28.1574    0.0000 F   0  0  0  0  0  0  0  0  0  0  0  0
   22.4249  -29.6577    0.0000 F   0  0  0  0  0  0  0  0  0  0  0  0
   24.7501  -28.1574    0.0000 C   0  0  0  0  0  0  0  0  0  0  0  0
   25.1568  -29.2510    0.0000 C   0  0  0  0  0  0  0  0  0  0  0  0
   24.0631  -29.6577    0.0000 F   0  0  0  0  0  0  0  0  0  0  0  0
   25.0935  -27.4073    0.0000 F   0  0  0  0  0  0  0  0  0  0  0  0
   25.5002  -28.5009    0.0000 F   0  0  0  0  0  0  0  0  0  0  0  0
   24.1428  -27.5990    0.0000 F   0  0  0  0  0  0  0  0  0  0  0  0
   25.9069  -29.5944    0.0000 F   0  0  0  0  0  0  0  0  0  0  0  0
   25.8755  -28.8460    0.0000 F   0  0  0  0  0  0  0  0  0  0  0  0
   24.8134  -30.0011    0.0000 F   0  0  0  0  0  0  0  0  0  0  0  0
  3  4  1  0  0  0  0 
  1  6  1  0  0  0  0 
  1  7  1  0  0  0  0 
  1  5  1  0  0  0  0 
  4  5  1  0  0  0  0 
  1  2  1  0  0  0  0 
  2  3  1  0  0  0  0 
  4  9  1  0  0  0  0 
  3 10  1  0  0  0  0 
  3 11  1  0  0  0  0 
 11 12  1  0  0  0  0 
 11 13  1  0  0  0  0 
 11 14  1  0  0  0  0 
  4  8  1  0  0  0  0 
  8 15  1  0  0  0  0 
  8 16  1  0  0  0  0 
  8 17  1  0  0  0  0 
 15 18  1  0  0  0  0 
 15 19  1  0  0  0  0 
 15 20  1  0  0  0  0 
 16 21  1  0  0  0  0 
 16 22  1  0  0  0  0 
 16 23  1  0  0  0  0 
M  END
> <Spectrum 19F 0>
-74.7;1.0m;20|-74.7;1.0m;21|-74.7;1.0m;22|-73.7;1.0m;17|-73.7;1.0m;18|-73.7;1.0m;19|-186.4;0.166667m;16|-81.4;1.0dd;11|-81.4;1.0dd;12|-81.4;1.0dd;13|-126.4;0.333333m;8|-117.9;0.333333m;9|-58.6;0.333333dd;6|-56.2;0.333333dd;5|

> <Temperature [K]>
0:298 

> <nmrshiftdb2 ID>
60007457

> <Field Strength [MHz]>
0:141.5094416011653 

> <Solvent>
0:Chloroform-D1 (CDCl3) 

> <Assignment Method>
0:1H, H,H-COSY, H,H-NOESY, H,C-HMQC, H,C-HMBC, DEPTQ, 1H, 13C, 1H, H,H-COSY 

$$$$

  CDK     02062313232D
nmrshiftdb2 60007494
 21 20  0  0  0  0  0  0  0  0999 V2000
   -6.8609    5.7885    0.0000 C   0  0  0  0  0  0  0  0  0  0  0  0
   -7.5753    5.3760    0.0000 C   0  0  0  0  0  0  0  0  0  0  0  0
   -6.4484    5.0740    0.0000 C   0  0  0  0  0  0  0  0  0  0  0  0
   -7.2734    6.5029    0.0000 C   0  0  0  0  0  0  0  0  0  0  0  0
   -8.2898    4.9635    0.0000 F   0  0  0  0  0  0  0  0  0  0  0  0
   -7.1628    4.6615    0.0000 F   0  0  0  0  0  0  0  0  0  0  0  0
   -7.9878    6.0904    0.0000 F   0  0  0  0  0  0  0  0  0  0  0  0
   -6.0359    4.3595    0.0000 F   0  0  0  0  0  0  0  0  0  0  0  0
   -5.7339    5.4865    0.0000 F   0  0  0  0  0  0  0  0  0  0  0  0
   -6.7839    4.3202    0.0000 F   0  0  0  0  0  0  0  0  0  0  0  0
   -7.6859    7.2174    0.0000 F   0  0  0  0  0  0  0  0  0  0  0  0
   -6.5589    6.9154    0.0000 F   0  0  0  0  0  0  0  0  0  0  0  0
   -8.0938    6.5892    0.0000 F   0  0  0  0  0  0  0  0  0  0  0  0
   -6.1464    6.2009    0.0000 O   0  0  0  0  0  0  0  0  0  0  0  0
   -6.1464    7.0260    0.0000 C   0  0  0  0  0  0  0  0  0  0  0  0
   -5.3214    7.0260    0.0000 F   0  0  0  0  0  0  0  0  0  0  0  0
   -6.1464    7.8510    0.0000 C   0  0  0  0  0  0  0  0  0  0  0  0
   -6.1464    8.6760    0.0000 F   0  0  0  0  0  0  0  0  0  0  0  0
   -5.3214    7.8510    0.0000 F   0  0  0  0  0  0  0  0  0  0  0  0
   -6.9714    7.8510    0.0000 Cl  0  0  0  0  0  0  0  0  0  0  0  0
   -6.9310    7.2809    0.0000 Cl  0  0  0  0  0  0  0  0  0  0  0  0
  1  2  1  0  0  0  0 
  1  3  1  0  0  0  0 
  1  4  1  0  0  0  0 
  2  5  1  0  0  0  0 
  2  6  1  0  0  0  0 
  2  7  1  0  0  0  0 
  3  8  1  0  0  0  0 
  3  9  1  0  0  0  0 
  3 10  1  0  0  0  0 
  4 11  1  0  0  0  0 
  4 12  1  0  0  0  0 
  4 13  1  0  0  0  0 
  1 14  1  0  0  0  0 
 14 15  1  0  0  0  0 
 15 17  1  0  0  0  0 
 15 16  1  0  0  0  0 
 17 18  1  0  0  0  0 
 17 19  1  0  0  0  0 
 17 20  1  0  0  0  0 
 15 21  1  0  0  0  0 
M  END
> <Spectrum 19F 0>
-76.3;0.111111m;15|-70.4;0.222222s;17|-70.4;0.222222s;18|-69.4;1.0d;4|-69.4;1.0d;5|-69.4;1.0d;6|-69.4;1.0d;7|-69.4;1.0d;8|-69.4;1.0d;9|-69.4;1.0d;10|-69.4;1.0d;11|-69.4;1.0d;12|

> <Temperature [K]>
0:298 

> <nmrshiftdb2 ID>
60007494

> <Field Strength [MHz]>
0:141.5094416011653 

> <Solvent>
0:Chloroform-D1 (CDCl3) 

> <Assignment Method>
0:1H, H,H-COSY, H,H-NOESY, H,C-HMQC, H,C-HMBC, DEPTQ, 1H, 13C, 1H, H,H-COSY 

$$$$

  CDK     02062313232D
nmrshiftdb2 60007495
 19 18  0  0  0  0  0  0  0  0999 V2000
   -6.4015    6.4348    0.0000 C   0  0  0  0  0  0  0  0  0  0  0  0
   -5.5765    6.4348    0.0000 C   0  0  0  0  0  0  0  0  0  0  0  0
   -6.4015    7.2598    0.0000 C   0  0  0  0  0  0  0  0  0  0  0  0
   -6.4015    5.6098    0.0000 C   0  0  0  0  0  0  0  0  0  0  0  0
   -4.7515    6.4348    0.0000 F   0  0  0  0  0  0  0  0  0  0  0  0
   -5.5765    7.2598    0.0000 F   0  0  0  0  0  0  0  0  0  0  0  0
   -5.5765    5.6098    0.0000 F   0  0  0  0  0  0  0  0  0  0  0  0
   -6.4015    8.0848    0.0000 F   0  0  0  0  0  0  0  0  0  0  0  0
   -7.2265    7.2598    0.0000 F   0  0  0  0  0  0  0  0  0  0  0  0
   -5.7340    7.7448    0.0000 F   0  0  0  0  0  0  0  0  0  0  0  0
   -6.4015    4.7848    0.0000 F   0  0  0  0  0  0  0  0  0  0  0  0
   -7.2265    5.6098    0.0000 F   0  0  0  0  0  0  0  0  0  0  0  0
   -5.7340    5.1249    0.0000 F   0  0  0  0  0  0  0  0  0  0  0  0
   -7.2265    6.4348    0.0000 O   0  0  0  0  0  0  0  0  0  0  0  0
   -7.6390    5.7204    0.0000 C   0  0  0  0  0  0  0  0  0  0  0  0
   -7.2265    5.0059    0.0000 F   0  0  0  0  0  0  0  0  0  0  0  0
   -8.4640    5.7204    0.0000 C   0  0  0  0  0  0  0  0  0  0  0  0
   -8.8765    5.0059    0.0000 F   0  0  0  0  0  0  0  0  0  0  0  0
   -8.8765    6.4348    0.0000 F   0  0  0  0  0  0  0  0  0  0  0  0
  1  2  1  0  0  0  0 
  1  3  1  0  0  0  0 
  1  4  1  0  0  0  0 
  2  5  1  0  0  0  0 
  2  6  1  0  0  0  0 
  2  7  1  0  0  0  0 
  3  8  1  0  0  0  0 
  3  9  1  0  0  0  0 
  3 10  1  0  0  0  0 
  4 11  1  0  0  0  0 
  4 12  1  0  0  0  0 
  4 13  1  0  0  0  0 
  1 14  1  0  0  0  0 
 14 15  1  0  0  0  0 
 15 17  2  0  0  0  0 
 15 16  1  0  0  0  0 
 17 18  1  0  0  0  0 
 17 19  1  0  0  0  0 
M  END
> <Spectrum 19F 0>
-131.9;0.111111dd;15|-120.1;0.111111dd;17|-120.1;0.111111dd;18|-71.1;1.0s;4|-71.1;1.0s;5|-71.1;1.0s;6|-71.1;1.0s;7|-71.1;1.0s;8|-71.1;1.0s;9|-71.1;1.0s;10|-71.1;1.0s;11|-71.1;1.0s;12|

> <Temperature [K]>
0:298 

> <nmrshiftdb2 ID>
60007495

> <Field Strength [MHz]>
0:141.5094416011653 

> <Solvent>
0:Chloroform-D1 (CDCl3) 

> <Assignment Method>
0:1H, H,H-COSY, H,H-NOESY, H,C-HMQC, H,C-HMBC, DEPTQ, 1H, 13C, 1H, H,H-COSY 

$$$$

  CDK     02062313232D
nmrshiftdb2 60007496
 19 18  0  0  0  0  0  0  0  0999 V2000
   -6.7220    5.9244    0.0000 C   0  0  0  0  0  0  0  0  0  0  0  0
   -6.7220    5.0994    0.0000 C   0  0  0  0  0  0  0  0  0  0  0  0
   -5.8970    5.9244    0.0000 C   0  0  0  0  0  0  0  0  0  0  0  0
   -7.5470    5.9244    0.0000 C   0  0  0  0  0  0  0  0  0  0  0  0
   -6.7220    4.2744    0.0000 F   0  0  0  0  0  0  0  0  0  0  0  0
   -5.8970    5.0994    0.0000 F   0  0  0  0  0  0  0  0  0  0  0  0
   -7.5470    5.0994    0.0000 F   0  0  0  0  0  0  0  0  0  0  0  0
   -5.0720    5.9244    0.0000 F   0  0  0  0  0  0  0  0  0  0  0  0
   -5.8970    6.7494    0.0000 F   0  0  0  0  0  0  0  0  0  0  0  0
   -5.4121    5.2570    0.0000 F   0  0  0  0  0  0  0  0  0  0  0  0
   -8.3720    5.9244    0.0000 F   0  0  0  0  0  0  0  0  0  0  0  0
   -7.5470    6.7494    0.0000 F   0  0  0  0  0  0  0  0  0  0  0  0
   -8.0319    5.2570    0.0000 F   0  0  0  0  0  0  0  0  0  0  0  0
   -7.4364    7.9869    0.0000 O   0  0  0  0  0  0  0  0  0  0  0  0
   -6.7220    7.5744    0.0000 C   0  0  0  0  0  0  0  0  0  0  0  0
   -6.0075    7.9869    0.0000 F   0  0  0  0  0  0  0  0  0  0  0  0
   -6.7220    6.7494    0.0000 C   0  0  0  0  0  0  0  0  0  0  0  0
   -6.0545    7.2343    0.0000 F   0  0  0  0  0  0  0  0  0  0  0  0
   -7.3894    7.2343    0.0000 F   0  0  0  0  0  0  0  0  0  0  0  0
  1  2  1  0  0  0  0 
  1  3  1  0  0  0  0 
  1  4  1  0  0  0  0 
  2  5  1  0  0  0  0 
  2  6  1  0  0  0  0 
  2  7  1  0  0  0  0 
  3  8  1  0  0  0  0 
  3  9  1  0  0  0  0 
  3 10  1  0  0  0  0 
  4 11  1  0  0  0  0 
  4 12  1  0  0  0  0 
  4 13  1  0  0  0  0 
 14 15  2  0  0  0  0 
 15 17  1  0  0  0  0 
 15 16  1  0  0  0  0 
 17 18  1  0  0  0  0 
 17 19  1  0  0  0  0 
 17  1  1  0  0  0  0 
M  END
> <Spectrum 19F 0>
-103.8;0.222222m;17|-103.8;0.222222m;18|-63.2;1.0td;4|-63.2;1.0td;5|-63.2;1.0td;6|-63.2;1.0td;7|-63.2;1.0td;8|-63.2;1.0td;9|-63.2;1.0td;10|-63.2;1.0td;11|-63.2;1.0td;12|23.9;0.111111m;15|

> <Temperature [K]>
0:298 

> <nmrshiftdb2 ID>
60007496

> <Field Strength [MHz]>
0:141.5094416011653 

> <Solvent>
0:Chloroform-D1 (CDCl3) 

> <Assignment Method>
0:1H, H,H-COSY, H,H-NOESY, H,C-HMQC, H,C-HMBC, DEPTQ, 1H, 13C, 1H, H,H-COSY 

$$$$
methyl hypofluorite
  CDK     02062313232D
nmrshiftdb2 60007497
  3  2  0  0  0  0  0  0  0  0999 V2000
   34.5767  -26.2244    0.0000 C   0  0  0  0  0  0  0  0  0  0  0  0
   35.2911  -26.6369    0.0000 O   0  0  0  0  0  0  0  0  0  0  0  0
   36.0056  -26.2244    0.0000 F   0  0  0  0  0  0  0  0  0  0  0  0
  1  2  1  0  0  0  0 
  2  3  1  0  0  0  0 
M  END
> <Spectrum 19F 0>
120.3;1.0S;2|

> <Temperature [K]>
0:298 

> <nmrshiftdb2 ID>
60007497

> <Field Strength [MHz]>
0:141.5094416011653 

> <Solvent>
0:Chloroform-D1 (CDCl3) 

> <Assignment Method>
0:1H, H,H-COSY, H,H-NOESY, H,C-HMQC, H,C-HMBC, DEPTQ, 1H, 13C, 1H, H,H-COSY 

$$$$
Pentafluoroethyl methyl ether
  CDK     02062313232D
nmrshiftdb2 60007536
 12 11  0  0  0  0  0  0  0  0999 V2000
   -0.2670   -0.9444    0.0000 O   0  0  0  0  0  0  0  0  0  0  0  0
   -0.9815   -1.3569    0.0000 C   0  0  0  0  0  0  0  0  0  0  0  0
   -0.2670   -0.1194    0.0000 C   0  0  0  0  0  0  0  0  0  0  0  0
   -0.2670    0.7055    0.0000 C   0  0  0  0  0  0  0  0  0  0  0  0
    0.5579   -0.1194    0.0000 F   0  0  0  0  0  0  0  0  0  0  0  0
   -0.2670    1.5305    0.0000 F   0  0  0  0  0  0  0  0  0  0  0  0
    0.5579    0.7055    0.0000 F   0  0  0  0  0  0  0  0  0  0  0  0
   -1.0920   -0.1194    0.0000 F   0  0  0  0  0  0  0  0  0  0  0  0
   -1.0920    0.7055    0.0000 F   0  0  0  0  0  0  0  0  0  0  0  0
   -1.3940   -0.6425    0.0000 H   0  0  0  0  0  0  0  0  0  0  0  0
   -1.6960   -1.7694    0.0000 H   0  0  0  0  0  0  0  0  0  0  0  0
   -0.5690   -2.0714    0.0000 H   0  0  0  0  0  0  0  0  0  0  0  0
  3  4  1  0  0  0  0 
  2  1  1  0  0  0  0 
  1  3  1  0  0  0  0 
  3  5  1  0  0  0  0 
  4  6  1  0  0  0  0 
  4  7  1  0  0  0  0 
  3  8  1  0  0  0  0 
  4  9  1  0  0  0  0 
  2 10  1  0  0  0  0 
  2 11  1  0  0  0  0 
  2 12  1  0  0  0  0 
M  END
> <Spectrum 19F 0>
-92.5;0.666667S;4|-92.5;0.666667S;7|-86.0;1.0S;5|-86.0;1.0S;6|-86.0;1.0S;8|

> <Temperature [K]>
0:298 

> <nmrshiftdb2 ID>
60007536

> <Field Strength [MHz]>
0:141.5094416011653 

> <Solvent>
0:Chloroform-D1 (CDCl3) 

> <Assignment Method>
0:1H, H,H-COSY, H,H-NOESY, H,C-HMQC, H,C-HMBC, DEPTQ, 1H, 13C, 1H, H,H-COSY 

$$$$
Heptafluoro-1-methoxypropane
  CDK     02062313232D
nmrshiftdb2 60007537
 15 14  0  0  0  0  0  0  0  0999 V2000
   -0.5889   -1.0778    0.0000 O   0  0  0  0  0  0  0  0  0  0  0  0
   -1.3034   -1.4903    0.0000 C   0  0  0  0  0  0  0  0  0  0  0  0
   -0.5889   -0.2528    0.0000 C   0  0  0  0  0  0  0  0  0  0  0  0
   -0.5889    0.5721    0.0000 C   0  0  0  0  0  0  0  0  0  0  0  0
    0.2360   -0.2528    0.0000 F   0  0  0  0  0  0  0  0  0  0  0  0
    0.2360    0.5721    0.0000 F   0  0  0  0  0  0  0  0  0  0  0  0
   -0.5889    1.3971    0.0000 C   0  0  0  0  0  0  0  0  0  0  0  0
   -1.4139   -0.2528    0.0000 F   0  0  0  0  0  0  0  0  0  0  0  0
   -1.4139    0.5721    0.0000 F   0  0  0  0  0  0  0  0  0  0  0  0
   -1.7159   -0.7758    0.0000 H   0  0  0  0  0  0  0  0  0  0  0  0
   -2.0179   -1.9028    0.0000 H   0  0  0  0  0  0  0  0  0  0  0  0
   -0.8909   -2.2047    0.0000 H   0  0  0  0  0  0  0  0  0  0  0  0
   -0.5889    2.2221    0.0000 F   0  0  0  0  0  0  0  0  0  0  0  0
    0.2360    1.3971    0.0000 F   0  0  0  0  0  0  0  0  0  0  0  0
   -1.4139    1.3971    0.0000 F   0  0  0  0  0  0  0  0  0  0  0  0
  3  4  1  0  0  0  0 
  2  1  1  0  0  0  0 
  1  3  1  0  0  0  0 
  3  5  1  0  0  0  0 
  4  6  1  0  0  0  0 
  3  8  1  0  0  0  0 
  4  9  1  0  0  0  0 
  2 10  1  0  0  0  0 
  2 11  1  0  0  0  0 
  2 12  1  0  0  0  0 
  4  7  1  0  0  0  0 
  7 13  1  0  0  0  0 
  7 14  1  0  0  0  0 
  7 15  1  0  0  0  0 
M  END
> <Spectrum 19F 0>
-129.4;0.666667S;5|-129.4;0.666667S;8|-89.1;0.666667S;4|-89.1;0.666667S;7|-81.7;1.0S;12|-81.7;1.0S;13|-81.7;1.0S;14|

> <Temperature [K]>
0:298 

> <nmrshiftdb2 ID>
60007537

> <Field Strength [MHz]>
0:149.9999937021504 

> <Solvent>
0:Chloroform-D1 (CDCl3) 

> <Assignment Method>
0:1H, H,H-COSY, H,H-NOESY, H,C-HMQC, H,C-HMBC, DEPTQ, 1H, 13C, 1H, H,H-COSY 

$$$$
Heptafluoroisopropyl methyl ether
  CDK     02062313232D
nmrshiftdb2 60007538
 12 11  0  0  0  0  0  0  0  0999 V2000
   -6.6561    6.4137    0.0000 O   0  0  0  0  0  0  0  0  0  0  0  0
   -7.0686    5.6993    0.0000 C   0  0  0  0  0  0  0  0  0  0  0  0
   -5.8311    6.4137    0.0000 C   0  0  0  0  0  0  0  0  0  0  0  0
   -5.8311    5.5887    0.0000 C   0  0  0  0  0  0  0  0  0  0  0  0
   -5.8311    7.2387    0.0000 C   0  0  0  0  0  0  0  0  0  0  0  0
   -5.0061    6.4137    0.0000 F   0  0  0  0  0  0  0  0  0  0  0  0
   -5.8311    8.0637    0.0000 F   0  0  0  0  0  0  0  0  0  0  0  0
   -5.0061    7.2387    0.0000 F   0  0  0  0  0  0  0  0  0  0  0  0
   -6.6561    7.2387    0.0000 F   0  0  0  0  0  0  0  0  0  0  0  0
   -5.8311    4.7637    0.0000 F   0  0  0  0  0  0  0  0  0  0  0  0
   -5.0061    5.5887    0.0000 F   0  0  0  0  0  0  0  0  0  0  0  0
   -6.6561    5.5887    0.0000 F   0  0  0  0  0  0  0  0  0  0  0  0
  3  4  1  0  0  0  0 
  3  5  1  0  0  0  0 
  2  1  1  0  0  0  0 
  1  3  1  0  0  0  0 
  3  6  1  0  0  0  0 
  5  7  1  0  0  0  0 
  5  8  1  0  0  0  0 
  5  9  1  0  0  0  0 
  4 10  1  0  0  0  0 
  4 11  1  0  0  0  0 
  4 12  1  0  0  0  0 
M  END
> <Spectrum 19F 0>
-150.1;0.166667S;5|-81.6;1.0S;6|-81.6;1.0S;7|-81.6;1.0S;8|-81.6;1.0S;9|-81.6;1.0S;10|-81.6;1.0S;11|

> <Temperature [K]>
0:298 

> <nmrshiftdb2 ID>
60007538

> <Field Strength [MHz]>
0:141.5094416011653 

> <Solvent>
0:Chloroform-D1 (CDCl3) 

> <Assignment Method>
0:1H, H,H-COSY, H,H-NOESY, H,C-HMQC, H,C-HMBC, DEPTQ, 1H, 13C, 1H, H,H-COSY 

$$$$
SCHEMBL20668715
  CDK     02062313232D
nmrshiftdb2 60007539
 13 12  0  0  0  0  0  0  0  0999 V2000
   -5.7278    6.0967    0.0000 C   0  0  0  0  0  0  0  0  0  0  0  0
   -5.0133    6.5092    0.0000 O   0  0  0  0  0  0  0  0  0  0  0  0
   -6.4422    5.6842    0.0000 C   0  0  0  0  0  0  0  0  0  0  0  0
   -5.3153    5.3822    0.0000 F   0  0  0  0  0  0  0  0  0  0  0  0
   -7.1567    5.2717    0.0000 O   0  0  0  0  0  0  0  0  0  0  0  0
   -6.0297    4.9697    0.0000 F   0  0  0  0  0  0  0  0  0  0  0  0
   -6.8547    6.3987    0.0000 F   0  0  0  0  0  0  0  0  0  0  0  0
   -5.0133    7.3342    0.0000 C   0  0  0  0  0  0  0  0  0  0  0  0
   -6.1403    6.8112    0.0000 F   0  0  0  0  0  0  0  0  0  0  0  0
   -7.1567    4.4467    0.0000 C   0  0  0  0  0  0  0  0  0  0  0  0
   -5.0133    8.1592    0.0000 F   0  0  0  0  0  0  0  0  0  0  0  0
   -4.1883    7.3342    0.0000 F   0  0  0  0  0  0  0  0  0  0  0  0
   -5.8383    7.3342    0.0000 F   0  0  0  0  0  0  0  0  0  0  0  0
  1  3  1  0  0  0  0 
  1  4  1  0  0  0  0 
  3  6  1  0  0  0  0 
  3  7  1  0  0  0  0 
  1  9  1  0  0  0  0 
  1  2  1  0  0  0  0 
  3  5  1  0  0  0  0 
  5 10  1  0  0  0  0 
  2  8  1  0  0  0  0 
  8 11  1  0  0  0  0 
  8 12  1  0  0  0  0 
  8 13  1  0  0  0  0 
M  END
> <Spectrum 19F 0>
-92.8;0.666667S;5|-92.8;0.666667S;6|-89.7;0.666667S;3|-89.7;0.666667S;8|-55.1;1.0s;10|-55.1;1.0s;11|-55.1;1.0s;12|

> <Temperature [K]>
0:298 

> <nmrshiftdb2 ID>
60007539

> <Field Strength [MHz]>
0:141.5094416011653 

> <Solvent>
0:Chloroform-D1 (CDCl3) 

> <Assignment Method>
0:1H, H,H-COSY, H,H-NOESY, H,C-HMQC, H,C-HMBC, DEPTQ, 1H, 13C, 1H, H,H-COSY 

$$$$
1,2-dimethoxy-1,1,2,2-tetrafluoroethane
  CDK     02062313232D
nmrshiftdb2 60007540
 13 12  0  0  0  0  0  0  0  0999 V2000
   -6.0281    6.1772    0.0000 C   0  0  0  0  0  0  0  0  0  0  0  0
   -5.6156    5.4627    0.0000 O   0  0  0  0  0  0  0  0  0  0  0  0
   -6.4406    6.8916    0.0000 C   0  0  0  0  0  0  0  0  0  0  0  0
   -5.3136    6.5897    0.0000 F   0  0  0  0  0  0  0  0  0  0  0  0
   -6.8531    7.6061    0.0000 O   0  0  0  0  0  0  0  0  0  0  0  0
   -5.7261    7.3041    0.0000 F   0  0  0  0  0  0  0  0  0  0  0  0
   -7.1550    6.4791    0.0000 F   0  0  0  0  0  0  0  0  0  0  0  0
   -4.7906    5.4627    0.0000 C   0  0  0  0  0  0  0  0  0  0  0  0
   -6.7425    5.7647    0.0000 F   0  0  0  0  0  0  0  0  0  0  0  0
   -7.6781    7.6061    0.0000 C   0  0  0  0  0  0  0  0  0  0  0  0
   -4.7906    4.6377    0.0000 H   0  0  0  0  0  0  0  0  0  0  0  0
   -3.9656    5.4627    0.0000 H   0  0  0  0  0  0  0  0  0  0  0  0
   -4.7906    6.2877    0.0000 H   0  0  0  0  0  0  0  0  0  0  0  0
  1  3  1  0  0  0  0 
  1  4  1  0  0  0  0 
  3  6  1  0  0  0  0 
  3  7  1  0  0  0  0 
  1  9  1  0  0  0  0 
  1  2  1  0  0  0  0 
  3  5  1  0  0  0  0 
  5 10  1  0  0  0  0 
  2  8  1  0  0  0  0 
  8 11  1  0  0  0  0 
  8 12  1  0  0  0  0 
  8 13  1  0  0  0  0 
M  END
> <Spectrum 19F 0>
-93.5;0.0S;3|-93.5;0.0S;5|-93.5;0.0S;6|-93.5;0.0S;8|

> <Temperature [K]>
0:298 

> <nmrshiftdb2 ID>
60007540

> <Field Strength [MHz]>
0:149.9999937021504 

> <Solvent>
0:Chloroform-D1 (CDCl3) 

> <Assignment Method>
0:1H, H,H-COSY, H,H-NOESY, H,C-HMQC, H,C-HMBC, DEPTQ, 1H, 13C, 1H, H,H-COSY 

$$$$
Ethane, 1-chloro-1,1,2,2-tetrafluoro-2-methoxy-
  CDK     02062313232D
nmrshiftdb2 60007541
  9  8  0  0  0  0  0  0  0  0999 V2000
   -6.0281    6.1772    0.0000 C   0  0  0  0  0  0  0  0  0  0  0  0
   -5.6156    5.4627    0.0000 Cl  0  0  0  0  0  0  0  0  0  0  0  0
   -6.4406    6.8916    0.0000 C   0  0  0  0  0  0  0  0  0  0  0  0
   -5.3136    6.5897    0.0000 F   0  0  0  0  0  0  0  0  0  0  0  0
   -6.8531    7.6061    0.0000 O   0  0  0  0  0  0  0  0  0  0  0  0
   -5.7261    7.3041    0.0000 F   0  0  0  0  0  0  0  0  0  0  0  0
   -7.1550    6.4791    0.0000 F   0  0  0  0  0  0  0  0  0  0  0  0
   -6.7425    5.7647    0.0000 F   0  0  0  0  0  0  0  0  0  0  0  0
   -7.6781    7.6061    0.0000 C   0  0  0  0  0  0  0  0  0  0  0  0
  1  3  1  0  0  0  0 
  1  4  1  0  0  0  0 
  3  6  1  0  0  0  0 
  3  7  1  0  0  0  0 
  1  8  1  0  0  0  0 
  3  5  1  0  0  0  0 
  5  9  1  0  0  0  0 
  1  2  1  0  0  0  0 
M  END
> <Spectrum 19F 0>
-71.5;0.0S;3|-71.5;0.0S;7|-90.8;0.0S;5|-90.8;0.0S;6|

> <Temperature [K]>
0:298 

> <nmrshiftdb2 ID>
60007541

> <Field Strength [MHz]>
0:141.5094416011653 

> <Solvent>
0:Chloroform-D1 (CDCl3) 

> <Assignment Method>
0:1H, H,H-COSY, H,H-NOESY, H,C-HMQC, H,C-HMBC, DEPTQ, 1H, 13C, 1H, H,H-COSY 

$$$$
1,2,2,2-Tetrafluoroethyl methyl ether
  CDK     02062313232D
nmrshiftdb2 60007543
  9  8  0  0  0  0  0  0  0  0999 V2000
   -6.0281    6.1772    0.0000 C   0  0  0  0  0  0  0  0  0  0  0  0
   -5.6156    5.4627    0.0000 F   0  0  0  0  0  0  0  0  0  0  0  0
   -6.4406    6.8916    0.0000 C   0  0  0  0  0  0  0  0  0  0  0  0
   -5.3136    6.5897    0.0000 F   0  0  0  0  0  0  0  0  0  0  0  0
   -6.8531    7.6061    0.0000 O   0  0  0  0  0  0  0  0  0  0  0  0
   -5.7261    7.3041    0.0000 H   0  0  0  0  0  0  0  0  0  0  0  0
   -7.1550    6.4791    0.0000 F   0  0  0  0  0  0  0  0  0  0  0  0
   -6.7425    5.7647    0.0000 F   0  0  0  0  0  0  0  0  0  0  0  0
   -7.6781    7.6061    0.0000 C   0  0  0  0  0  0  0  0  0  0  0  0
  1  3  1  0  0  0  0 
  1  4  1  0  0  0  0 
  3  7  1  0  0  0  0 
  1  8  1  0  0  0  0 
  3  5  1  0  0  0  0 
  5  9  1  0  0  0  0 
  3  6  1  0  0  0  0 
  1  2  1  0  0  0  0 
M  END
> <Spectrum 19F 0>
-145.0;0.333333d;6|-83.2;1.0S;1|-83.2;1.0S;3|-83.2;1.0S;7|

> <Temperature [K]>
0:298 

> <nmrshiftdb2 ID>
60007543

> <Field Strength [MHz]>
0:149.9999937021504 

> <Solvent>
0:Chloroform-D1 (CDCl3) 

> <Assignment Method>
0:1H, H,H-COSY, H,H-NOESY, H,C-HMQC, H,C-HMBC, DEPTQ, 1H, 13C, 1H, H,H-COSY 

$$$$
C3H5F3O
  CDK     02062313232D
nmrshiftdb2 60007544
  9  8  0  0  0  0  0  0  0  0999 V2000
   -6.0281    6.1772    0.0000 C   0  0  0  0  0  0  0  0  0  0  0  0
   -5.6156    5.4627    0.0000 F   0  0  0  0  0  0  0  0  0  0  0  0
   -6.4406    6.8916    0.0000 C   0  0  0  0  0  0  0  0  0  0  0  0
   -5.3136    6.5897    0.0000 H   0  0  0  0  0  0  0  0  0  0  0  0
   -6.8531    7.6061    0.0000 O   0  0  0  0  0  0  0  0  0  0  0  0
   -5.7261    7.3041    0.0000 F   0  0  0  0  0  0  0  0  0  0  0  0
   -7.1550    6.4791    0.0000 F   0  0  0  0  0  0  0  0  0  0  0  0
   -6.7425    5.7647    0.0000 H   0  0  0  0  0  0  0  0  0  0  0  0
   -7.6781    7.6061    0.0000 C   0  0  0  0  0  0  0  0  0  0  0  0
  1  3  1  0  0  0  0 
  3  7  1  0  0  0  0 
  3  5  1  0  0  0  0 
  5  9  1  0  0  0  0 
  1  2  1  0  0  0  0 
  3  6  1  0  0  0  0 
  1  4  1  0  0  0  0 
  1  8  1  0  0  0  0 
M  END
> <Spectrum 19F 0>
-235.5;0.5t;1|-86.0;1.0d;5|-86.0;1.0d;6|

> <Temperature [K]>
0:298 

> <nmrshiftdb2 ID>
60007544

> <Field Strength [MHz]>
0:141.5094416011653 

> <Solvent>
0:Chloroform-D1 (CDCl3) 

> <Assignment Method>
0:1H, H,H-COSY, H,H-NOESY, H,C-HMQC, H,C-HMBC, DEPTQ, 1H, 13C, 1H, H,H-COSY 

$$$$
2,2,2-Trifluoroethyl methyl ether
  CDK     02062313232D
nmrshiftdb2 60007545
  9  8  0  0  0  0  0  0  0  0999 V2000
   -6.0281    6.1772    0.0000 C   0  0  0  0  0  0  0  0  0  0  0  0
   -5.6156    5.4627    0.0000 O   0  0  0  0  0  0  0  0  0  0  0  0
   -6.4406    6.8916    0.0000 C   0  0  0  0  0  0  0  0  0  0  0  0
   -5.3136    6.5897    0.0000 H   0  0  0  0  0  0  0  0  0  0  0  0
   -6.8531    7.6061    0.0000 F   0  0  0  0  0  0  0  0  0  0  0  0
   -5.7261    7.3041    0.0000 F   0  0  0  0  0  0  0  0  0  0  0  0
   -7.1550    6.4791    0.0000 F   0  0  0  0  0  0  0  0  0  0  0  0
   -6.7425    5.7647    0.0000 H   0  0  0  0  0  0  0  0  0  0  0  0
   -4.7905    5.4627    0.0000 C   0  0  0  0  0  0  0  0  0  0  0  0
  1  3  1  0  0  0  0 
  3  7  1  0  0  0  0 
  3  6  1  0  0  0  0 
  1  4  1  0  0  0  0 
  1  8  1  0  0  0  0 
  1  2  1  0  0  0  0 
  2  9  1  0  0  0  0 
  3  5  1  0  0  0  0 
M  END
> <Spectrum 19F 0>
-73.3;1.0S;4|-73.3;1.0S;5|-73.3;1.0S;6|

> <Temperature [K]>
0:298 

> <nmrshiftdb2 ID>
60007545

> <Field Strength [MHz]>
0:141.5094416011653 

> <Solvent>
0:Chloroform-D1 (CDCl3) 

> <Assignment Method>
0:1H, H,H-COSY, H,H-NOESY, H,C-HMQC, H,C-HMBC, DEPTQ, 1H, 13C, 1H, H,H-COSY 

$$$$
461-57-4
  CDK     02062313232D
nmrshiftdb2 60007546
  9  8  0  0  0  0  0  0  0  0999 V2000
   -6.0281    6.1772    0.0000 C   0  0  0  0  0  0  0  0  0  0  0  0
   -5.6156    5.4627    0.0000 O   0  0  0  0  0  0  0  0  0  0  0  0
   -6.4406    6.8916    0.0000 C   0  0  0  0  0  0  0  0  0  0  0  0
   -5.3136    6.5897    0.0000 H   0  0  0  0  0  0  0  0  0  0  0  0
   -6.8531    7.6061    0.0000 H   0  0  0  0  0  0  0  0  0  0  0  0
   -5.7261    7.3041    0.0000 F   0  0  0  0  0  0  0  0  0  0  0  0
   -7.1550    6.4791    0.0000 F   0  0  0  0  0  0  0  0  0  0  0  0
   -6.7425    5.7647    0.0000 H   0  0  0  0  0  0  0  0  0  0  0  0
   -4.7905    5.4627    0.0000 C   0  0  0  0  0  0  0  0  0  0  0  0
  1  3  1  0  0  0  0 
  3  7  1  0  0  0  0 
  3  6  1  0  0  0  0 
  1  4  1  0  0  0  0 
  1  8  1  0  0  0  0 
  1  2  1  0  0  0  0 
  2  9  1  0  0  0  0 
  3  5  1  0  0  0  0 
M  END
> <Spectrum 19F 0>
-126.5;0.0S;5|-126.5;0.0S;6|

> <Temperature [K]>
0:298 

> <nmrshiftdb2 ID>
60007546

> <Field Strength [MHz]>
0:141.5094416011653 

> <Solvent>
0:Chloroform-D1 (CDCl3) 

> <Assignment Method>
0:1H, H,H-COSY, H,H-NOESY, H,C-HMQC, H,C-HMBC, DEPTQ, 1H, 13C, 1H, H,H-COSY 

$$$$
Hexafluoride, Sulfur; Sulfur Hexafluoride
  CDK     02062313232D
nmrshiftdb2 60007547
  7  6  0  0  0  0  0  0  0  0999 V2000
   -8.9353   11.4898    0.0000 S   0  0  0  0  0  0  0  0  0  0  0  0
   -8.5228   12.2042    0.0000 F   0  0  0  0  0  0  0  0  0  0  0  0
   -9.3478   10.7753    0.0000 F   0  0  0  0  0  0  0  0  0  0  0  0
   -8.5228   10.7753    0.0000 F   0  0  0  0  0  0  0  0  0  0  0  0
   -8.1103   11.4898    0.0000 F   0  0  0  0  0  0  0  0  0  0  0  0
   -9.3478   12.2042    0.0000 F   0  0  0  0  0  0  0  0  0  0  0  0
   -9.7603   11.4898    0.0000 F   0  0  0  0  0  0  0  0  0  0  0  0
  1  2  1  0  0  0  0 
  1  3  1  0  0  0  0 
  1  4  1  0  0  0  0 
  1  5  1  0  0  0  0 
  1  6  1  0  0  0  0 
  1  7  1  0  0  0  0 
M  END
> <Spectrum 19F 0>
47.0;1.0S;1|47.0;1.0S;2|47.0;1.0S;3|47.0;1.0S;4|47.0;1.0S;5|47.0;1.0S;6|

> <Temperature [K]>
0:298 

> <nmrshiftdb2 ID>
60007547

> <Field Strength [MHz]>
0:141.5094416011653 

> <Solvent>
0:Chloroform-D1 (CDCl3) 

> <Assignment Method>
0:1H, H,H-COSY, H,H-NOESY, H,C-HMQC, H,C-HMBC, DEPTQ, 1H, 13C, 1H, H,H-COSY 

$$$$
bis(trifluoroacetyl) peroxide
  CDK     02062313232D
nmrshiftdb2 60007548
 14 13  0  0  0  0  0  0  0  0999 V2000
  -13.2191   18.3507    0.0000 C   0  0  0  0  0  0  0  0  0  0  0  0
  -13.2191   17.5257    0.0000 C   0  0  0  0  0  0  0  0  0  0  0  0
  -13.9335   17.1132    0.0000 O   0  0  0  0  0  0  0  0  0  0  0  0
  -12.5046   17.1132    0.0000 O   0  0  0  0  0  0  0  0  0  0  0  0
  -13.9335   16.2882    0.0000 O   0  0  0  0  0  0  0  0  0  0  0  0
  -14.6480   15.8757    0.0000 C   0  0  0  0  0  0  0  0  0  0  0  0
  -15.3625   16.2882    0.0000 O   0  0  0  0  0  0  0  0  0  0  0  0
  -14.6480   15.0507    0.0000 C   0  0  0  0  0  0  0  0  0  0  0  0
  -14.6480   14.2257    0.0000 F   0  0  0  0  0  0  0  0  0  0  0  0
  -13.8230   15.0507    0.0000 F   0  0  0  0  0  0  0  0  0  0  0  0
  -15.4730   15.0507    0.0000 F   0  0  0  0  0  0  0  0  0  0  0  0
  -13.2191   19.1757    0.0000 F   0  0  0  0  0  0  0  0  0  0  0  0
  -12.3941   18.3507    0.0000 F   0  0  0  0  0  0  0  0  0  0  0  0
  -14.0441   18.3507    0.0000 F   0  0  0  0  0  0  0  0  0  0  0  0
  1  2  1  0  0  0  0 
  6  8  1  0  0  0  0 
  8  9  1  0  0  0  0 
  8 10  1  0  0  0  0 
  8 11  1  0  0  0  0 
  1 12  1  0  0  0  0 
  1 13  1  0  0  0  0 
  1 14  1  0  0  0  0 
  2  4  2  0  0  0  0 
  6  7  2  0  0  0  0 
  5  6  1  0  0  0  0 
  2  3  1  0  0  0  0 
  3  5  1  0  0  0  0 
M  END
> <Spectrum 19F 0>
-78.0;1.0S;8|-78.0;1.0S;9|-78.0;1.0S;10|-78.0;1.0S;11|-78.0;1.0S;12|-78.0;1.0S;13|

> <Temperature [K]>
0:298 

> <nmrshiftdb2 ID>
60007548

> <Field Strength [MHz]>
0:141.5094416011653 

> <Solvent>
0:Chloroform-D1 (CDCl3) 

> <Assignment Method>
0:1H, H,H-COSY, H,H-NOESY, H,C-HMQC, H,C-HMBC, DEPTQ, 1H, 13C, 1H, H,H-COSY 

$$$$
trifluoroperacetic acid
  CDK     02062313232D
nmrshiftdb2 60007549
  9  8  0  0  0  0  0  0  0  0999 V2000
  -13.2191   17.5257    0.0000 H   0  0  0  0  0  0  0  0  0  0  0  0
  -13.9335   17.1132    0.0000 O   0  0  0  0  0  0  0  0  0  0  0  0
  -13.9335   16.2882    0.0000 O   0  0  0  0  0  0  0  0  0  0  0  0
  -14.6480   15.8757    0.0000 C   0  0  0  0  0  0  0  0  0  0  0  0
  -15.3625   16.2882    0.0000 O   0  0  0  0  0  0  0  0  0  0  0  0
  -14.6480   15.0507    0.0000 C   0  0  0  0  0  0  0  0  0  0  0  0
  -14.6480   14.2257    0.0000 F   0  0  0  0  0  0  0  0  0  0  0  0
  -13.8230   15.0507    0.0000 F   0  0  0  0  0  0  0  0  0  0  0  0
  -15.4730   15.0507    0.0000 F   0  0  0  0  0  0  0  0  0  0  0  0
  4  6  1  0  0  0  0 
  6  7  1  0  0  0  0 
  6  8  1  0  0  0  0 
  6  9  1  0  0  0  0 
  4  5  2  0  0  0  0 
  3  4  1  0  0  0  0 
  2  3  1  0  0  0  0 
  1  2  1  0  0  0  0 
M  END
> <Spectrum 19F 0>
-78.7;0.0S;6|-78.7;0.0S;7|-78.7;0.0S;8|

> <Temperature [K]>
0:298 

> <nmrshiftdb2 ID>
60007549

> <Field Strength [MHz]>
0:141.5094416011653 

> <Solvent>
0:Chloroform-D1 (CDCl3) 

> <Assignment Method>
0:1H, H,H-COSY, H,H-NOESY, H,C-HMQC, H,C-HMBC, DEPTQ, 1H, 13C, 1H, H,H-COSY 

$$$$
2356-53-8
  CDK     02062313232D
nmrshiftdb2 60007550
 12 11  0  0  0  0  0  0  0  0999 V2000
   -1.4939    0.0793    0.0000 C   0  0  0  0  0  0  0  0  0  0  0  0
   -0.7794    0.4918    0.0000 C   0  0  0  0  0  0  0  0  0  0  0  0
   -2.2084   -0.3331    0.0000 Cl  0  0  0  0  0  0  0  0  0  0  0  0
   -1.9064    0.7938    0.0000 F   0  0  0  0  0  0  0  0  0  0  0  0
   -0.0650    0.9043    0.0000 O   0  0  0  0  0  0  0  0  0  0  0  0
   -0.3669   -0.2225    0.0000 Cl  0  0  0  0  0  0  0  0  0  0  0  0
   -0.0650    1.7293    0.0000 C   0  0  0  0  0  0  0  0  0  0  0  0
   -1.1919    1.2063    0.0000 F   0  0  0  0  0  0  0  0  0  0  0  0
   -1.0814   -0.6350    0.0000 F   0  0  0  0  0  0  0  0  0  0  0  0
   -0.0650    2.5543    0.0000 F   0  0  0  0  0  0  0  0  0  0  0  0
    0.7599    1.7293    0.0000 F   0  0  0  0  0  0  0  0  0  0  0  0
   -0.8900    1.7293    0.0000 F   0  0  0  0  0  0  0  0  0  0  0  0
  1  2  1  0  0  0  0 
  1  4  1  0  0  0  0 
  2  6  1  0  0  0  0 
  1  3  1  0  0  0  0 
  2  5  1  0  0  0  0 
  5  7  1  0  0  0  0 
  2  8  1  0  0  0  0 
  1  9  1  0  0  0  0 
  7 10  1  0  0  0  0 
  7 11  1  0  0  0  0 
  7 12  1  0  0  0  0 
M  END
> <Spectrum 19F 0>
-78.2;0.333333S;7|-71.9;0.666667S;3|-71.9;0.666667S;8|-56.1;1.0S;9|-56.1;1.0S;10|-56.1;1.0S;11|

> <Temperature [K]>
0:298 

> <nmrshiftdb2 ID>
60007550

> <Field Strength [MHz]>
0:141.5094416011653 

> <Solvent>
0:Chloroform-D1 (CDCl3) 

> <Assignment Method>
0:1H, H,H-COSY, H,H-NOESY, H,C-HMQC, H,C-HMBC, DEPTQ, 1H, 13C, 1H, H,H-COSY 

$$$$
trifluoromethyl hypofluoride; trifluoromethyl hypofluorite
  CDK     02062313232D
nmrshiftdb2 60007551
  6  5  0  0  0  0  0  0  0  0999 V2000
   -0.5580    0.7812    0.0000 F   0  0  0  0  0  0  0  0  0  0  0  0
   -1.2725    1.1937    0.0000 O   0  0  0  0  0  0  0  0  0  0  0  0
   -1.9869    0.7811    0.0000 C   0  0  0  0  0  0  0  0  0  0  0  0
   -1.7320   -0.0034    0.0000 F   0  0  0  0  0  0  0  0  0  0  0  0
   -2.6544    0.2962    0.0000 F   0  0  0  0  0  0  0  0  0  0  0  0
   -2.7014    1.1936    0.0000 F   0  0  0  0  0  0  0  0  0  0  0  0
  2  3  1  0  0  0  0 
  3  4  1  0  0  0  0 
  3  5  1  0  0  0  0 
  3  6  1  0  0  0  0 
  1  2  1  0  0  0  0 
M  END
> <Spectrum 19F 0>
147.1;0.0S;0|-72.3;0.0S;3|-72.3;0.0S;4|-72.3;0.0S;5|

> <Temperature [K]>
0:298 1:298 2:298 

> <nmrshiftdb2 ID>
60007551

> <Field Strength [MHz]>
0:141.5094416011653 1:141.5094416011653 2:141.5094416011653 

> <Spectrum 19F 1>
-71.8;1.0S;3|-71.8;1.0S;4|-71.8;1.0S;5|146.78;0.333333S;0|

> <Solvent>
0:Chloroform-D1 (CDCl3) 1:CFCl3 2:SF6 

> <Assignment Method>
0:1H, H,H-COSY, H,H-NOESY, H,C-HMQC, H,C-HMBC, DEPTQ, 1H, 13C, 1H, H,H-COSY 1:1H, H,H-COSY, H,H-NOESY, H,C-HMQC, H,C-HMBC, DEPTQ, 1H, 13C, 1H, H,H-COSY 2:1H, H,H-COSY, H,H-NOESY, H,C-HMQC, H,C-HMBC, DEPTQ, 1H, 13C, 1H, H,H-COSY 

> <Spectrum 19F 2>
-71.1;1.0S;3|-71.1;1.0S;4|-71.1;1.0S;5|149.9;0.333333S;0|

$$$$
1,1,2,2,2-pentafluoroethyl hypofluorite; CF3CF2OF
  CDK     02062313232D
nmrshiftdb2 60007552
  9  8  0  0  0  0  0  0  0  0999 V2000
   -1.4794    0.3761    0.0000 C   0  0  0  0  0  0  0  0  0  0  0  0
   -1.4794    1.2011    0.0000 C   0  0  0  0  0  0  0  0  0  0  0  0
   -1.4794   -0.4488    0.0000 O   0  0  0  0  0  0  0  0  0  0  0  0
   -2.1939   -0.8613    0.0000 F   0  0  0  0  0  0  0  0  0  0  0  0
   -0.6544    0.3761    0.0000 F   0  0  0  0  0  0  0  0  0  0  0  0
   -2.3044    0.3761    0.0000 F   0  0  0  0  0  0  0  0  0  0  0  0
   -1.4794    2.0261    0.0000 F   0  0  0  0  0  0  0  0  0  0  0  0
   -0.6544    1.2011    0.0000 F   0  0  0  0  0  0  0  0  0  0  0  0
   -2.3044    1.2011    0.0000 F   0  0  0  0  0  0  0  0  0  0  0  0
  2  1  1  0  0  0  0 
  1  3  1  0  0  0  0 
  3  4  1  0  0  0  0 
  1  5  1  0  0  0  0 
  1  6  1  0  0  0  0 
  2  7  1  0  0  0  0 
  2  8  1  0  0  0  0 
  2  9  1  0  0  0  0 
M  END
> <Spectrum 19F 0>
-82.1;1.0S;4|-82.1;1.0S;5|-97.9;0.666667S;6|-97.9;0.666667S;7|-97.9;0.666667S;8|139.4;0.333333S;3|

> <Temperature [K]>
0:298 1:298 

> <nmrshiftdb2 ID>
60007552

> <Field Strength [MHz]>
0:141.5094416011653 1:141.5094416011653 

> <Spectrum 19F 1>
-97.55;0.666667S;6|-97.55;0.666667S;7|-97.55;0.666667S;8|-81.71;1.0S;4|-81.71;1.0S;5|139.04;0.333333S;3|

> <Solvent>
0:Chloroform-D1 (CDCl3) 1:CFCl3 

> <Assignment Method>
0:1H, H,H-COSY, H,H-NOESY, H,C-HMQC, H,C-HMBC, DEPTQ, 1H, 13C, 1H, H,H-COSY 1:1H, H,H-COSY, H,H-NOESY, H,C-HMQC, H,C-HMBC, DEPTQ, 1H, 13C, 1H, H,H-COSY 

$$$$
fluoroxy-perfluoropropane; octafluoropropanol
  CDK     02062313232D
nmrshiftdb2 60007553
 12 11  0  0  0  0  0  0  0  0999 V2000
   -0.9215    3.6678    0.0000 F   0  0  0  0  0  0  0  0  0  0  0  0
   -0.9215    2.8428    0.0000 C   0  0  0  0  0  0  0  0  0  0  0  0
   -0.9215    2.0178    0.0000 C   0  0  0  0  0  0  0  0  0  0  0  0
   -0.9215    1.1928    0.0000 C   0  0  0  0  0  0  0  0  0  0  0  0
   -0.9215    0.3678    0.0000 O   0  0  0  0  0  0  0  0  0  0  0  0
   -0.2070   -0.0446    0.0000 F   0  0  0  0  0  0  0  0  0  0  0  0
   -1.7465    1.1928    0.0000 F   0  0  0  0  0  0  0  0  0  0  0  0
   -0.0965    1.1928    0.0000 F   0  0  0  0  0  0  0  0  0  0  0  0
   -1.7465    2.0178    0.0000 F   0  0  0  0  0  0  0  0  0  0  0  0
   -0.0965    2.0178    0.0000 F   0  0  0  0  0  0  0  0  0  0  0  0
   -0.0965    2.8428    0.0000 F   0  0  0  0  0  0  0  0  0  0  0  0
   -1.7465    2.8428    0.0000 F   0  0  0  0  0  0  0  0  0  0  0  0
  2  3  1  0  0  0  0 
  3  4  1  0  0  0  0 
  4  5  1  0  0  0  0 
  5  6  1  0  0  0  0 
  4  7  1  0  0  0  0 
  4  8  1  0  0  0  0 
  3  9  1  0  0  0  0 
  3 10  1  0  0  0  0 
  2 11  1  0  0  0  0 
  1  2  1  0  0  0  0 
  2 12  1  0  0  0  0 
M  END
> <Spectrum 19F 0>
-82.5;1.0S;0|-82.5;1.0S;10|-82.5;1.0S;11|-127.0;0.666667S;8|-127.0;0.666667S;9|-93.9;0.666667S;6|-93.9;0.666667S;7|144.3;0.333333S;5|

> <Temperature [K]>
0:298 

> <nmrshiftdb2 ID>
60007553

> <Field Strength [MHz]>
0:141.5094416011653 

> <Solvent>
0:Chloroform-D1 (CDCl3) 

> <Assignment Method>
0:1H, H,H-COSY, H,H-NOESY, H,C-HMQC, H,C-HMBC, DEPTQ, 1H, 13C, 1H, H,H-COSY 

$$$$
2-fluoroxy-perfluoropropane; SCHEMBL10657500
  CDK     02062313232D
nmrshiftdb2 60007554
 12 11  0  0  0  0  0  0  0  0999 V2000
   -0.1358    1.9854    0.0000 C   0  0  0  0  0  0  0  0  0  0  0  0
   -0.1358    1.1604    0.0000 C   0  0  0  0  0  0  0  0  0  0  0  0
   -0.1358    2.8104    0.0000 C   0  0  0  0  0  0  0  0  0  0  0  0
   -0.9608    1.9854    0.0000 O   0  0  0  0  0  0  0  0  0  0  0  0
    0.6891    1.9854    0.0000 F   0  0  0  0  0  0  0  0  0  0  0  0
   -1.3733    2.6999    0.0000 F   0  0  0  0  0  0  0  0  0  0  0  0
   -0.1358    3.6354    0.0000 F   0  0  0  0  0  0  0  0  0  0  0  0
    0.6891    2.8104    0.0000 F   0  0  0  0  0  0  0  0  0  0  0  0
   -0.9608    2.8104    0.0000 F   0  0  0  0  0  0  0  0  0  0  0  0
   -0.1358    0.3354    0.0000 F   0  0  0  0  0  0  0  0  0  0  0  0
    0.6891    1.1604    0.0000 F   0  0  0  0  0  0  0  0  0  0  0  0
   -0.9608    1.1604    0.0000 F   0  0  0  0  0  0  0  0  0  0  0  0
  2  1  1  0  0  0  0 
  1  3  1  0  0  0  0 
  1  4  1  0  0  0  0 
  4  6  1  0  0  0  0 
  1  5  1  0  0  0  0 
  3  7  1  0  0  0  0 
  3  8  1  0  0  0  0 
  3  9  1  0  0  0  0 
  2 10  1  0  0  0  0 
  2 11  1  0  0  0  0 
  2 12  1  0  0  0  0 
M  END
> <Spectrum 19F 0>
-75.6;1.0S;6|-75.6;1.0S;7|-75.6;1.0S;8|-75.6;1.0S;9|-75.6;1.0S;10|-75.6;1.0S;11|-137.4;0.166667S;4|153.9;0.166667S;5|

> <Temperature [K]>
0:298 

> <nmrshiftdb2 ID>
60007554

> <Field Strength [MHz]>
0:141.5094416011653 

> <Solvent>
0:Chloroform-D1 (CDCl3) 

> <Assignment Method>
0:1H, H,H-COSY, H,H-NOESY, H,C-HMQC, H,C-HMBC, DEPTQ, 1H, 13C, 1H, H,H-COSY 

$$$$
perfluoro-t-butyl hypofluorite
  CDK     02062313232D
nmrshiftdb2 60007555
 15 14  0  0  0  0  0  0  0  0999 V2000
   -1.8063    1.0504    0.0000 C   0  0  0  0  0  0  0  0  0  0  0  0
   -1.0918    1.4629    0.0000 C   0  0  0  0  0  0  0  0  0  0  0  0
   -0.3774    1.8754    0.0000 C   0  0  0  0  0  0  0  0  0  0  0  0
   -1.5043    2.1774    0.0000 O   0  0  0  0  0  0  0  0  0  0  0  0
   -0.6793    0.7484    0.0000 C   0  0  0  0  0  0  0  0  0  0  0  0
   -2.5208    0.6379    0.0000 F   0  0  0  0  0  0  0  0  0  0  0  0
   -1.3938    0.3359    0.0000 F   0  0  0  0  0  0  0  0  0  0  0  0
   -2.2188    1.7649    0.0000 F   0  0  0  0  0  0  0  0  0  0  0  0
    0.3370    2.2879    0.0000 F   0  0  0  0  0  0  0  0  0  0  0  0
    0.0350    1.1609    0.0000 F   0  0  0  0  0  0  0  0  0  0  0  0
   -0.7899    2.5899    0.0000 F   0  0  0  0  0  0  0  0  0  0  0  0
   -0.2668    0.0339    0.0000 F   0  0  0  0  0  0  0  0  0  0  0  0
    0.1410    0.6622    0.0000 F   0  0  0  0  0  0  0  0  0  0  0  0
   -1.0149   -0.0052    0.0000 F   0  0  0  0  0  0  0  0  0  0  0  0
   -2.3293    2.1774    0.0000 F   0  0  0  0  0  0  0  0  0  0  0  0
  2  1  1  0  0  0  0 
  2  3  1  0  0  0  0 
  2  5  1  0  0  0  0 
  1  6  1  0  0  0  0 
  1  7  1  0  0  0  0 
  1  8  1  0  0  0  0 
  3  9  1  0  0  0  0 
  3 10  1  0  0  0  0 
  3 11  1  0  0  0  0 
  5 12  1  0  0  0  0 
  5 13  1  0  0  0  0 
  5 14  1  0  0  0  0 
  2  4  1  0  0  0  0 
  4 15  1  0  0  0  0 
M  END
> <Spectrum 19F 0>
-69.5;1.0S;5|-69.5;1.0S;6|-69.5;1.0S;7|-69.5;1.0S;8|-69.5;1.0S;9|-69.5;1.0S;10|-69.5;1.0S;11|-69.5;1.0S;12|-69.5;1.0S;13|149.6;0.111111S;14|

> <Temperature [K]>
0:298 

> <nmrshiftdb2 ID>
60007555

> <Field Strength [MHz]>
0:141.5094416011653 

> <Solvent>
0:Chloroform-D1 (CDCl3) 

> <Assignment Method>
0:1H, H,H-COSY, H,H-NOESY, H,C-HMQC, H,C-HMBC, DEPTQ, 1H, 13C, 1H, H,H-COSY 

$$$$
1-fluoroxy-2-nitroperfluoroethane
  CDK     02062313232D
nmrshiftdb2 60007556
 11 10  0  0  0  0  0  0  0  0999 V2000
    0.2125    1.6605    0.0000 C   0  0  0  0  0  0  0  0  0  0  0  0
   -0.1999    0.9460    0.0000 C   0  0  0  0  0  0  0  0  0  0  0  0
   -0.5019    2.0730    0.0000 F   0  0  0  0  0  0  0  0  0  0  0  0
    0.9270    1.2480    0.0000 F   0  0  0  0  0  0  0  0  0  0  0  0
   -0.9144    1.3585    0.0000 F   0  0  0  0  0  0  0  0  0  0  0  0
    0.5145    0.5335    0.0000 F   0  0  0  0  0  0  0  0  0  0  0  0
    0.6250    2.3749    0.0000 O   0  0  0  0  0  0  0  0  0  0  0  0
    0.2125    3.0894    0.0000 F   0  0  0  0  0  0  0  0  0  0  0  0
   -0.6124    0.2315    0.0000 N   0  3  0  0  0  0  0  0  0  0  0  0
   -0.1999   -0.4829    0.0000 O   0  5  0  0  0  0  0  0  0  0  0  0
   -1.4374    0.2315    0.0000 O   0  0  0  0  0  0  0  0  0  0  0  0
  2  1  1  0  0  0  0 
  1  3  1  0  0  0  0 
  1  4  1  0  0  0  0 
  2  5  1  0  0  0  0 
  2  6  1  0  0  0  0 
  1  7  1  0  0  0  0 
  7  8  1  0  0  0  0 
  2  9  1  0  0  0  0 
  9 10  1  0  0  0  0 
  9 11  2  0  0  0  0 
M  CHG  1   9   1
M  CHG  1  10  -1
M  END
> <Spectrum 19F 0>
-98.9;1.0S;4|-98.9;1.0S;5|-93.4;1.0S;2|-93.4;1.0S;3|150.6;0.5S;7|

> <Temperature [K]>
0:298 

> <nmrshiftdb2 ID>
60007556

> <Field Strength [MHz]>
0:141.5094416011653 

> <Solvent>
0:Chloroform-D1 (CDCl3) 

> <Assignment Method>
0:1H, H,H-COSY, H,H-NOESY, H,C-HMQC, H,C-HMBC, DEPTQ, 1H, 13C, 1H, H,H-COSY 

$$$$
1-chloro-2-fluoroxy-perfluoroethane; SCHEMBL9493379
  CDK     02062313232D
nmrshiftdb2 60007557
  9  8  0  0  0  0  0  0  0  0999 V2000
   -0.3342    1.3651    0.0000 C   0  0  0  0  0  0  0  0  0  0  0  0
   -0.3342    0.5401    0.0000 C   0  0  0  0  0  0  0  0  0  0  0  0
   -0.3342   -0.2848    0.0000 O   0  0  0  0  0  0  0  0  0  0  0  0
   -1.0487   -0.6973    0.0000 F   0  0  0  0  0  0  0  0  0  0  0  0
    0.4907    0.5401    0.0000 F   0  0  0  0  0  0  0  0  0  0  0  0
   -1.1592    0.5401    0.0000 F   0  0  0  0  0  0  0  0  0  0  0  0
   -0.3342    2.1901    0.0000 F   0  0  0  0  0  0  0  0  0  0  0  0
    0.4907    1.3651    0.0000 F   0  0  0  0  0  0  0  0  0  0  0  0
   -1.1592    1.3651    0.0000 Cl  0  0  0  0  0  0  0  0  0  0  0  0
  1  2  1  0  0  0  0 
  2  3  1  0  0  0  0 
  3  4  1  0  0  0  0 
  2  5  1  0  0  0  0 
  2  6  1  0  0  0  0 
  1  7  1  0  0  0  0 
  1  8  1  0  0  0  0 
  1  9  1  0  0  0  0 
M  END
> <Spectrum 19F 0>
-69.4;1.0S;6|-69.4;1.0S;7|-95.9;1.0S;4|-95.9;1.0S;5|140.2;0.5S;3|

> <Temperature [K]>
0:298 

> <nmrshiftdb2 ID>
60007557

> <Field Strength [MHz]>
0:141.5094416011653 

> <Solvent>
0:Chloroform-D1 (CDCl3) 

> <Assignment Method>
0:1H, H,H-COSY, H,H-NOESY, H,C-HMQC, H,C-HMBC, DEPTQ, 1H, 13C, 1H, H,H-COSY 

$$$$
1,2-DICHLORO-1,2-DIFLUOROETHYLENE
  CDK     02062313232D
nmrshiftdb2 60007558
  6  5  0  0  0  0  0  0  0  0999 V2000
   -1.7633    0.6250    0.0000 C   0  0  0  0  0  0  0  0  0  0  0  0
   -1.0097    0.9605    0.0000 C   0  0  0  0  0  0  0  0  0  0  0  0
   -0.9234    1.7810    0.0000 F   0  0  0  0  0  0  0  0  0  0  0  0
   -0.3422    0.4756    0.0000 Cl  0  0  0  0  0  0  0  0  0  0  0  0
   -2.4308    1.1099    0.0000 F   0  0  0  0  0  0  0  0  0  0  0  0
   -1.8496   -0.1954    0.0000 Cl  0  0  0  0  0  0  0  0  0  0  0  0
  1  2  2  0  0  0  0 
  2  3  1  0  0  0  0 
  1  5  1  0  0  0  0 
  1  6  1  0  0  0  0 
  2  4  1  0  0  0  0 
M  END
> <Spectrum 19F 0>
-105.6;0.0S;2|-105.6;0.0S;4|

> <Temperature [K]>
0:298 

> <nmrshiftdb2 ID>
60007558

> <Field Strength [MHz]>
0:141.5094416011653 

> <Solvent>
0:Chloroform-D1 (CDCl3) 

> <Assignment Method>
0:1H, H,H-COSY, H,H-NOESY, H,C-HMQC, H,C-HMBC, DEPTQ, 1H, 13C, 1H, H,H-COSY 

$$$$
1,2-DICHLORO-1,2-DIFLUOROETHYLENE; 1,2-DICHLORO-1,2-DIFLUOROETHYLENE-TRANS
  CDK     02062313232D
nmrshiftdb2 60007559
  6  5  0  0  0  0  0  0  0  0999 V2000
   -0.8928    0.5133    0.0000 C   0  0  0  0  0  0  0  0  0  0  0  0
   -0.1391    0.8489    0.0000 C   0  0  0  0  0  0  0  0  0  0  0  0
   -0.0529    1.6694    0.0000 Cl  0  0  0  0  0  0  0  0  0  0  0  0
    0.5282    0.3640    0.0000 F   0  0  0  0  0  0  0  0  0  0  0  0
   -1.5602    0.9983    0.0000 F   0  0  0  0  0  0  0  0  0  0  0  0
   -0.9790   -0.3070    0.0000 Cl  0  0  0  0  0  0  0  0  0  0  0  0
  1  2  2  0  0  0  0 
  2  4  1  0  0  0  0 
  1  5  1  0  0  0  0 
  2  3  1  0  0  0  0 
  1  6  1  0  0  0  0 
M  END
> <Spectrum 19F 0>
-120.1;0.0S;3|-120.1;0.0S;4|

> <Temperature [K]>
0:298 

> <nmrshiftdb2 ID>
60007559

> <Field Strength [MHz]>
0:141.5094416011653 

> <Solvent>
0:Chloroform-D1 (CDCl3) 

> <Assignment Method>
0:1H, H,H-COSY, H,H-NOESY, H,C-HMQC, H,C-HMBC, DEPTQ, 1H, 13C, 1H, H,H-COSY 

$$$$
Trifluoromethyl trifluorovinyl ether
  CDK     02062313232D
nmrshiftdb2 60007599
 10  9  0  0  0  0  0  0  0  0999 V2000
    0.5251    1.8975    0.0000 O   0  0  0  0  0  0  0  0  0  0  0  0
    0.1126    2.6119    0.0000 C   0  0  0  0  0  0  0  0  0  0  0  0
    0.1126    1.1830    0.0000 C   0  0  0  0  0  0  0  0  0  0  0  0
   -0.7123    1.1830    0.0000 C   0  0  0  0  0  0  0  0  0  0  0  0
   -1.1248    0.4685    0.0000 F   0  0  0  0  0  0  0  0  0  0  0  0
   -1.1248    1.8975    0.0000 F   0  0  0  0  0  0  0  0  0  0  0  0
    0.5251    0.4685    0.0000 F   0  0  0  0  0  0  0  0  0  0  0  0
   -0.2998    3.3264    0.0000 F   0  0  0  0  0  0  0  0  0  0  0  0
    0.8271    3.0244    0.0000 F   0  0  0  0  0  0  0  0  0  0  0  0
   -0.6018    2.1994    0.0000 F   0  0  0  0  0  0  0  0  0  0  0  0
  2  1  1  0  0  0  0 
  1  3  1  0  0  0  0 
  3  4  2  0  0  0  0 
  4  5  1  0  0  0  0 
  4  6  1  0  0  0  0 
  3  7  1  0  0  0  0 
  2  8  1  0  0  0  0 
  2  9  1  0  0  0  0 
  2 10  1  0  0  0  0 
M  END
> <Spectrum 19F 0>
-141.2;0.333333S;6|-119.2;0.333333S;4|-126.9;0.333333S;5|-64.3;1.0S;7|-64.3;1.0S;8|-64.3;1.0S;9|

> <Temperature [K]>
0:298 

> <nmrshiftdb2 ID>
60007599

> <Field Strength [MHz]>
0:141.5094416011653 

> <Solvent>
0:Chloroform-D1 (CDCl3) 

> <Assignment Method>
0:1H, H,H-COSY, H,H-NOESY, H,C-HMQC, H,C-HMBC, DEPTQ, 1H, 13C, 1H, H,H-COSY 

$$$$
1623-05-8
  CDK     02062313232D
nmrshiftdb2 60007600
 16 15  0  0  0  0  0  0  0  0999 V2000
    1.2418    1.2666    0.0000 C   0  0  0  0  0  0  0  0  0  0  0  0
    0.4168    1.2666    0.0000 C   0  0  0  0  0  0  0  0  0  0  0  0
   -0.4081    1.2666    0.0000 C   0  0  0  0  0  0  0  0  0  0  0  0
   -1.2331    1.2666    0.0000 O   0  0  0  0  0  0  0  0  0  0  0  0
   -1.6456    1.9810    0.0000 C   0  0  0  0  0  0  0  0  0  0  0  0
    2.0668    1.2666    0.0000 F   0  0  0  0  0  0  0  0  0  0  0  0
    1.2418    2.0916    0.0000 F   0  0  0  0  0  0  0  0  0  0  0  0
    1.2418    0.4416    0.0000 F   0  0  0  0  0  0  0  0  0  0  0  0
    0.4168    2.0916    0.0000 F   0  0  0  0  0  0  0  0  0  0  0  0
    0.4168    0.4416    0.0000 F   0  0  0  0  0  0  0  0  0  0  0  0
   -0.4081    2.0916    0.0000 F   0  0  0  0  0  0  0  0  0  0  0  0
   -0.4081    0.4416    0.0000 F   0  0  0  0  0  0  0  0  0  0  0  0
   -2.4706    1.9810    0.0000 C   0  0  0  0  0  0  0  0  0  0  0  0
   -2.8831    1.2666    0.0000 F   0  0  0  0  0  0  0  0  0  0  0  0
   -2.8831    2.6955    0.0000 F   0  0  0  0  0  0  0  0  0  0  0  0
   -1.2331    2.6955    0.0000 F   0  0  0  0  0  0  0  0  0  0  0  0
  1  2  1  0  0  0  0 
  2  3  1  0  0  0  0 
  1  6  1  0  0  0  0 
  1  7  1  0  0  0  0 
  1  8  1  0  0  0  0 
  2  9  1  0  0  0  0 
  2 10  1  0  0  0  0 
  3 11  1  0  0  0  0 
  3 12  1  0  0  0  0 
  3  4  1  0  0  0  0 
  4  5  1  0  0  0  0 
  5 13  2  0  0  0  0 
 13 15  1  0  0  0  0 
 13 14  1  0  0  0  0 
  5 16  1  0  0  0  0 
M  END
> <Spectrum 19F 0>
-84.8;1.0S;5|-84.8;1.0S;6|-84.8;1.0S;7|-132.6;0.666667S;8|-132.6;0.666667S;9|-89.0;1.0S;10|-89.0;1.0S;11|-138.8;0.833333S;15|-118.7;0.833333S;14|-126.0;0.833333S;13|

> <Temperature [K]>
0:298 

> <nmrshiftdb2 ID>
60007600

> <Field Strength [MHz]>
0:141.5094416011653 

> <Solvent>
0:Chloroform-D1 (CDCl3) 

> <Assignment Method>
0:1H, H,H-COSY, H,H-NOESY, H,C-HMQC, H,C-HMBC, DEPTQ, 1H, 13C, 1H, H,H-COSY 

$$$$
13782-76-8
  CDK     02062313232D
nmrshiftdb2 60007601
 19 18  0  0  0  0  0  0  0  0999 V2000
    2.6019   -0.2922    0.0000 C   0  0  0  0  0  0  0  0  0  0  0  0
    1.7769   -0.2922    0.0000 C   0  0  0  0  0  0  0  0  0  0  0  0
    0.9519   -0.2922    0.0000 C   0  0  0  0  0  0  0  0  0  0  0  0
    0.1269   -0.2922    0.0000 C   0  0  0  0  0  0  0  0  0  0  0  0
   -0.6980   -0.2922    0.0000 O   0  0  0  0  0  0  0  0  0  0  0  0
   -1.1105    0.4222    0.0000 C   0  0  0  0  0  0  0  0  0  0  0  0
   -1.9355    0.4222    0.0000 C   0  0  0  0  0  0  0  0  0  0  0  0
   -2.3480   -0.2922    0.0000 F   0  0  0  0  0  0  0  0  0  0  0  0
   -2.3480    1.1366    0.0000 F   0  0  0  0  0  0  0  0  0  0  0  0
   -0.6980    1.1366    0.0000 F   0  0  0  0  0  0  0  0  0  0  0  0
    0.1269   -1.1172    0.0000 F   0  0  0  0  0  0  0  0  0  0  0  0
    0.1269    0.5327    0.0000 F   0  0  0  0  0  0  0  0  0  0  0  0
    0.9519   -1.1172    0.0000 F   0  0  0  0  0  0  0  0  0  0  0  0
    0.9519    0.5327    0.0000 F   0  0  0  0  0  0  0  0  0  0  0  0
    1.7769   -1.1172    0.0000 F   0  0  0  0  0  0  0  0  0  0  0  0
    1.7769    0.5327    0.0000 F   0  0  0  0  0  0  0  0  0  0  0  0
    3.4269   -0.2922    0.0000 F   0  0  0  0  0  0  0  0  0  0  0  0
    2.6019   -1.1172    0.0000 F   0  0  0  0  0  0  0  0  0  0  0  0
    2.6019    0.5327    0.0000 F   0  0  0  0  0  0  0  0  0  0  0  0
  2  3  1  0  0  0  0 
  6  7  2  0  0  0  0 
  5  6  1  0  0  0  0 
  7  8  1  0  0  0  0 
  7  9  1  0  0  0  0 
  6 10  1  0  0  0  0 
  3  4  1  0  0  0  0 
  4  5  1  0  0  0  0 
  4 11  1  0  0  0  0 
  4 12  1  0  0  0  0 
  3 13  1  0  0  0  0 
  3 14  1  0  0  0  0 
  2 15  1  0  0  0  0 
  2 16  1  0  0  0  0 
  1  2  1  0  0  0  0 
  1 17  1  0  0  0  0 
  1 18  1  0  0  0  0 
  1 19  1  0  0  0  0 
M  END
> <Spectrum 19F 0>
-84.2;0.75S;16|-84.2;0.75S;17|-84.2;0.75S;18|-128.8;1.0S;12|-128.8;1.0S;13|-128.8;1.0S;14|-128.8;1.0S;15|-87.7;0.5S;10|-87.7;0.5S;11|-139.1;0.25S;9|-118.2;0.25S;8|-125.7;0.25S;7|

> <Temperature [K]>
0:298 

> <nmrshiftdb2 ID>
60007601

> <Field Strength [MHz]>
0:141.5094416011653 

> <Solvent>
0:Chloroform-D1 (CDCl3) 

> <Assignment Method>
0:1H, H,H-COSY, H,H-NOESY, H,C-HMQC, H,C-HMBC, DEPTQ, 1H, 13C, 1H, H,H-COSY 

$$$$
10372-98-2
  CDK     02062313232D
nmrshiftdb2 60007602
 16 15  0  0  0  0  0  0  0  0999 V2000
    0.9391   -0.2867    0.0000 F   0  0  0  0  0  0  0  0  0  0  0  0
    0.1141   -0.2867    0.0000 C   0  0  0  0  0  0  0  0  0  0  0  0
   -0.7108   -0.2867    0.0000 O   0  0  0  0  0  0  0  0  0  0  0  0
   -1.1233    0.4277    0.0000 C   0  0  0  0  0  0  0  0  0  0  0  0
   -1.9483    0.4277    0.0000 C   0  0  0  0  0  0  0  0  0  0  0  0
   -2.3607   -0.2867    0.0000 F   0  0  0  0  0  0  0  0  0  0  0  0
   -2.3607    1.1420    0.0000 F   0  0  0  0  0  0  0  0  0  0  0  0
   -0.7108    1.1420    0.0000 F   0  0  0  0  0  0  0  0  0  0  0  0
    0.1141    0.5382    0.0000 C   0  0  0  0  0  0  0  0  0  0  0  0
    0.1141   -1.1117    0.0000 C   0  0  0  0  0  0  0  0  0  0  0  0
    0.1141    1.3632    0.0000 F   0  0  0  0  0  0  0  0  0  0  0  0
    0.9391    0.5382    0.0000 F   0  0  0  0  0  0  0  0  0  0  0  0
   -0.7108    0.5382    0.0000 F   0  0  0  0  0  0  0  0  0  0  0  0
    0.1141   -1.9367    0.0000 F   0  0  0  0  0  0  0  0  0  0  0  0
   -0.7108   -1.1117    0.0000 F   0  0  0  0  0  0  0  0  0  0  0  0
    0.9391   -1.1117    0.0000 F   0  0  0  0  0  0  0  0  0  0  0  0
  4  5  2  0  0  0  0 
  3  4  1  0  0  0  0 
  5  6  1  0  0  0  0 
  5  7  1  0  0  0  0 
  4  8  1  0  0  0  0 
  2  3  1  0  0  0  0 
  1  2  1  0  0  0  0 
  2  9  1  0  0  0  0 
  9 11  1  0  0  0  0 
  9 12  1  0  0  0  0 
  9 13  1  0  0  0  0 
  2 10  1  0  0  0  0 
 10 14  1  0  0  0  0 
 10 15  1  0  0  0  0 
 10 16  1  0  0  0  0 
M  END
> <Spectrum 19F 0>
-83.4;1.0S;10|-83.4;1.0S;11|-83.4;1.0S;12|-83.4;1.0S;13|-83.4;1.0S;14|-83.4;1.0S;15|-144.5;0.166667S;0|-137.9;0.166667S;7|-118.4;0.166667S;6|-125.4;0.166667S;5|

> <Temperature [K]>
0:298 

> <nmrshiftdb2 ID>
60007602

> <Field Strength [MHz]>
0:141.5094416011653 

> <Solvent>
0:Chloroform-D1 (CDCl3) 

> <Assignment Method>
0:1H, H,H-COSY, H,H-NOESY, H,C-HMQC, H,C-HMBC, DEPTQ, 1H, 13C, 1H, H,H-COSY 

$$$$
METHYL TRIFLUOROVINYL ETHER
  CDK     02062313232D
nmrshiftdb2 60007603
 10  9  0  0  0  0  0  0  0  0999 V2000
    0.9391   -0.2867    0.0000 H   0  0  0  0  0  0  0  0  0  0  0  0
    0.1141   -0.2867    0.0000 C   0  0  0  0  0  0  0  0  0  0  0  0
   -0.7108   -0.2867    0.0000 O   0  0  0  0  0  0  0  0  0  0  0  0
   -1.1233    0.4277    0.0000 C   0  0  0  0  0  0  0  0  0  0  0  0
   -1.9483    0.4277    0.0000 C   0  0  0  0  0  0  0  0  0  0  0  0
   -2.3607   -0.2867    0.0000 F   0  0  0  0  0  0  0  0  0  0  0  0
   -2.3607    1.1419    0.0000 F   0  0  0  0  0  0  0  0  0  0  0  0
   -0.7108    1.1419    0.0000 F   0  0  0  0  0  0  0  0  0  0  0  0
    0.1141    0.5382    0.0000 H   0  0  0  0  0  0  0  0  0  0  0  0
    0.1141   -1.1117    0.0000 H   0  0  0  0  0  0  0  0  0  0  0  0
  4  5  2  0  0  0  0 
  3  4  1  0  0  0  0 
  5  6  1  0  0  0  0 
  5  7  1  0  0  0  0 
  4  8  1  0  0  0  0 
  2  3  1  0  0  0  0 
  2  9  1  0  0  0  0 
  1  2  1  0  0  0  0 
  2 10  1  0  0  0  0 
M  END
> <Spectrum 19F 0>
-138.3;1.0S;7|-125.4;1.0S;6|-132.0;1.0S;5|

> <Temperature [K]>
0:298 

> <nmrshiftdb2 ID>
60007603

> <Field Strength [MHz]>
0:141.5094416011653 

> <Solvent>
0:Chloroform-D1 (CDCl3) 

> <Assignment Method>
0:1H, H,H-COSY, H,H-NOESY, H,C-HMQC, H,C-HMBC, DEPTQ, 1H, 13C, 1H, H,H-COSY 

$$$$
SCHEMBL546039
  CDK     02062313232D
nmrshiftdb2 60007604
 13 12  0  0  0  0  0  0  0  0999 V2000
    0.2338   -1.0499    0.0000 C   0  0  0  0  0  0  0  0  0  0  0  0
   -0.1786   -0.3353    0.0000 C   0  0  0  0  0  0  0  0  0  0  0  0
    0.2338    0.3790    0.0000 O   0  0  0  0  0  0  0  0  0  0  0  0
   -0.1786    1.0935    0.0000 C   0  0  0  0  0  0  0  0  0  0  0  0
   -1.0036    1.0935    0.0000 C   0  0  0  0  0  0  0  0  0  0  0  0
   -1.4161    0.3790    0.0000 F   0  0  0  0  0  0  0  0  0  0  0  0
   -1.4161    1.8079    0.0000 F   0  0  0  0  0  0  0  0  0  0  0  0
    0.2338    1.8079    0.0000 F   0  0  0  0  0  0  0  0  0  0  0  0
   -0.9158    0.0348    0.0000 H   0  0  0  0  0  0  0  0  0  0  0  0
   -0.9158   -0.7056    0.0000 H   0  0  0  0  0  0  0  0  0  0  0  0
    0.6463   -1.7643    0.0000 F   0  0  0  0  0  0  0  0  0  0  0  0
   -0.4806   -1.4624    0.0000 F   0  0  0  0  0  0  0  0  0  0  0  0
    0.9483   -0.6374    0.0000 F   0  0  0  0  0  0  0  0  0  0  0  0
  4  5  2  0  0  0  0 
  3  4  1  0  0  0  0 
  5  6  1  0  0  0  0 
  5  7  1  0  0  0  0 
  4  8  1  0  0  0  0 
  2  3  1  0  0  0  0 
  2  9  1  0  0  0  0 
  2 10  1  0  0  0  0 
  1  2  1  0  0  0  0 
  1 11  1  0  0  0  0 
  1 12  1  0  0  0  0 
  1 13  1  0  0  0  0 
M  END
> <Spectrum 19F 0>
-77.1;1.0S;10|-77.1;1.0S;11|-77.1;1.0S;12|-139.7;0.333333S;7|-124.3;0.333333S;6|-130.1;0.333333S;5|

> <Temperature [K]>
0:298 

> <nmrshiftdb2 ID>
60007604

> <Field Strength [MHz]>
0:141.5094416011653 

> <Solvent>
0:Chloroform-D1 (CDCl3) 

> <Assignment Method>
0:1H, H,H-COSY, H,H-NOESY, H,C-HMQC, H,C-HMBC, DEPTQ, 1H, 13C, 1H, H,H-COSY 

$$$$
Trifluoromethyltrifluorovinyl sulfide
  CDK     02062313232D
nmrshiftdb2 60007605
 10  9  0  0  0  0  0  0  0  0999 V2000
    0.9391   -0.2867    0.0000 F   0  0  0  0  0  0  0  0  0  0  0  0
    0.1141   -0.2867    0.0000 C   0  0  0  0  0  0  0  0  0  0  0  0
   -0.7108   -0.2867    0.0000 S   0  0  0  0  0  0  0  0  0  0  0  0
   -1.1233    0.4277    0.0000 C   0  0  0  0  0  0  0  0  0  0  0  0
   -1.9483    0.4277    0.0000 C   0  0  0  0  0  0  0  0  0  0  0  0
   -2.3607   -0.2867    0.0000 F   0  0  0  0  0  0  0  0  0  0  0  0
   -2.3607    1.1419    0.0000 F   0  0  0  0  0  0  0  0  0  0  0  0
   -0.7108    1.1419    0.0000 F   0  0  0  0  0  0  0  0  0  0  0  0
    0.1141    0.5382    0.0000 F   0  0  0  0  0  0  0  0  0  0  0  0
    0.1141   -1.1117    0.0000 F   0  0  0  0  0  0  0  0  0  0  0  0
  4  5  2  0  0  0  0 
  5  6  1  0  0  0  0 
  5  7  1  0  0  0  0 
  4  8  1  0  0  0  0 
  3  4  1  0  0  0  0 
  2  3  1  0  0  0  0 
  2  9  1  0  0  0  0 
  1  2  1  0  0  0  0 
  2 10  1  0  0  0  0 
M  END
> <Spectrum 19F 0>
-45.7;1.0S;0|-45.7;1.0S;8|-45.7;1.0S;9|-155.1;0.333333S;7|-85.3;0.333333S;6|-104.0;0.333333S;5|

> <Temperature [K]>
0:298 

> <nmrshiftdb2 ID>
60007605

> <Field Strength [MHz]>
0:141.5094416011653 

> <Solvent>
0:Chloroform-D1 (CDCl3) 

> <Assignment Method>
0:1H, H,H-COSY, H,H-NOESY, H,C-HMQC, H,C-HMBC, DEPTQ, 1H, 13C, 1H, H,H-COSY 

$$$$
SCHEMBL12218016
  CDK     02062313232D
nmrshiftdb2 60007606
 16 15  0  0  0  0  0  0  0  0999 V2000
    0.2660   -1.1061    0.0000 C   0  0  0  0  0  0  0  0  0  0  0  0
   -0.1464   -0.3917    0.0000 C   0  0  0  0  0  0  0  0  0  0  0  0
   -0.9714   -0.3917    0.0000 O   0  0  0  0  0  0  0  0  0  0  0  0
   -1.3839    0.3227    0.0000 C   0  0  0  0  0  0  0  0  0  0  0  0
   -2.2089    0.3227    0.0000 C   0  0  0  0  0  0  0  0  0  0  0  0
   -2.6214   -0.3917    0.0000 F   0  0  0  0  0  0  0  0  0  0  0  0
   -2.6214    1.0372    0.0000 F   0  0  0  0  0  0  0  0  0  0  0  0
   -0.9714    1.0372    0.0000 F   0  0  0  0  0  0  0  0  0  0  0  0
   -0.5589   -1.1061    0.0000 H   0  0  0  0  0  0  0  0  0  0  0  0
    0.2660    0.3227    0.0000 C   0  0  0  0  0  0  0  0  0  0  0  0
    0.6785   -1.8206    0.0000 H   0  0  0  0  0  0  0  0  0  0  0  0
    0.9805   -0.6936    0.0000 H   0  0  0  0  0  0  0  0  0  0  0  0
   -0.4484   -1.5186    0.0000 H   0  0  0  0  0  0  0  0  0  0  0  0
    0.9805   -0.0897    0.0000 H   0  0  0  0  0  0  0  0  0  0  0  0
    0.6785    1.0372    0.0000 H   0  0  0  0  0  0  0  0  0  0  0  0
   -0.4484    0.7352    0.0000 H   0  0  0  0  0  0  0  0  0  0  0  0
  4  5  2  0  0  0  0 
  3  4  1  0  0  0  0 
  5  6  1  0  0  0  0 
  5  7  1  0  0  0  0 
  4  8  1  0  0  0  0 
  2  3  1  0  0  0  0 
  2  9  1  0  0  0  0 
  1  2  1  0  0  0  0 
  2 10  1  0  0  0  0 
  1 13  1  0  0  0  0 
  1 11  1  0  0  0  0 
  1 12  1  0  0  0  0 
 10 14  1  0  0  0  0 
 10 15  1  0  0  0  0 
 10 16  1  0  0  0  0 
M  END
> <Spectrum 19F 0>
-133.6;1.0S;5|-133.6;1.0S;7|-125.8;1.0S;6|

> <Temperature [K]>
0:298 

> <nmrshiftdb2 ID>
60007606

> <Field Strength [MHz]>
0:141.5094416011653 

> <Solvent>
0:Chloroform-D1 (CDCl3) 

> <Assignment Method>
0:1H, H,H-COSY, H,H-NOESY, H,C-HMQC, H,C-HMBC, DEPTQ, 1H, 13C, 1H, H,H-COSY 

$$$$
SCHEMBL8382390
  CDK     02062313232D
nmrshiftdb2 60007607
 10  9  0  0  0  0  0  0  0  0999 V2000
    0.9391   -0.2867    0.0000 F   0  0  0  0  0  0  0  0  0  0  0  0
    0.1141   -0.2867    0.0000 C   0  0  0  0  0  0  0  0  0  0  0  0
   -0.7108   -0.2867    0.0000 O   0  0  0  0  0  0  0  0  0  0  0  0
   -1.1233    0.4277    0.0000 C   0  0  0  0  0  0  0  0  0  0  0  0
   -1.9483    0.4277    0.0000 C   0  0  0  0  0  0  0  0  0  0  0  0
   -2.3607   -0.2867    0.0000 F   0  0  0  0  0  0  0  0  0  0  0  0
   -2.3607    1.1419    0.0000 F   0  0  0  0  0  0  0  0  0  0  0  0
   -0.7108    1.1419    0.0000 H   0  0  0  0  0  0  0  0  0  0  0  0
    0.1141    0.5382    0.0000 F   0  0  0  0  0  0  0  0  0  0  0  0
    0.1141   -1.1117    0.0000 F   0  0  0  0  0  0  0  0  0  0  0  0
  4  5  2  0  0  0  0 
  3  4  1  0  0  0  0 
  2  3  1  0  0  0  0 
  2  9  1  0  0  0  0 
  1  2  1  0  0  0  0 
  2 10  1  0  0  0  0 
  5  6  1  0  0  0  0 
  4  8  1  0  0  0  0 
  5  7  1  0  0  0  0 
M  END
> <Spectrum 19F 0>
-113.8;0.333333S;6|-94.6;0.333333S;5|-65.0;1.0S;0|-65.0;1.0S;8|-65.0;1.0S;9|

> <Temperature [K]>
0:298 

> <nmrshiftdb2 ID>
60007607

> <Field Strength [MHz]>
0:141.5094416011653 

> <Solvent>
0:Chloroform-D1 (CDCl3) 

> <Assignment Method>
0:1H, H,H-COSY, H,H-NOESY, H,C-HMQC, H,C-HMBC, DEPTQ, 1H, 13C, 1H, H,H-COSY 

$$$$
SCHEMBL8760176
  CDK     02062313232D
nmrshiftdb2 60007641
 10  9  0  0  0  0  0  0  0  0999 V2000
    0.8684    2.1695    0.0000 F   0  0  0  0  0  0  0  0  0  0  0  0
    0.0434    2.1695    0.0000 C   0  0  0  0  0  0  0  0  0  0  0  0
   -0.7815    2.1695    0.0000 O   0  0  0  0  0  0  0  0  0  0  0  0
   -1.1940    1.4549    0.0000 C   0  0  0  0  0  0  0  0  0  0  0  0
   -2.0190    1.4549    0.0000 C   0  0  0  0  0  0  0  0  0  0  0  0
   -2.4315    0.7406    0.0000 F   0  0  0  0  0  0  0  0  0  0  0  0
    0.0434    2.9945    0.0000 F   0  0  0  0  0  0  0  0  0  0  0  0
    0.0434    1.3445    0.0000 F   0  0  0  0  0  0  0  0  0  0  0  0
   -0.7815    0.7406    0.0000 Cl  0  0  0  0  0  0  0  0  0  0  0  0
   -2.4315    2.1695    0.0000 Cl  0  0  0  0  0  0  0  0  0  0  0  0
  4  5  2  0  0  0  0 
  1  2  1  0  0  0  0 
  2  7  1  0  0  0  0 
  2  8  1  0  0  0  0 
  2  3  1  0  0  0  0 
  3  4  1  0  0  0  0 
  5  6  1  0  0  0  0 
  4  9  1  0  0  0  0 
  5 10  1  0  0  0  0 
M  END
> <Spectrum 19F 0>
-97.3;0.333333S;5|-61.2;1.0S;0|-61.2;1.0S;6|-61.2;1.0S;7|

> <Temperature [K]>
0:298 

> <nmrshiftdb2 ID>
60007641

> <Field Strength [MHz]>
0:141.5094416011653 

> <Solvent>
0:Chloroform-D1 (CDCl3) 

> <Assignment Method>
0:1H, H,H-COSY, H,H-NOESY, H,C-HMQC, H,C-HMBC, DEPTQ, 1H, 13C, 1H, H,H-COSY 

$$$$
SCHEMBL8760176
  CDK     02062313232D
nmrshiftdb2 60007642
 10  9  0  0  0  0  0  0  0  0999 V2000
    0.8684    2.1695    0.0000 F   0  0  0  0  0  0  0  0  0  0  0  0
    0.0434    2.1695    0.0000 C   0  0  0  0  0  0  0  0  0  0  0  0
   -0.7815    2.1695    0.0000 O   0  0  0  0  0  0  0  0  0  0  0  0
   -1.1940    1.4549    0.0000 C   0  0  0  0  0  0  0  0  0  0  0  0
   -2.0190    1.4549    0.0000 C   0  0  0  0  0  0  0  0  0  0  0  0
   -2.4315    0.7406    0.0000 Cl  0  0  0  0  0  0  0  0  0  0  0  0
    0.0434    2.9945    0.0000 F   0  0  0  0  0  0  0  0  0  0  0  0
    0.0434    1.3445    0.0000 F   0  0  0  0  0  0  0  0  0  0  0  0
   -0.7815    0.7406    0.0000 Cl  0  0  0  0  0  0  0  0  0  0  0  0
   -2.4315    2.1695    0.0000 F   0  0  0  0  0  0  0  0  0  0  0  0
  4  5  2  0  0  0  0 
  1  2  1  0  0  0  0 
  2  7  1  0  0  0  0 
  2  8  1  0  0  0  0 
  2  3  1  0  0  0  0 
  3  4  1  0  0  0  0 
  4  9  1  0  0  0  0 
  5 10  1  0  0  0  0 
  5  6  1  0  0  0  0 
M  END
> <Spectrum 19F 0>
-90.6;0.333333S;9|-61.8;1.0S;0|-61.8;1.0S;6|-61.8;1.0S;7|

> <Temperature [K]>
0:298 

> <nmrshiftdb2 ID>
60007642

> <Field Strength [MHz]>
0:141.5094416011653 

> <Solvent>
0:Chloroform-D1 (CDCl3) 

> <Assignment Method>
0:1H, H,H-COSY, H,H-NOESY, H,C-HMQC, H,C-HMBC, DEPTQ, 1H, 13C, 1H, H,H-COSY 

$$$$

  CDK     02062313232D
nmrshiftdb2 60007643
 10  9  0  0  0  0  0  0  0  0999 V2000
    0.8684    2.1695    0.0000 F   0  0  0  0  0  0  0  0  0  0  0  0
    0.0434    2.1695    0.0000 C   0  0  0  0  0  0  0  0  0  0  0  0
   -0.7815    2.1695    0.0000 O   0  0  0  0  0  0  0  0  0  0  0  0
   -1.1940    1.4549    0.0000 C   0  0  0  0  0  0  0  0  0  0  0  0
   -2.0190    1.4549    0.0000 C   0  0  0  0  0  0  0  0  0  0  0  0
   -2.4315    0.7406    0.0000 Cl  0  0  0  0  0  0  0  0  0  0  0  0
    0.0434    2.9945    0.0000 F   0  0  0  0  0  0  0  0  0  0  0  0
    0.0434    1.3445    0.0000 F   0  0  0  0  0  0  0  0  0  0  0  0
   -0.7815    0.7406    0.0000 H   0  0  0  0  0  0  0  0  0  0  0  0
   -2.4315    2.1695    0.0000 F   0  0  0  0  0  0  0  0  0  0  0  0
  4  5  2  0  0  0  0 
  1  2  1  0  0  0  0 
  2  7  1  0  0  0  0 
  2  8  1  0  0  0  0 
  2  3  1  0  0  0  0 
  3  4  1  0  0  0  0 
  5 10  1  0  0  0  0 
  5  6  1  0  0  0  0 
  4  9  1  0  0  0  0 
M  END
> <Spectrum 19F 0>
-93.6;0.333333S;9|-63.0;1.0S;0|-63.0;1.0S;6|-63.0;1.0S;7|

> <Temperature [K]>
0:298 

> <nmrshiftdb2 ID>
60007643

> <Field Strength [MHz]>
0:141.5094416011653 

> <Solvent>
0:Chloroform-D1 (CDCl3) 

> <Assignment Method>
0:1H, H,H-COSY, H,H-NOESY, H,C-HMQC, H,C-HMBC, DEPTQ, 1H, 13C, 1H, H,H-COSY 

$$$$

  CDK     02062313232D
nmrshiftdb2 60007644
 10  9  0  0  0  0  0  0  0  0999 V2000
    0.8684    2.1695    0.0000 F   0  0  0  0  0  0  0  0  0  0  0  0
    0.0434    2.1695    0.0000 C   0  0  0  0  0  0  0  0  0  0  0  0
   -0.7815    2.1695    0.0000 O   0  0  0  0  0  0  0  0  0  0  0  0
   -1.1940    1.4549    0.0000 C   0  0  0  0  0  0  0  0  0  0  0  0
   -2.0190    1.4549    0.0000 C   0  0  0  0  0  0  0  0  0  0  0  0
   -2.4315    0.7406    0.0000 F   0  0  0  0  0  0  0  0  0  0  0  0
    0.0434    2.9945    0.0000 F   0  0  0  0  0  0  0  0  0  0  0  0
    0.0434    1.3445    0.0000 F   0  0  0  0  0  0  0  0  0  0  0  0
   -0.7815    0.7406    0.0000 H   0  0  0  0  0  0  0  0  0  0  0  0
   -2.4315    2.1695    0.0000 Cl  0  0  0  0  0  0  0  0  0  0  0  0
  4  5  2  0  0  0  0 
  1  2  1  0  0  0  0 
  2  7  1  0  0  0  0 
  2  8  1  0  0  0  0 
  2  3  1  0  0  0  0 
  3  4  1  0  0  0  0 
  4  9  1  0  0  0  0 
  5 10  1  0  0  0  0 
  5  6  1  0  0  0  0 
M  END
> <Spectrum 19F 0>
-114.8;0.333333S;5|-64.5;1.0S;0|-64.5;1.0S;6|-64.5;1.0S;7|

> <Temperature [K]>
0:298 

> <nmrshiftdb2 ID>
60007644

> <Field Strength [MHz]>
0:141.5094416011653 

> <Solvent>
0:Chloroform-D1 (CDCl3) 

> <Assignment Method>
0:1H, H,H-COSY, H,H-NOESY, H,C-HMQC, H,C-HMBC, DEPTQ, 1H, 13C, 1H, H,H-COSY 

$$$$

  CDK     02062313232D
nmrshiftdb2 60007645
 10  9  0  0  0  0  0  0  0  0999 V2000
    0.8684    2.1695    0.0000 F   0  0  0  0  0  0  0  0  0  0  0  0
    0.0434    2.1695    0.0000 C   0  0  0  0  0  0  0  0  0  0  0  0
   -0.7815    2.1695    0.0000 O   0  0  0  0  0  0  0  0  0  0  0  0
   -1.1940    1.4549    0.0000 C   0  0  0  0  0  0  0  0  0  0  0  0
   -2.0190    1.4549    0.0000 C   0  0  0  0  0  0  0  0  0  0  0  0
   -2.4315    0.7406    0.0000 H   0  0  0  0  0  0  0  0  0  0  0  0
    0.0434    2.9945    0.0000 F   0  0  0  0  0  0  0  0  0  0  0  0
    0.0434    1.3445    0.0000 F   0  0  0  0  0  0  0  0  0  0  0  0
   -0.7815    0.7406    0.0000 Cl  0  0  0  0  0  0  0  0  0  0  0  0
   -2.4315    2.1695    0.0000 F   0  0  0  0  0  0  0  0  0  0  0  0
  4  5  2  0  0  0  0 
  1  2  1  0  0  0  0 
  2  7  1  0  0  0  0 
  2  8  1  0  0  0  0 
  2  3  1  0  0  0  0 
  3  4  1  0  0  0  0 
  4  9  1  0  0  0  0 
  5 10  1  0  0  0  0 
  5  6  1  0  0  0  0 
M  END
> <Spectrum 19F 0>
-146.2;0.333333S;9|-62.8;1.0S;0|-62.8;1.0S;6|-62.8;1.0S;7|

> <Temperature [K]>
0:298 

> <nmrshiftdb2 ID>
60007645

> <Field Strength [MHz]>
0:141.5094416011653 

> <Solvent>
0:Chloroform-D1 (CDCl3) 

> <Assignment Method>
0:1H, H,H-COSY, H,H-NOESY, H,C-HMQC, H,C-HMBC, DEPTQ, 1H, 13C, 1H, H,H-COSY 

$$$$
SCHEMBL15759878
  CDK     02062313232D
nmrshiftdb2 60007683
 14 13  0  0  0  0  0  0  0  0999 V2000
    1.5648    1.0605    0.0000 C   0  0  0  0  0  0  0  0  0  0  0  0
    0.7398    1.0605    0.0000 O   0  0  0  0  0  0  0  0  0  0  0  0
    0.3273    1.7750    0.0000 C   0  0  0  0  0  0  0  0  0  0  0  0
   -0.4976    1.7750    0.0000 C   0  0  0  0  0  0  0  0  0  0  0  0
   -0.9101    2.4894    0.0000 O   0  0  0  0  0  0  0  0  0  0  0  0
   -1.7351    2.4894    0.0000 C   0  0  0  0  0  0  0  0  0  0  0  0
   -0.9101    1.0605    0.0000 F   0  0  0  0  0  0  0  0  0  0  0  0
    0.7398    2.4894    0.0000 F   0  0  0  0  0  0  0  0  0  0  0  0
   -2.5601    2.4894    0.0000 F   0  0  0  0  0  0  0  0  0  0  0  0
   -1.7351    1.6644    0.0000 F   0  0  0  0  0  0  0  0  0  0  0  0
   -1.7351    3.3144    0.0000 F   0  0  0  0  0  0  0  0  0  0  0  0
    2.3898    1.0605    0.0000 F   0  0  0  0  0  0  0  0  0  0  0  0
    1.5648    0.2355    0.0000 F   0  0  0  0  0  0  0  0  0  0  0  0
    1.5648    1.8855    0.0000 F   0  0  0  0  0  0  0  0  0  0  0  0
  3  4  2  0  0  0  0 
  4  5  1  0  0  0  0 
  5  6  1  0  0  0  0 
  1  2  1  0  0  0  0 
  2  3  1  0  0  0  0 
  4  7  1  0  0  0  0 
  3  8  1  0  0  0  0 
  6  9  1  0  0  0  0 
  6 10  1  0  0  0  0 
  6 11  1  0  0  0  0 
  1 12  1  0  0  0  0 
  1 13  1  0  0  0  0 
  1 14  1  0  0  0  0 
M  END
> <Spectrum 19F 0>
-108.0;0.333333S;6|-108.0;0.333333S;7|-63.1;1.0S;8|-63.1;1.0S;9|-63.1;1.0S;10|-63.1;1.0S;11|-63.1;1.0S;12|-63.1;1.0S;13|

> <Temperature [K]>
0:298 

> <nmrshiftdb2 ID>
60007683

> <Field Strength [MHz]>
0:141.5094416011653 

> <Solvent>
0:Chloroform-D1 (CDCl3) 

> <Assignment Method>
0:1H, H,H-COSY, H,H-NOESY, H,C-HMQC, H,C-HMBC, DEPTQ, 1H, 13C, 1H, H,H-COSY 

$$$$
bis(trifluoromethyl)amine
  CDK     02062313232D
nmrshiftdb2 60007684
  9  8  0  0  0  0  0  0  0  0999 V2000
   -5.6253    7.6934    0.0000 N   0  0  0  0  0  0  0  0  0  0  0  0
   -4.9108    8.1059    0.0000 C   0  0  0  0  0  0  0  0  0  0  0  0
   -6.3397    8.1059    0.0000 C   0  0  0  0  0  0  0  0  0  0  0  0
   -7.0542    7.6934    0.0000 F   0  0  0  0  0  0  0  0  0  0  0  0
   -6.3397    8.9309    0.0000 F   0  0  0  0  0  0  0  0  0  0  0  0
   -6.3397    7.2809    0.0000 F   0  0  0  0  0  0  0  0  0  0  0  0
   -4.9108    8.9309    0.0000 F   0  0  0  0  0  0  0  0  0  0  0  0
   -4.1963    7.6934    0.0000 F   0  0  0  0  0  0  0  0  0  0  0  0
   -4.9108    7.2809    0.0000 F   0  0  0  0  0  0  0  0  0  0  0  0
  1  2  1  0  0  0  0 
  1  3  1  0  0  0  0 
  2  9  1  0  0  0  0 
  2  8  1  0  0  0  0 
  2  7  1  0  0  0  0 
  3  6  1  0  0  0  0 
  3  5  1  0  0  0  0 
  3  4  1  0  0  0  0 
M  END
> <Spectrum 19F 0>
-56.5;1.0S;3|-56.5;1.0S;4|-56.5;1.0S;5|-56.5;1.0S;6|-56.5;1.0S;7|-56.5;1.0S;8|

> <Temperature [K]>
0:298 

> <nmrshiftdb2 ID>
60007684

> <Field Strength [MHz]>
0:141.5094416011653 

> <Solvent>
0:Chloroform-D1 (CDCl3) 

> <Assignment Method>
0:1H, H,H-COSY, H,H-NOESY, H,C-HMQC, H,C-HMBC, DEPTQ, 1H, 13C, 1H, H,H-COSY 

$$$$
N,N-bis(trifluoromethyl) carbamoyl fluorid; SCHEMBL9361528
  CDK     02062313232D
nmrshiftdb2 60007685
 12 11  0  0  0  0  0  0  0  0999 V2000
   -0.5580    0.5580    0.0000 N   0  0  0  0  0  0  0  0  0  0  0  0
    0.1564    0.9705    0.0000 C   0  0  0  0  0  0  0  0  0  0  0  0
   -1.2725    0.9705    0.0000 C   0  0  0  0  0  0  0  0  0  0  0  0
   -0.5580   -0.2669    0.0000 C   0  0  0  0  0  0  0  0  0  0  0  0
   -1.9869    0.5580    0.0000 F   0  0  0  0  0  0  0  0  0  0  0  0
   -1.2725    1.7955    0.0000 F   0  0  0  0  0  0  0  0  0  0  0  0
   -1.2725    0.1455    0.0000 F   0  0  0  0  0  0  0  0  0  0  0  0
    0.1564    1.7955    0.0000 F   0  0  0  0  0  0  0  0  0  0  0  0
    0.8709    0.5580    0.0000 F   0  0  0  0  0  0  0  0  0  0  0  0
    0.1564    0.1455    0.0000 F   0  0  0  0  0  0  0  0  0  0  0  0
   -1.2725   -0.6794    0.0000 O   0  0  0  0  0  0  0  0  0  0  0  0
    0.1564   -0.6794    0.0000 F   0  0  0  0  0  0  0  0  0  0  0  0
  1  2  1  0  0  0  0 
  1  3  1  0  0  0  0 
  2  9  1  0  0  0  0 
  2 10  1  0  0  0  0 
  2  8  1  0  0  0  0 
  3  6  1  0  0  0  0 
  3  7  1  0  0  0  0 
  3  5  1  0  0  0  0 
  1  4  1  0  0  0  0 
  4 11  2  0  0  0  0 
  4 12  1  0  0  0  0 
M  END
> <Spectrum 19F 0>
-55.8;1.0S;4|-55.8;1.0S;5|-55.8;1.0S;6|-55.8;1.0S;7|-55.8;1.0S;8|-55.8;1.0S;9|5.62;0.166667S;11|

> <Temperature [K]>
0:298 

> <nmrshiftdb2 ID>
60007685

> <Field Strength [MHz]>
0:141.5094416011653 

> <Solvent>
0:Chloroform-D1 (CDCl3) 

> <Assignment Method>
0:1H, H,H-COSY, H,H-NOESY, H,C-HMQC, H,C-HMBC, DEPTQ, 1H, 13C, 1H, H,H-COSY 

$$$$
N,N-Bis(trifluoromethyl)(fluorooxy)difluoromethaneamine
  CDK     02062313232D
nmrshiftdb2 60007686
 14 13  0  0  0  0  0  0  0  0999 V2000
   -0.4448    0.1982    0.0000 N   0  0  0  0  0  0  0  0  0  0  0  0
   -0.8573   -0.5162    0.0000 C   0  0  0  0  0  0  0  0  0  0  0  0
    0.3801    0.1982    0.0000 C   0  0  0  0  0  0  0  0  0  0  0  0
   -0.8573    0.9127    0.0000 C   0  0  0  0  0  0  0  0  0  0  0  0
    1.2051    0.1982    0.0000 F   0  0  0  0  0  0  0  0  0  0  0  0
    0.3801    1.0232    0.0000 F   0  0  0  0  0  0  0  0  0  0  0  0
    0.3801   -0.6267    0.0000 F   0  0  0  0  0  0  0  0  0  0  0  0
   -0.1428   -0.9287    0.0000 F   0  0  0  0  0  0  0  0  0  0  0  0
   -1.2698   -1.2307    0.0000 F   0  0  0  0  0  0  0  0  0  0  0  0
   -1.5718   -0.1037    0.0000 F   0  0  0  0  0  0  0  0  0  0  0  0
   -1.2698    1.6271    0.0000 O   0  0  0  0  0  0  0  0  0  0  0  0
   -0.1428    1.3252    0.0000 F   0  0  0  0  0  0  0  0  0  0  0  0
   -1.5718    0.5002    0.0000 F   0  0  0  0  0  0  0  0  0  0  0  0
   -2.0948    1.6271    0.0000 F   0  0  0  0  0  0  0  0  0  0  0  0
  1  2  1  0  0  0  0 
  1  3  1  0  0  0  0 
  2  9  1  0  0  0  0 
  2 10  1  0  0  0  0 
  2  8  1  0  0  0  0 
  3  6  1  0  0  0  0 
  3  7  1  0  0  0  0 
  3  5  1  0  0  0  0 
  1  4  1  0  0  0  0 
  4 12  1  0  0  0  0 
  4 13  1  0  0  0  0 
  4 11  1  0  0  0  0 
 11 14  1  0  0  0  0 
M  END
> <Spectrum 19F 0>
-72.4;0.333333S;11|-72.4;0.333333S;12|-54.8;1.0S;4|-54.8;1.0S;5|-54.8;1.0S;6|-54.8;1.0S;7|-54.8;1.0S;8|-54.8;1.0S;9|168.0;0.166667S;13|

> <Temperature [K]>
0:298 

> <nmrshiftdb2 ID>
60007686

> <Field Strength [MHz]>
0:141.5094416011653 

> <Solvent>
0:Chloroform-D1 (CDCl3) 

> <Assignment Method>
0:1H, H,H-COSY, H,H-NOESY, H,C-HMQC, H,C-HMBC, DEPTQ, 1H, 13C, 1H, H,H-COSY 

$$$$

  CDK     02062313232D
nmrshiftdb2 60007687
 20 19  0  0  0  0  0  0  0  0999 V2000
   -1.6675    0.0631    0.0000 N   0  0  0  0  0  0  0  0  0  0  0  0
   -2.3820    0.4756    0.0000 C   0  0  0  0  0  0  0  0  0  0  0  0
   -1.6675   -0.7618    0.0000 C   0  0  0  0  0  0  0  0  0  0  0  0
   -0.9530    0.4756    0.0000 C   0  0  0  0  0  0  0  0  0  0  0  0
   -1.6675   -1.5868    0.0000 F   0  0  0  0  0  0  0  0  0  0  0  0
   -0.8425   -0.7618    0.0000 F   0  0  0  0  0  0  0  0  0  0  0  0
   -2.4925   -0.7618    0.0000 F   0  0  0  0  0  0  0  0  0  0  0  0
   -2.7945   -0.2388    0.0000 F   0  0  0  0  0  0  0  0  0  0  0  0
   -3.0965    0.8881    0.0000 F   0  0  0  0  0  0  0  0  0  0  0  0
   -1.9695    1.1901    0.0000 F   0  0  0  0  0  0  0  0  0  0  0  0
   -0.2386    0.8881    0.0000 O   0  0  0  0  0  0  0  0  0  0  0  0
   -0.5405   -0.2388    0.0000 F   0  0  0  0  0  0  0  0  0  0  0  0
   -1.3655    1.1901    0.0000 F   0  0  0  0  0  0  0  0  0  0  0  0
   -0.2386    1.7131    0.0000 C   0  0  0  0  0  0  0  0  0  0  0  0
   -0.2386    2.5381    0.0000 C   0  0  0  0  0  0  0  0  0  0  0  0
    0.5863    1.7131    0.0000 F   0  0  0  0  0  0  0  0  0  0  0  0
   -1.0636    1.7131    0.0000 Cl  0  0  0  0  0  0  0  0  0  0  0  0
   -0.2386    3.3631    0.0000 F   0  0  0  0  0  0  0  0  0  0  0  0
    0.5863    2.5381    0.0000 F   0  0  0  0  0  0  0  0  0  0  0  0
   -1.0636    2.5381    0.0000 Cl  0  0  0  0  0  0  0  0  0  0  0  0
  1  2  1  0  0  0  0 
  1  3  1  0  0  0  0 
  2  9  1  0  0  0  0 
  2 10  1  0  0  0  0 
  2  8  1  0  0  0  0 
  3  6  1  0  0  0  0 
  3  7  1  0  0  0  0 
  3  5  1  0  0  0  0 
  1  4  1  0  0  0  0 
  4 12  1  0  0  0  0 
  4 13  1  0  0  0  0 
  4 11  1  0  0  0  0 
 11 14  1  0  0  0  0 
 14 15  1  0  0  0  0 
 14 16  1  0  0  0  0 
 15 18  1  0  0  0  0 
 15 19  1  0  0  0  0 
 15 20  1  0  0  0  0 
 14 17  1  0  0  0  0 
M  END
> <Spectrum 19F 0>
-78.3;0.166667S;11|-78.3;0.166667S;12|-71.1;0.333333S;15|-57.6;0.333333S;17|-57.6;0.333333S;18|-55.1;1.0S;4|-55.1;1.0S;5|-55.1;1.0S;6|-55.1;1.0S;7|-55.1;1.0S;8|-55.1;1.0S;9|

> <Temperature [K]>
0:298 

> <nmrshiftdb2 ID>
60007687

> <Field Strength [MHz]>
0:141.5094416011653 

> <Solvent>
0:Chloroform-D1 (CDCl3) 

> <Assignment Method>
0:1H, H,H-COSY, H,H-NOESY, H,C-HMQC, H,C-HMBC, DEPTQ, 1H, 13C, 1H, H,H-COSY 

$$$$
773-15-9
  CDK     02062313232D
nmrshiftdb2 60007688
 13 13  0  0  0  0  0  0  0  0999 V2000
   -2.9411    1.9854    0.0000 C   0  0  0  0  0  0  0  0  0  0  0  0
   -2.3577    1.4020    0.0000 C   0  0  0  0  0  0  0  0  0  0  0  0
   -2.9411    0.8186    0.0000 O   0  0  0  0  0  0  0  0  0  0  0  0
   -3.5244    1.4020    0.0000 S   0  0  0  0  0  0  0  0  0  0  0  0
   -2.3577    2.5687    0.0000 C   0  0  0  0  0  0  0  0  0  0  0  0
   -1.7744    1.9854    0.0000 F   0  0  0  0  0  0  0  0  0  0  0  0
   -1.7744    0.8186    0.0000 F   0  0  0  0  0  0  0  0  0  0  0  0
   -3.5244    2.5687    0.0000 F   0  0  0  0  0  0  0  0  0  0  0  0
   -1.7744    3.1521    0.0000 F   0  0  0  0  0  0  0  0  0  0  0  0
   -1.5429    2.4397    0.0000 F   0  0  0  0  0  0  0  0  0  0  0  0
   -2.9411    3.1521    0.0000 F   0  0  0  0  0  0  0  0  0  0  0  0
   -4.2279    1.8331    0.0000 O   0  0  0  0  0  0  0  0  0  0  0  0
   -4.2279    0.9709    0.0000 O   0  0  0  0  0  0  0  0  0  0  0  0
  1  2  1  0  0  0  0 
  1  5  1  0  0  0  0 
  5  9  1  0  0  0  0 
  5 10  1  0  0  0  0 
  5 11  1  0  0  0  0 
  1  8  1  0  0  0  0 
  2  6  1  0  0  0  0 
  2  7  1  0  0  0  0 
  1  4  1  0  0  0  0 
  2  3  1  0  0  0  0 
  4  3  1  0  0  0  0 
  4 12  2  0  0  0  0 
  4 13  2  0  0  0  0 
M  END
> <Spectrum 19F 0>
-88.2;0.333333S;6|-82.3;0.333333S;5|-51.8;0.333333S;7|-73.69;1.0S;8|-73.69;1.0S;9|-73.69;1.0S;10|

> <Temperature [K]>
0:298 

> <nmrshiftdb2 ID>
60007688

> <Field Strength [MHz]>
0:141.5094416011653 

> <Solvent>
0:Chloroform-D1 (CDCl3) 

> <Assignment Method>
0:1H, H,H-COSY, H,H-NOESY, H,C-HMQC, H,C-HMBC, DEPTQ, 1H, 13C, 1H, H,H-COSY 

$$$$

  CDK     02062313232D
nmrshiftdb2 60007689
 14 13  0  0  0  0  0  0  0  0999 V2000
   -4.7574    4.1248    0.0000 C   0  0  0  0  0  0  0  0  0  0  0  0
   -5.4719    3.7123    0.0000 C   0  0  0  0  0  0  0  0  0  0  0  0
   -6.1864    3.2998    0.0000 F   0  0  0  0  0  0  0  0  0  0  0  0
   -5.8844    4.4268    0.0000 F   0  0  0  0  0  0  0  0  0  0  0  0
   -4.0430    3.7123    0.0000 F   0  0  0  0  0  0  0  0  0  0  0  0
   -4.7574    4.9498    0.0000 C   0  0  0  0  0  0  0  0  0  0  0  0
   -4.0430    5.3623    0.0000 O   0  0  0  0  0  0  0  0  0  0  0  0
   -5.4719    5.3623    0.0000 O   0  0  0  0  0  0  0  0  0  0  0  0
   -5.0594    2.9979    0.0000 F   0  0  0  0  0  0  0  0  0  0  0  0
   -5.4719    4.5373    0.0000 H   0  0  0  0  0  0  0  0  0  0  0  0
   -4.0430    6.1873    0.0000 S   0  0  0  0  0  0  0  0  0  0  0  0
   -4.0430    7.0123    0.0000 O   0  0  0  0  0  0  0  0  0  0  0  0
   -3.2180    6.1873    0.0000 O   0  0  0  0  0  0  0  0  0  0  0  0
   -4.8680    6.1873    0.0000 F   0  0  0  0  0  0  0  0  0  0  0  0
  2  1  1  0  0  0  0 
  1  6  1  0  0  0  0 
  6  8  2  0  0  0  0 
  6  7  1  0  0  0  0 
  1  5  1  0  0  0  0 
  2  4  1  0  0  0  0 
  2  3  1  0  0  0  0 
  2  9  1  0  0  0  0 
  1 10  1  0  0  0  0 
  7 11  1  0  0  0  0 
 11 12  2  0  0  0  0 
 11 13  2  0  0  0  0 
 11 14  1  0  0  0  0 
M  END
> <Spectrum 19F 0>
47.49;0.333333S;13|-203.8;0.333333S;4|-75.13;1.0S;2|-75.13;1.0S;3|-75.13;1.0S;8|

> <Temperature [K]>
0:298 

> <nmrshiftdb2 ID>
60007689

> <Field Strength [MHz]>
0:141.5094416011653 

> <Solvent>
0:Chloroform-D1 (CDCl3) 

> <Assignment Method>
0:1H, H,H-COSY, H,H-NOESY, H,C-HMQC, H,C-HMBC, DEPTQ, 1H, 13C, 1H, H,H-COSY 

$$$$

  CDK     02062313232D
nmrshiftdb2 60007690
  6  5  0  0  0  0  0  0  0  0999 V2000
   -4.7573    4.9496    0.0000 H   0  0  0  0  0  0  0  0  0  0  0  0
   -4.0430    5.3622    0.0000 O   0  0  0  0  0  0  0  0  0  0  0  0
   -4.0430    6.1872    0.0000 S   0  0  0  0  0  0  0  0  0  0  0  0
   -4.0430    7.0124    0.0000 O   0  0  0  0  0  0  0  0  0  0  0  0
   -3.2178    6.1872    0.0000 O   0  0  0  0  0  0  0  0  0  0  0  0
   -4.8681    6.1872    0.0000 F   0  0  0  0  0  0  0  0  0  0  0  0
  2  3  1  0  0  0  0 
  3  4  2  0  0  0  0 
  3  5  2  0  0  0  0 
  3  6  1  0  0  0  0 
  1  2  1  0  0  0  0 
M  END
> <Spectrum 19F 0>
41.74;1.0S;5|

> <Temperature [K]>
0:298 

> <nmrshiftdb2 ID>
60007690

> <Field Strength [MHz]>
0:141.5094416011653 

> <Solvent>
0:Chloroform-D1 (CDCl3) 

> <Assignment Method>
0:1H, H,H-COSY, H,H-NOESY, H,C-HMQC, H,C-HMBC, DEPTQ, 1H, 13C, 1H, H,H-COSY 

$$$$

  CDK     02062313232D
nmrshiftdb2 60007691
 13 13  0  0  0  0  0  0  0  0999 V2000
   -2.6851    1.9479    0.0000 C   0  0  0  0  0  0  0  0  0  0  0  0
   -2.1017    1.3645    0.0000 C   0  0  0  0  0  0  0  0  0  0  0  0
   -2.6851    0.7812    0.0000 O   0  0  0  0  0  0  0  0  0  0  0  0
   -3.2685    1.3645    0.0000 S   0  0  0  0  0  0  0  0  0  0  0  0
   -2.6851    2.7729    0.0000 C   0  0  0  0  0  0  0  0  0  0  0  0
   -1.5184    1.9479    0.0000 F   0  0  0  0  0  0  0  0  0  0  0  0
   -1.5184    0.7812    0.0000 F   0  0  0  0  0  0  0  0  0  0  0  0
   -3.4473    2.2636    0.0000 H   0  0  0  0  0  0  0  0  0  0  0  0
   -2.6851    3.5979    0.0000 F   0  0  0  0  0  0  0  0  0  0  0  0
   -1.8601    2.7729    0.0000 F   0  0  0  0  0  0  0  0  0  0  0  0
   -3.5101    2.7729    0.0000 F   0  0  0  0  0  0  0  0  0  0  0  0
   -3.9719    1.7956    0.0000 O   0  0  0  0  0  0  0  0  0  0  0  0
   -3.9719    0.9335    0.0000 O   0  0  0  0  0  0  0  0  0  0  0  0
  1  2  1  0  0  0  0 
  1  5  1  0  0  0  0 
  5  9  1  0  0  0  0 
  5 10  1  0  0  0  0 
  5 11  1  0  0  0  0 
  2  6  1  0  0  0  0 
  2  7  1  0  0  0  0 
  1  4  1  0  0  0  0 
  2  3  1  0  0  0  0 
  4  3  1  0  0  0  0 
  4 12  2  0  0  0  0 
  4 13  2  0  0  0  0 
  1  8  1  0  0  0  0 
M  END
> <Spectrum 19F 0>
-83.65;0.333333S;6|-70.8;0.333333S;5|-65.31;1.0S;8|-65.31;1.0S;9|-65.31;1.0S;10|

> <Temperature [K]>
0:298 

> <nmrshiftdb2 ID>
60007691

> <Field Strength [MHz]>
0:141.5094416011653 

> <Solvent>
0:Chloroform-D1 (CDCl3) 

> <Assignment Method>
0:1H, H,H-COSY, H,H-NOESY, H,C-HMQC, H,C-HMBC, DEPTQ, 1H, 13C, 1H, H,H-COSY 

$$$$

  CDK     02062313232D
nmrshiftdb2 60007692
 13 12  0  0  0  0  0  0  0  0999 V2000
   -2.6852    2.2633    0.0000 F   0  0  0  0  0  0  0  0  0  0  0  0
   -2.2727    1.5488    0.0000 S   0  0  0  0  0  0  0  0  0  0  0  0
   -1.8602    0.8343    0.0000 C   0  0  0  0  0  0  0  0  0  0  0  0
   -2.2727    0.1198    0.0000 C   0  0  0  0  0  0  0  0  0  0  0  0
   -1.8602   -0.5945    0.0000 F   0  0  0  0  0  0  0  0  0  0  0  0
   -2.9872    1.1363    0.0000 O   0  0  0  0  0  0  0  0  0  0  0  0
   -1.5582    1.9613    0.0000 O   0  0  0  0  0  0  0  0  0  0  0  0
   -1.0352    0.8343    0.0000 C   0  0  0  0  0  0  0  0  0  0  0  0
   -2.6852    0.8343    0.0000 H   0  0  0  0  0  0  0  0  0  0  0  0
   -0.2102    0.8343    0.0000 F   0  0  0  0  0  0  0  0  0  0  0  0
   -1.0352    1.6593    0.0000 F   0  0  0  0  0  0  0  0  0  0  0  0
   -1.0352    0.0093    0.0000 F   0  0  0  0  0  0  0  0  0  0  0  0
   -3.0977    0.1198    0.0000 O   0  0  0  0  0  0  0  0  0  0  0  0
  3  4  1  0  0  0  0 
  2  3  1  0  0  0  0 
  2  6  2  0  0  0  0 
  2  7  2  0  0  0  0 
  1  2  1  0  0  0  0 
  3  8  1  0  0  0  0 
  8 10  1  0  0  0  0 
  8 11  1  0  0  0  0 
  8 12  1  0  0  0  0 
  3  9  1  0  0  0  0 
  4 13  2  0  0  0  0 
  4  5  1  0  0  0  0 
M  END
> <Spectrum 19F 0>
49.74;0.333333q;4|63.73;0.333333dqd;0|-67.7;1.0m;9|-67.7;1.0m;10|-67.7;1.0m;11|

> <Temperature [K]>
0:298 

> <nmrshiftdb2 ID>
60007692

> <Field Strength [MHz]>
0:141.5094416011653 

> <Solvent>
0:Chloroform-D1 (CDCl3) 

> <Assignment Method>
0:1H, H,H-COSY, H,H-NOESY, H,C-HMQC, H,C-HMBC, DEPTQ, 1H, 13C, 1H, H,H-COSY 

$$$$

  CDK     02062313232D
nmrshiftdb2 60007693
 15 14  0  0  0  0  0  0  0  0999 V2000
   -7.8548    9.6627    0.0000 C   0  0  0  0  0  0  0  0  0  0  0  0
   -7.8548    8.8377    0.0000 C   0  0  0  0  0  0  0  0  0  0  0  0
   -8.5694    8.4252    0.0000 C   0  0  0  0  0  0  0  0  0  0  0  0
   -9.2838    8.0126    0.0000 O   0  0  0  0  0  0  0  0  0  0  0  0
   -9.2838    7.1875    0.0000 S   0  0  0  0  0  0  0  0  0  0  0  0
   -9.2838    6.3624    0.0000 O   0  0  0  0  0  0  0  0  0  0  0  0
   -7.8548   10.4879    0.0000 F   0  0  0  0  0  0  0  0  0  0  0  0
   -7.0297    9.6627    0.0000 F   0  0  0  0  0  0  0  0  0  0  0  0
   -8.6799    9.6627    0.0000 F   0  0  0  0  0  0  0  0  0  0  0  0
   -7.4013    8.1483    0.0000 H   0  0  0  0  0  0  0  0  0  0  0  0
   -7.0311    8.7897    0.0000 H   0  0  0  0  0  0  0  0  0  0  0  0
   -8.1568    7.7106    0.0000 F   0  0  0  0  0  0  0  0  0  0  0  0
   -8.9819    9.1397    0.0000 F   0  0  0  0  0  0  0  0  0  0  0  0
   -8.4587    7.1875    0.0000 F   0  0  0  0  0  0  0  0  0  0  0  0
  -10.1089    7.1875    0.0000 O   0  0  0  0  0  0  0  0  0  0  0  0
  1  2  1  0  0  0  0 
  2  3  1  0  0  0  0 
  1  7  1  0  0  0  0 
  1  8  1  0  0  0  0 
  1  9  1  0  0  0  0 
  2 10  1  0  0  0  0 
  2 11  1  0  0  0  0 
  3 12  1  0  0  0  0 
  3 13  1  0  0  0  0 
  3  4  1  0  0  0  0 
  4  5  1  0  0  0  0 
  5  6  2  0  0  0  0 
  5 14  1  0  0  0  0 
  5 15  2  0  0  0  0 
M  END
> <Spectrum 19F 0>
48.1;0.663333S;13|-66.27;1.0S;11|-66.27;1.0S;12|-63.19;1.0S;6|-63.19;1.0S;7|-63.19;1.0S;8|

> <Temperature [K]>
0:298 

> <nmrshiftdb2 ID>
60007693

> <Field Strength [MHz]>
0:566.0377664046612 

> <Solvent>
0:Chloroform-D1 (CDCl3) 

> <Assignment Method>
0:1D shift positions 

$$$$

  CDK     02062313232D
nmrshiftdb2 60007694
 22 22  0  0  0  0  0  0  0  0999 V2000
   -0.2121    3.4404    0.0000 H   0  0  0  0  0  0  0  0  0  0  0  0
    0.5846    3.2269    0.0000 C   0  0  0  0  0  0  0  0  0  0  0  0
    0.0013    2.6436    0.0000 C   0  0  0  0  0  0  0  0  0  0  0  0
   -0.5820    2.0602    0.0000 C   0  0  0  0  0  0  0  0  0  0  0  0
   -1.1653    1.4768    0.0000 C   0  0  0  0  0  0  0  0  0  0  0  0
   -1.7487    0.8935    0.0000 C   0  0  0  0  0  0  0  0  0  0  0  0
   -1.1653    0.3101    0.0000 C   0  0  0  0  0  0  0  0  0  0  0  0
   -0.5820    0.8935    0.0000 F   0  0  0  0  0  0  0  0  0  0  0  0
    0.3711    4.0238    0.0000 F   0  0  0  0  0  0  0  0  0  0  0  0
    1.3815    3.0134    0.0000 F   0  0  0  0  0  0  0  0  0  0  0  0
    0.5846    2.0602    0.0000 F   0  0  0  0  0  0  0  0  0  0  0  0
   -0.5820    3.2269    0.0000 F   0  0  0  0  0  0  0  0  0  0  0  0
    0.0013    1.4768    0.0000 F   0  0  0  0  0  0  0  0  0  0  0  0
   -1.1653    2.6436    0.0000 F   0  0  0  0  0  0  0  0  0  0  0  0
   -0.3505    1.3478    0.0000 F   0  0  0  0  0  0  0  0  0  0  0  0
   -1.7487    2.0602    0.0000 F   0  0  0  0  0  0  0  0  0  0  0  0
   -2.3321    1.4768    0.0000 F   0  0  0  0  0  0  0  0  0  0  0  0
   -0.5820   -0.2732    0.0000 F   0  0  0  0  0  0  0  0  0  0  0  0
   -2.3321    0.3101    0.0000 S   0  0  0  0  0  0  0  0  0  0  0  0
   -1.7487   -0.2732    0.0000 O   0  0  0  0  0  0  0  0  0  0  0  0
   -3.0355    0.7412    0.0000 O   0  0  0  0  0  0  0  0  0  0  0  0
   -3.0355   -0.1209    0.0000 O   0  0  0  0  0  0  0  0  0  0  0  0
  2  3  1  0  0  0  0 
  3  4  1  0  0  0  0 
  4  5  1  0  0  0  0 
  5  6  1  0  0  0  0 
  6  7  1  0  0  0  0 
  2  9  1  0  0  0  0 
  2 10  1  0  0  0  0 
  1  2  1  0  0  0  0 
  3 11  1  0  0  0  0 
  3 12  1  0  0  0  0 
  4 13  1  0  0  0  0 
  4 14  1  0  0  0  0 
  5 15  1  0  0  0  0 
  5 16  1  0  0  0  0 
  6 17  1  0  0  0  0 
  7 18  1  0  0  0  0 
  7  8  1  0  0  0  0 
  6 19  1  0  0  0  0 
  7 20  1  0  0  0  0 
 19 20  1  0  0  0  0 
 19 21  2  0  0  0  0 
 19 22  2  0  0  0  0 
M  END
> <Spectrum 19F 0>
-85.88;0.5abq;17|-82.55;0.5abq;7|-151.5;0.5m;16|-118.1;0.5abq;15|-116.8;0.5abq;14|-121.6;0.5abq;12|-121.1;0.5abq;13|-129.7;0.5abq;11|-129.2;0.5abq;10|-137.3;1.0d;8|-137.3;1.0d;9|

> <Temperature [K]>
0:298 

> <nmrshiftdb2 ID>
60007694

> <Field Strength [MHz]>
0:141.5094416011653 

> <Solvent>
0:Chloroform-D1 (CDCl3) 

> <Assignment Method>
0:1H, H,H-COSY, H,H-NOESY, H,C-HMQC, H,C-HMBC, DEPTQ, 1H, 13C, 1H, H,H-COSY 

$$$$

  CDK     02062313232D
nmrshiftdb2 60007695
 20 20  0  0  0  0  0  0  0  0999 V2000
   -1.8832    4.0343    0.0000 C   0  0  0  0  0  0  0  0  0  0  0  0
   -1.6697    3.2374    0.0000 C   0  0  0  0  0  0  0  0  0  0  0  0
   -1.4562    2.4405    0.0000 C   0  0  0  0  0  0  0  0  0  0  0  0
   -1.2427    1.6436    0.0000 O   0  0  0  0  0  0  0  0  0  0  0  0
   -1.8260    1.0602    0.0000 C   0  0  0  0  0  0  0  0  0  0  0  0
   -1.2427    0.4769    0.0000 C   0  0  0  0  0  0  0  0  0  0  0  0
   -0.6593   -0.1064    0.0000 F   0  0  0  0  0  0  0  0  0  0  0  0
   -2.0968    4.8312    0.0000 F   0  0  0  0  0  0  0  0  0  0  0  0
   -1.0864    4.2478    0.0000 F   0  0  0  0  0  0  0  0  0  0  0  0
   -2.6801    3.8207    0.0000 F   0  0  0  0  0  0  0  0  0  0  0  0
   -0.8728    3.4509    0.0000 F   0  0  0  0  0  0  0  0  0  0  0  0
   -2.4666    3.0239    0.0000 F   0  0  0  0  0  0  0  0  0  0  0  0
   -0.6593    2.6540    0.0000 F   0  0  0  0  0  0  0  0  0  0  0  0
   -2.2531    2.2270    0.0000 F   0  0  0  0  0  0  0  0  0  0  0  0
   -2.4094    1.6436    0.0000 F   0  0  0  0  0  0  0  0  0  0  0  0
   -0.6593    1.0602    0.0000 F   0  0  0  0  0  0  0  0  0  0  0  0
   -2.4094    0.4769    0.0000 S   0  0  0  0  0  0  0  0  0  0  0  0
   -1.8260   -0.1064    0.0000 O   0  0  0  0  0  0  0  0  0  0  0  0
   -3.1128    0.9079    0.0000 O   0  0  0  0  0  0  0  0  0  0  0  0
   -3.1128    0.0458    0.0000 O   0  0  0  0  0  0  0  0  0  0  0  0
  1  2  1  0  0  0  0 
  2  3  1  0  0  0  0 
  5  6  1  0  0  0  0 
  1  8  1  0  0  0  0 
  1  9  1  0  0  0  0 
  1 10  1  0  0  0  0 
  2 11  1  0  0  0  0 
  2 12  1  0  0  0  0 
  3 13  1  0  0  0  0 
  3 14  1  0  0  0  0 
  3  4  1  0  0  0  0 
  4  5  1  0  0  0  0 
  5 15  1  0  0  0  0 
  6 16  1  0  0  0  0 
  6  7  1  0  0  0  0 
  5 17  1  0  0  0  0 
  6 18  1  0  0  0  0 
 17 18  1  0  0  0  0 
 17 19  2  0  0  0  0 
 17 20  2  0  0  0  0 
M  END
> <Spectrum 19F 0>
-98.92;0.333333abq;6|-97.52;0.333333abq;15|-88.15;0.3333337;14|-81.95;0.666667abq;13|-84.44;0.333333abq;12|-129.41;0.666667S;10|-129.41;0.666667S;11|-81.4;1.0t;7|-81.4;1.0t;8|-81.4;1.0t;9|

> <Temperature [K]>
0:298 

> <nmrshiftdb2 ID>
60007695

> <Field Strength [MHz]>
0:141.5094416011653 

> <Solvent>
0:Chloroform-D1 (CDCl3) 

> <Assignment Method>
0:1H, H,H-COSY, H,H-NOESY, H,C-HMQC, H,C-HMBC, DEPTQ, 1H, 13C, 1H, H,H-COSY 

$$$$

  CDK     02062313232D
nmrshiftdb2 60007696
 21 20  0  0  0  0  0  0  0  0999 V2000
   -2.5851   -0.8461    0.0000 F   0  0  0  0  0  0  0  0  0  0  0  0
   -1.8706   -0.4336    0.0000 C   0  0  0  0  0  0  0  0  0  0  0  0
   -1.1562   -0.0211    0.0000 C   0  0  0  0  0  0  0  0  0  0  0  0
   -0.4417    0.3913    0.0000 C   0  0  0  0  0  0  0  0  0  0  0  0
    0.2727    0.8038    0.0000 O   0  0  0  0  0  0  0  0  0  0  0  0
    0.2727    1.6288    0.0000 C   0  0  0  0  0  0  0  0  0  0  0  0
    0.9872    2.0413    0.0000 O   0  0  0  0  0  0  0  0  0  0  0  0
    0.9872    2.8663    0.0000 C   0  0  0  0  0  0  0  0  0  0  0  0
    0.9872    3.6913    0.0000 S   0  0  0  0  0  0  0  0  0  0  0  0
   -1.4581   -1.1480    0.0000 F   0  0  0  0  0  0  0  0  0  0  0  0
   -2.2831    0.2808    0.0000 F   0  0  0  0  0  0  0  0  0  0  0  0
   -0.7437   -0.7355    0.0000 F   0  0  0  0  0  0  0  0  0  0  0  0
   -1.5687    0.6933    0.0000 F   0  0  0  0  0  0  0  0  0  0  0  0
   -0.0292   -0.3230    0.0000 F   0  0  0  0  0  0  0  0  0  0  0  0
   -0.8542    1.1058    0.0000 F   0  0  0  0  0  0  0  0  0  0  0  0
   -0.4417    2.0413    0.0000 O   0  0  0  0  0  0  0  0  0  0  0  0
    0.1622    2.8663    0.0000 F   0  0  0  0  0  0  0  0  0  0  0  0
    1.8122    2.8663    0.0000 F   0  0  0  0  0  0  0  0  0  0  0  0
    0.9872    4.5163    0.0000 O   0  0  0  0  0  0  0  0  0  0  0  0
    1.8122    3.6913    0.0000 O   0  0  0  0  0  0  0  0  0  0  0  0
    0.1622    3.6913    0.0000 F   0  0  0  0  0  0  0  0  0  0  0  0
  2  3  1  0  0  0  0 
  3  4  1  0  0  0  0 
  1  2  1  0  0  0  0 
  2 10  1  0  0  0  0 
  2 11  1  0  0  0  0 
  3 12  1  0  0  0  0 
  3 13  1  0  0  0  0 
  4 14  1  0  0  0  0 
  4 15  1  0  0  0  0 
  4  5  1  0  0  0  0 
  5  6  1  0  0  0  0 
  6  7  1  0  0  0  0 
  7  8  1  0  0  0  0 
  6 16  2  0  0  0  0 
  8 18  1  0  0  0  0 
  8 17  1  0  0  0  0 
  8  9  1  0  0  0  0 
  9 19  2  0  0  0  0 
  9 20  2  0  0  0  0 
  9 21  1  0  0  0  0 
M  END
> <Spectrum 19F 0>
43.12;0.333333t;20|-104.29;0.666667d;16|-104.29;0.666667d;17|-86.64;0.666667q;13|-86.64;0.666667q;14|-129.62;0.666667s;11|-129.62;0.666667s;12|-81.4;1.0t;0|-81.4;1.0t;9|-81.4;1.0t;10|

> <Temperature [K]>
0:298 

> <nmrshiftdb2 ID>
60007696

> <Field Strength [MHz]>
0:141.5094416011653 

> <Solvent>
0:Chloroform-D1 (CDCl3) 

> <Assignment Method>
0:1H, H,H-COSY, H,H-NOESY, H,C-HMQC, H,C-HMBC, DEPTQ, 1H, 13C, 1H, H,H-COSY 

$$$$

  CDK     02062313232D
nmrshiftdb2 60007697
 16 15  0  0  0  0  0  0  0  0999 V2000
   -0.4801   -1.0784    0.0000 F   0  0  0  0  0  0  0  0  0  0  0  0
    0.2343   -0.6659    0.0000 C   0  0  0  0  0  0  0  0  0  0  0  0
    0.2343    0.1590    0.0000 C   0  0  0  0  0  0  0  0  0  0  0  0
    0.9488    0.5715    0.0000 O   0  0  0  0  0  0  0  0  0  0  0  0
    0.9488    1.3965    0.0000 C   0  0  0  0  0  0  0  0  0  0  0  0
    0.9488    2.2215    0.0000 C   0  0  0  0  0  0  0  0  0  0  0  0
    0.9488    3.0465    0.0000 C   0  0  0  0  0  0  0  0  0  0  0  0
    0.9488    3.8715    0.0000 F   0  0  0  0  0  0  0  0  0  0  0  0
    0.9488   -1.0784    0.0000 O   0  0  0  0  0  0  0  0  0  0  0  0
   -0.4801    0.5715    0.0000 O   0  0  0  0  0  0  0  0  0  0  0  0
    1.7738    1.3965    0.0000 F   0  0  0  0  0  0  0  0  0  0  0  0
    0.1238    1.3965    0.0000 F   0  0  0  0  0  0  0  0  0  0  0  0
    1.7738    2.2215    0.0000 F   0  0  0  0  0  0  0  0  0  0  0  0
    0.1238    2.2215    0.0000 F   0  0  0  0  0  0  0  0  0  0  0  0
    1.7738    3.0465    0.0000 F   0  0  0  0  0  0  0  0  0  0  0  0
    0.1238    3.0465    0.0000 F   0  0  0  0  0  0  0  0  0  0  0  0
  2  3  1  0  0  0  0 
  5  6  1  0  0  0  0 
  6  7  1  0  0  0  0 
  1  2  1  0  0  0  0 
  2  9  2  0  0  0  0 
  3 10  2  0  0  0  0 
  3  4  1  0  0  0  0 
  4  5  1  0  0  0  0 
  5 11  1  0  0  0  0 
  5 12  1  0  0  0  0 
  6 13  1  0  0  0  0 
  6 14  1  0  0  0  0 
  7  8  1  0  0  0  0 
  7 15  1  0  0  0  0 
  7 16  1  0  0  0  0 
M  END
> <Spectrum 19F 0>
-81.77;1.0t;7|-81.77;1.0t;14|-81.77;1.0t;15|-130.03;0.666667s;12|-130.03;0.666667s;13|-89.06;0.0q;10|-89.06;0.0q;11|20.68;0.333333s;0|

> <Temperature [K]>
0:298 

> <nmrshiftdb2 ID>
60007697

> <Field Strength [MHz]>
0:141.5094416011653 

> <Solvent>
0:Chloroform-D1 (CDCl3) 

> <Assignment Method>
0:1H, H,H-COSY, H,H-NOESY, H,C-HMQC, H,C-HMBC, DEPTQ, 1H, 13C, 1H, H,H-COSY 

$$$$

  CDK     02062313232D
nmrshiftdb2 60007698
 21 20  0  0  0  0  0  0  0  0999 V2000
   -0.7808   -1.9634    0.0000 F   0  0  0  0  0  0  0  0  0  0  0  0
   -0.0663   -1.5509    0.0000 S   0  0  0  0  0  0  0  0  0  0  0  0
    0.6481   -1.1384    0.0000 O   0  0  0  0  0  0  0  0  0  0  0  0
    0.6481   -0.3134    0.0000 C   0  0  0  0  0  0  0  0  0  0  0  0
    0.6481    0.5115    0.0000 C   0  0  0  0  0  0  0  0  0  0  0  0
    1.3625    0.9240    0.0000 O   0  0  0  0  0  0  0  0  0  0  0  0
    1.3625    1.7490    0.0000 C   0  0  0  0  0  0  0  0  0  0  0  0
    1.3625    2.5740    0.0000 C   0  0  0  0  0  0  0  0  0  0  0  0
    1.3625    3.3990    0.0000 C   0  0  0  0  0  0  0  0  0  0  0  0
    0.3461   -2.2654    0.0000 O   0  0  0  0  0  0  0  0  0  0  0  0
   -0.4788   -0.8365    0.0000 O   0  0  0  0  0  0  0  0  0  0  0  0
    1.4731   -0.3134    0.0000 F   0  0  0  0  0  0  0  0  0  0  0  0
   -0.1768   -0.3134    0.0000 F   0  0  0  0  0  0  0  0  0  0  0  0
   -0.0663    0.9240    0.0000 O   0  0  0  0  0  0  0  0  0  0  0  0
    2.1875    1.7490    0.0000 F   0  0  0  0  0  0  0  0  0  0  0  0
    0.5375    1.7490    0.0000 F   0  0  0  0  0  0  0  0  0  0  0  0
    2.1875    2.5740    0.0000 F   0  0  0  0  0  0  0  0  0  0  0  0
    0.5375    2.5740    0.0000 F   0  0  0  0  0  0  0  0  0  0  0  0
    1.3625    4.2240    0.0000 F   0  0  0  0  0  0  0  0  0  0  0  0
    2.1875    3.3990    0.0000 F   0  0  0  0  0  0  0  0  0  0  0  0
    0.5375    3.3990    0.0000 F   0  0  0  0  0  0  0  0  0  0  0  0
  4  5  1  0  0  0  0 
  7  8  1  0  0  0  0 
  8  9  1  0  0  0  0 
  1  2  1  0  0  0  0 
  2 10  2  0  0  0  0 
  2 11  2  0  0  0  0 
  3  4  1  0  0  0  0 
  2  3  1  0  0  0  0 
  4 12  1  0  0  0  0 
  4 13  1  0  0  0  0 
  5 14  2  0  0  0  0 
  5  6  1  0  0  0  0 
  6  7  1  0  0  0  0 
  7 15  1  0  0  0  0 
  7 16  1  0  0  0  0 
  8 17  1  0  0  0  0 
  8 18  1  0  0  0  0 
  9 19  1  0  0  0  0 
  9 20  1  0  0  0  0 
  9 21  1  0  0  0  0 
M  END
> <Spectrum 19F 0>
-81.84;1.0t;18|-81.84;1.0t;19|-81.84;1.0t;20|-130.08;0.666667s;16|-130.08;0.666667s;17|-87.9;0.666667q;14|-87.9;0.666667q;15|-78.18;0.666667d;11|-78.18;0.666667d;12|49.48;0.333333t;0|

> <Temperature [K]>
0:298 

> <nmrshiftdb2 ID>
60007698

> <Field Strength [MHz]>
0:141.5094416011653 

> <Solvent>
0:Chloroform-D1 (CDCl3) 

> <Assignment Method>
0:1H, H,H-COSY, H,H-NOESY, H,C-HMQC, H,C-HMBC, DEPTQ, 1H, 13C, 1H, H,H-COSY 

$$$$

  CDK     02062313232D
nmrshiftdb2 60007699
 36 35  0  0  0  0  0  0  0  0999 V2000
   -1.5448   -2.3913    0.0000 F   0  0  0  0  0  0  0  0  0  0  0  0
   -0.8303   -1.9788    0.0000 C   0  0  0  0  0  0  0  0  0  0  0  0
   -0.1158   -1.5663    0.0000 C   0  0  0  0  0  0  0  0  0  0  0  0
    0.5986   -1.1538    0.0000 C   0  0  0  0  0  0  0  0  0  0  0  0
    1.3130   -0.7413    0.0000 O   0  0  0  0  0  0  0  0  0  0  0  0
    1.3130    0.0836    0.0000 C   0  0  0  0  0  0  0  0  0  0  0  0
    2.0275    0.4961    0.0000 C   0  0  0  0  0  0  0  0  0  0  0  0
    2.7420    0.9086    0.0000 S   0  0  0  0  0  0  0  0  0  0  0  0
    3.4564    1.3211    0.0000 O   0  0  0  0  0  0  0  0  0  0  0  0
    3.4564    2.1461    0.0000 C   0  0  0  0  0  0  0  0  0  0  0  0
   -0.4178   -2.6933    0.0000 F   0  0  0  0  0  0  0  0  0  0  0  0
   -1.2428   -1.2643    0.0000 F   0  0  0  0  0  0  0  0  0  0  0  0
    0.2966   -2.2808    0.0000 F   0  0  0  0  0  0  0  0  0  0  0  0
   -0.5283   -0.8518    0.0000 F   0  0  0  0  0  0  0  0  0  0  0  0
    1.0111   -1.8683    0.0000 F   0  0  0  0  0  0  0  0  0  0  0  0
    0.1861   -0.4393    0.0000 F   0  0  0  0  0  0  0  0  0  0  0  0
    0.5986    0.4961    0.0000 O   0  0  0  0  0  0  0  0  0  0  0  0
    2.4400   -0.2183    0.0000 F   0  0  0  0  0  0  0  0  0  0  0  0
    1.6150    1.2106    0.0000 F   0  0  0  0  0  0  0  0  0  0  0  0
    3.1545    0.1941    0.0000 O   0  0  0  0  0  0  0  0  0  0  0  0
    2.3295    1.6231    0.0000 O   0  0  0  0  0  0  0  0  0  0  0  0
    3.4564    2.9711    0.0000 C   0  0  0  0  0  0  0  0  0  0  0  0
    4.1709    3.3836    0.0000 O   0  0  0  0  0  0  0  0  0  0  0  0
    4.1709    4.2086    0.0000 C   0  0  0  0  0  0  0  0  0  0  0  0
    4.1709    5.0336    0.0000 C   0  0  0  0  0  0  0  0  0  0  0  0
    4.1709    5.8586    0.0000 C   0  0  0  0  0  0  0  0  0  0  0  0
    4.2814    2.1461    0.0000 F   0  0  0  0  0  0  0  0  0  0  0  0
    2.6314    2.1461    0.0000 F   0  0  0  0  0  0  0  0  0  0  0  0
    2.7420    3.3836    0.0000 O   0  0  0  0  0  0  0  0  0  0  0  0
    4.9959    4.2086    0.0000 F   0  0  0  0  0  0  0  0  0  0  0  0
    3.3459    4.2086    0.0000 F   0  0  0  0  0  0  0  0  0  0  0  0
    4.9959    5.0336    0.0000 F   0  0  0  0  0  0  0  0  0  0  0  0
    3.3459    5.0336    0.0000 F   0  0  0  0  0  0  0  0  0  0  0  0
    4.1709    6.6836    0.0000 F   0  0  0  0  0  0  0  0  0  0  0  0
    4.9959    5.8586    0.0000 F   0  0  0  0  0  0  0  0  0  0  0  0
    3.3459    5.8586    0.0000 F   0  0  0  0  0  0  0  0  0  0  0  0
  2  3  1  0  0  0  0 
  3  4  1  0  0  0  0 
  1  2  1  0  0  0  0 
  2 11  1  0  0  0  0 
  2 12  1  0  0  0  0 
  3 13  1  0  0  0  0 
  3 14  1  0  0  0  0 
  4 15  1  0  0  0  0 
  4 16  1  0  0  0  0 
  4  5  1  0  0  0  0 
  5  6  1  0  0  0  0 
  6 17  2  0  0  0  0 
  6  7  1  0  0  0  0 
  7 18  1  0  0  0  0 
  7 19  1  0  0  0  0 
  7  8  1  0  0  0  0 
  8 20  2  0  0  0  0 
  8 21  2  0  0  0  0 
  9 10  1  0  0  0  0 
  8  9  1  0  0  0  0 
 10 22  1  0  0  0  0 
 24 25  1  0  0  0  0 
 25 26  1  0  0  0  0 
 10 27  1  0  0  0  0 
 10 28  1  0  0  0  0 
 22 29  2  0  0  0  0 
 22 23  1  0  0  0  0 
 23 24  1  0  0  0  0 
 24 30  1  0  0  0  0 
 24 31  1  0  0  0  0 
 25 32  1  0  0  0  0 
 25 33  1  0  0  0  0 
 26 34  1  0  0  0  0 
 26 35  1  0  0  0  0 
 26 36  1  0  0  0  0 
M  END
> <Spectrum 19F 0>
-81.88;1.0t;33|-81.88;1.0t;34|-81.88;1.0t;35|-130.11;0.666667s;31|-130.11;0.666667s;32|-87.6;0.666667q;29|-87.6;0.666667q;30|-74.65;0.0t;26|-74.65;0.0t;27|-104.72;0.666667t;17|-104.72;0.666667t;18|-88.01;0.666667q;14|-88.01;0.666667q;15|-130.18;0.0s;12|-130.18;0.0s;13|-81.92;1.0t;0|-81.92;1.0t;10|-81.92;1.0t;11|

> <Temperature [K]>
0:298 

> <nmrshiftdb2 ID>
60007699

> <Field Strength [MHz]>
0:141.5094416011653 

> <Solvent>
0:Chloroform-D1 (CDCl3) 

> <Assignment Method>
0:1H, H,H-COSY, H,H-NOESY, H,C-HMQC, H,C-HMBC, DEPTQ, 1H, 13C, 1H, H,H-COSY 

$$$$

  CDK     02062313232D
nmrshiftdb2 60007700
 20 19  0  0  0  0  0  0  0  0999 V2000
   -1.1133   -0.9526    0.0000 F   0  0  0  0  0  0  0  0  0  0  0  0
   -1.1133   -0.1276    0.0000 C   0  0  0  0  0  0  0  0  0  0  0  0
   -1.1133    0.6973    0.0000 C   0  0  0  0  0  0  0  0  0  0  0  0
   -1.1133    1.5223    0.0000 C   0  0  0  0  0  0  0  0  0  0  0  0
   -1.1133    2.3473    0.0000 O   0  0  0  0  0  0  0  0  0  0  0  0
   -0.3988    2.7598    0.0000 C   0  0  0  0  0  0  0  0  0  0  0  0
   -0.3988    3.5848    0.0000 C   0  0  0  0  0  0  0  0  0  0  0  0
   -0.3988    4.4098    0.0000 S   0  0  0  0  0  0  0  0  0  0  0  0
   -0.3988    5.2348    0.0000 O   0  0  0  0  0  0  0  0  0  0  0  0
   -0.2883   -0.1276    0.0000 F   0  0  0  0  0  0  0  0  0  0  0  0
   -1.9383   -0.1276    0.0000 F   0  0  0  0  0  0  0  0  0  0  0  0
   -0.2883    0.6973    0.0000 F   0  0  0  0  0  0  0  0  0  0  0  0
   -1.9383    0.6973    0.0000 F   0  0  0  0  0  0  0  0  0  0  0  0
   -0.2883    1.5223    0.0000 F   0  0  0  0  0  0  0  0  0  0  0  0
   -1.9383    1.5223    0.0000 F   0  0  0  0  0  0  0  0  0  0  0  0
    0.3156    2.3473    0.0000 O   0  0  0  0  0  0  0  0  0  0  0  0
    0.4261    4.4098    0.0000 O   0  0  0  0  0  0  0  0  0  0  0  0
   -1.2238    4.4098    0.0000 O   0  0  0  0  0  0  0  0  0  0  0  0
    0.4261    3.5848    0.0000 F   0  0  0  0  0  0  0  0  0  0  0  0
   -1.2238    3.5848    0.0000 F   0  0  0  0  0  0  0  0  0  0  0  0
  2  3  1  0  0  0  0 
  3  4  1  0  0  0  0 
  6  7  1  0  0  0  0 
  1  2  1  0  0  0  0 
  2 10  1  0  0  0  0 
  2 11  1  0  0  0  0 
  3 12  1  0  0  0  0 
  3 13  1  0  0  0  0 
  4 14  1  0  0  0  0 
  4 15  1  0  0  0  0 
  4  5  1  0  0  0  0 
  5  6  1  0  0  0  0 
  6 16  2  0  0  0  0 
  7  8  1  0  0  0  0 
  8 17  2  0  0  0  0 
  8  9  1  0  0  0  0 
  8 18  2  0  0  0  0 
  7 19  1  0  0  0  0 
  7 20  1  0  0  0  0 
M  END
> <Spectrum 19F 0>
-106.98;0.666667s;18|-106.98;0.666667s;19|-86.89;0.666667q;13|-86.89;0.666667q;14|-129.38;0.666667s;11|-129.38;0.666667s;12|-81.3;1.0t;0|-81.3;1.0t;9|-81.3;1.0t;10|

> <Temperature [K]>
0:298 

> <nmrshiftdb2 ID>
60007700

> <Field Strength [MHz]>
0:141.5094416011653 

> <Solvent>
0:Chloroform-D1 (CDCl3) 

> <Assignment Method>
0:1H, H,H-COSY, H,H-NOESY, H,C-HMQC, H,C-HMBC, DEPTQ, 1H, 13C, 1H, H,H-COSY 

$$$$
methyl-fluorosulfato-difluoroacetate
  CDK     02062313232D
nmrshiftdb2 60007701
 12 11  0  0  0  0  0  0  0  0999 V2000
   -0.2367   -0.5963    0.0000 F   0  0  0  0  0  0  0  0  0  0  0  0
   -0.2367    0.2286    0.0000 S   0  0  0  0  0  0  0  0  0  0  0  0
   -0.9512    1.4661    0.0000 C   0  0  0  0  0  0  0  0  0  0  0  0
   -1.6657    1.8786    0.0000 C   0  0  0  0  0  0  0  0  0  0  0  0
   -1.6657    2.7035    0.0000 O   0  0  0  0  0  0  0  0  0  0  0  0
   -2.3800    3.1161    0.0000 C   0  0  0  0  0  0  0  0  0  0  0  0
   -0.2367    1.0536    0.0000 O   0  0  0  0  0  0  0  0  0  0  0  0
    0.5881    0.2286    0.0000 O   0  0  0  0  0  0  0  0  0  0  0  0
   -0.5387    2.1806    0.0000 F   0  0  0  0  0  0  0  0  0  0  0  0
   -1.3637    0.7516    0.0000 F   0  0  0  0  0  0  0  0  0  0  0  0
   -2.3800    1.4661    0.0000 O   0  0  0  0  0  0  0  0  0  0  0  0
   -1.0617    0.2286    0.0000 O   0  0  0  0  0  0  0  0  0  0  0  0
  3  4  1  0  0  0  0 
  1  2  1  0  0  0  0 
  2  7  1  0  0  0  0 
  2  8  2  0  0  0  0 
  3  9  1  0  0  0  0 
  3 10  1  0  0  0  0 
  4 11  2  0  0  0  0 
  4  5  1  0  0  0  0 
  2 12  2  0  0  0  0 
  7  3  1  0  0  0  0 
  5  6  1  0  0  0  0 
M  END
> <Spectrum 19F 0>
-77.72;1.0d;8|-77.72;1.0d;9|48.55;0.5t;0|

> <Temperature [K]>
0:298 1:298 

> <nmrshiftdb2 ID>
60007701

> <Field Strength [MHz]>
0:141.5094416011653 1:141.5094416011653 

> <Spectrum 19F 1>
-77.72;1.0d;8|-77.72;1.0d;9|48.55;0.5t;0|

> <Solvent>
0:Chloroform-D1 (CDCl3) 1:Chloroform-D1 (CDCl3) 

> <Assignment Method>
0:1H, H,H-COSY, H,H-NOESY, H,C-HMQC, H,C-HMBC, DEPTQ, 1H, 13C, 1H, H,H-COSY 1:1H, H,H-COSY, H,H-NOESY, H,C-HMQC, H,C-HMBC, DEPTQ, 1H, 13C, 1H, H,H-COSY 

$$$$
677-67-8
  CDK     02062313232D
nmrshiftdb2 60007767
 10  9  0  0  0  0  0  0  0  0999 V2000
   -0.2880    2.7864    0.0000 F   0  0  0  0  0  0  0  0  0  0  0  0
   -0.7005    2.0719    0.0000 S   0  0  0  0  0  0  0  0  0  0  0  0
   -1.1130    1.3574    0.0000 C   0  0  0  0  0  0  0  0  0  0  0  0
   -1.5255    0.6430    0.0000 C   0  0  0  0  0  0  0  0  0  0  0  0
   -1.1130   -0.0714    0.0000 F   0  0  0  0  0  0  0  0  0  0  0  0
   -1.4150    2.4844    0.0000 O   0  0  0  0  0  0  0  0  0  0  0  0
    0.0138    1.6594    0.0000 O   0  0  0  0  0  0  0  0  0  0  0  0
   -1.8275    1.7699    0.0000 F   0  0  0  0  0  0  0  0  0  0  0  0
   -0.3986    0.9449    0.0000 F   0  0  0  0  0  0  0  0  0  0  0  0
   -2.3505    0.6430    0.0000 O   0  0  0  0  0  0  0  0  0  0  0  0
  3  4  1  0  0  0  0 
  2  3  1  0  0  0  0 
  1  2  1  0  0  0  0 
  2  6  2  0  0  0  0 
  2  7  2  0  0  0  0 
  3  8  1  0  0  0  0 
  3  9  1  0  0  0  0 
  4 10  2  0  0  0  0 
  4  5  1  0  0  0  0 
M  END
> <Spectrum 19F 0>
42.82;0.5q;0|-104.98;1.0t;7|-104.98;1.0t;8|24.07;0.5q;4|

> <Temperature [K]>
0:298 

> <nmrshiftdb2 ID>
60007767

> <Field Strength [MHz]>
0:141.5094416011653 

> <Solvent>
0:Chloroform-D1 (CDCl3) 

> <Assignment Method>
0:1H, H,H-COSY, H,H-NOESY, H,C-HMQC, H,C-HMBC, DEPTQ, 1H, 13C, 1H, H,H-COSY 

$$$$
SCHEMBL1573280
  CDK     02062313232D
nmrshiftdb2 60007768
 11 10  0  0  0  0  0  0  0  0999 V2000
    1.6164    3.0196    0.0000 F   0  0  0  0  0  0  0  0  0  0  0  0
    2.0289    2.3051    0.0000 S   0  0  0  0  0  0  0  0  0  0  0  0
    2.4414    1.5907    0.0000 O   0  0  0  0  0  0  0  0  0  0  0  0
    2.0289    0.8762    0.0000 C   0  0  0  0  0  0  0  0  0  0  0  0
    1.6164    0.1617    0.0000 C   0  0  0  0  0  0  0  0  0  0  0  0
    2.0289   -0.5526    0.0000 O   0  0  0  0  0  0  0  0  0  0  0  0
    1.3145    1.8926    0.0000 O   0  0  0  0  0  0  0  0  0  0  0  0
    2.7434    2.7176    0.0000 O   0  0  0  0  0  0  0  0  0  0  0  0
    1.3145    1.2887    0.0000 F   0  0  0  0  0  0  0  0  0  0  0  0
    2.7434    0.4637    0.0000 F   0  0  0  0  0  0  0  0  0  0  0  0
    0.7914    0.1617    0.0000 F   0  0  0  0  0  0  0  0  0  0  0  0
  4  5  1  0  0  0  0 
  1  2  1  0  0  0  0 
  2  7  2  0  0  0  0 
  2  8  2  0  0  0  0 
  3  4  1  0  0  0  0 
  2  3  1  0  0  0  0 
  4  9  1  0  0  0  0 
  4 10  1  0  0  0  0 
  5 11  1  0  0  0  0 
  5  6  2  0  0  0  0 
M  END
> <Spectrum 19F 0>
49.94;0.5t;0|-77.57;1.0dd;8|-77.57;1.0dd;9|15.14;0.5t;10|

> <Temperature [K]>
0:298 

> <nmrshiftdb2 ID>
60007768

> <Field Strength [MHz]>
0:141.5094416011653 

> <Solvent>
0:Chloroform-D1 (CDCl3) 

> <Assignment Method>
0:1H, H,H-COSY, H,H-NOESY, H,C-HMQC, H,C-HMBC, DEPTQ, 1H, 13C, 1H, H,H-COSY 

$$$$

  CDK     02062313232D
nmrshiftdb2 60007769
 16 15  0  0  0  0  0  0  0  0999 V2000
    0.0188    4.6520    0.0000 F   0  0  0  0  0  0  0  0  0  0  0  0
   -0.3936    3.9375    0.0000 C   0  0  0  0  0  0  0  0  0  0  0  0
    0.0188    3.2230    0.0000 C   0  0  0  0  0  0  0  0  0  0  0  0
    0.4313    2.5086    0.0000 S   0  0  0  0  0  0  0  0  0  0  0  0
    0.8438    1.7941    0.0000 O   0  0  0  0  0  0  0  0  0  0  0  0
    0.4313    1.0796    0.0000 C   0  0  0  0  0  0  0  0  0  0  0  0
    0.0188    0.3652    0.0000 C   0  0  0  0  0  0  0  0  0  0  0  0
    0.4313   -0.3492    0.0000 O   0  0  0  0  0  0  0  0  0  0  0  0
   -1.2186    3.9375    0.0000 O   0  0  0  0  0  0  0  0  0  0  0  0
   -0.6956    2.8105    0.0000 F   0  0  0  0  0  0  0  0  0  0  0  0
    0.7333    3.6355    0.0000 F   0  0  0  0  0  0  0  0  0  0  0  0
   -0.2831    2.0961    0.0000 O   0  0  0  0  0  0  0  0  0  0  0  0
    1.1458    2.9211    0.0000 O   0  0  0  0  0  0  0  0  0  0  0  0
   -0.2831    1.4921    0.0000 F   0  0  0  0  0  0  0  0  0  0  0  0
    1.1458    0.6671    0.0000 F   0  0  0  0  0  0  0  0  0  0  0  0
   -0.8061    0.3652    0.0000 F   0  0  0  0  0  0  0  0  0  0  0  0
  2  3  1  0  0  0  0 
  6  7  1  0  0  0  0 
  1  2  1  0  0  0  0 
  2  9  2  0  0  0  0 
  3 10  1  0  0  0  0 
  3 11  1  0  0  0  0 
  3  4  1  0  0  0  0 
  4 12  2  0  0  0  0 
  4 13  2  0  0  0  0 
  5  6  1  0  0  0  0 
  4  5  1  0  0  0  0 
  6 14  1  0  0  0  0 
  6 15  1  0  0  0  0 
  7 16  1  0  0  0  0 
  7  8  2  0  0  0  0 
M  END
> <Spectrum 19F 0>
15.14;0.5t;15|-73.8;1.0t;13|-73.8;1.0t;14|-104.61;1.0q;9|-104.61;1.0q;10|25.07;0.5t;0|

> <Temperature [K]>
0:298 

> <nmrshiftdb2 ID>
60007769

> <Field Strength [MHz]>
0:141.5094416011653 

> <Solvent>
0:Chloroform-D1 (CDCl3) 

> <Assignment Method>
0:1H, H,H-COSY, H,H-NOESY, H,C-HMQC, H,C-HMBC, DEPTQ, 1H, 13C, 1H, H,H-COSY 

$$$$
bis(methoxycarbonyldifluoromethyl)sulfat
  CDK     02062313232D
nmrshiftdb2 60007770
 19 18  0  0  0  0  0  0  0  0999 V2000
    0.6355    0.7993    0.0000 O   0  0  0  0  0  0  0  0  0  0  0  0
   -0.0789    0.3868    0.0000 S   0  0  0  0  0  0  0  0  0  0  0  0
    0.3335   -0.3275    0.0000 O   0  0  0  0  0  0  0  0  0  0  0  0
    1.1585   -0.3275    0.0000 C   0  0  0  0  0  0  0  0  0  0  0  0
    1.9835   -0.3275    0.0000 C   0  0  0  0  0  0  0  0  0  0  0  0
    2.3960   -1.0420    0.0000 O   0  0  0  0  0  0  0  0  0  0  0  0
    3.2210   -1.0420    0.0000 C   0  0  0  0  0  0  0  0  0  0  0  0
   -0.7933   -0.0256    0.0000 O   0  0  0  0  0  0  0  0  0  0  0  0
   -0.4914    1.1013    0.0000 O   0  0  0  0  0  0  0  0  0  0  0  0
    1.1585   -1.1525    0.0000 F   0  0  0  0  0  0  0  0  0  0  0  0
    1.1585    0.4974    0.0000 F   0  0  0  0  0  0  0  0  0  0  0  0
   -1.3164    1.1013    0.0000 C   0  0  0  0  0  0  0  0  0  0  0  0
   -1.3164    0.2763    0.0000 F   0  0  0  0  0  0  0  0  0  0  0  0
   -1.3164    1.9263    0.0000 F   0  0  0  0  0  0  0  0  0  0  0  0
    2.3960    0.3868    0.0000 O   0  0  0  0  0  0  0  0  0  0  0  0
   -2.1414    1.1013    0.0000 C   0  0  0  0  0  0  0  0  0  0  0  0
   -2.5539    0.3868    0.0000 O   0  0  0  0  0  0  0  0  0  0  0  0
   -2.5539    1.8158    0.0000 O   0  0  0  0  0  0  0  0  0  0  0  0
   -3.3789    1.8158    0.0000 C   0  0  0  0  0  0  0  0  0  0  0  0
  4  5  1  0  0  0  0 
  1  2  2  0  0  0  0 
  2  8  2  0  0  0  0 
  3  4  1  0  0  0  0 
  2  3  1  0  0  0  0 
  2  9  1  0  0  0  0 
  9 12  1  0  0  0  0 
  4 11  1  0  0  0  0 
  4 10  1  0  0  0  0 
 12 14  1  0  0  0  0 
 12 13  1  0  0  0  0 
  5 15  2  0  0  0  0 
  5  6  1  0  0  0  0 
  6  7  1  0  0  0  0 
 12 16  1  0  0  0  0 
 16 17  2  0  0  0  0 
 16 18  1  0  0  0  0 
 18 19  1  0  0  0  0 
M  END
> <Spectrum 19F 0>
-77.63;1.0s;9|-77.63;1.0s;10|-77.63;1.0s;12|-77.63;1.0s;13|

> <Temperature [K]>
0:298 

> <nmrshiftdb2 ID>
60007770

> <Field Strength [MHz]>
0:141.5094416011653 

> <Solvent>
0:Chloroform-D1 (CDCl3) 

> <Assignment Method>
0:1H, H,H-COSY, H,H-NOESY, H,C-HMQC, H,C-HMBC, DEPTQ, 1H, 13C, 1H, H,H-COSY 

$$$$

  CDK     02062313232D
nmrshiftdb2 60007771
 18 17  0  0  0  0  0  0  0  0999 V2000
    2.5249   -0.2430    0.0000 C   0  0  0  0  0  0  0  0  0  0  0  0
    2.1124    0.4714    0.0000 O   0  0  0  0  0  0  0  0  0  0  0  0
    1.2874    0.4714    0.0000 C   0  0  0  0  0  0  0  0  0  0  0  0
    0.8749    1.1858    0.0000 C   0  0  0  0  0  0  0  0  0  0  0  0
    0.4624    1.9003    0.0000 S   0  0  0  0  0  0  0  0  0  0  0  0
    0.0499    2.6148    0.0000 O   0  0  0  0  0  0  0  0  0  0  0  0
    0.8749   -0.2430    0.0000 O   0  0  0  0  0  0  0  0  0  0  0  0
    1.5893    1.5983    0.0000 F   0  0  0  0  0  0  0  0  0  0  0  0
    0.1604    0.7733    0.0000 F   0  0  0  0  0  0  0  0  0  0  0  0
    1.1768    2.3128    0.0000 O   0  0  0  0  0  0  0  0  0  0  0  0
   -0.2520    1.4878    0.0000 O   0  0  0  0  0  0  0  0  0  0  0  0
   -0.7750    2.6148    0.0000 C   0  0  0  0  0  0  0  0  0  0  0  0
   -1.6000    2.6148    0.0000 C   0  0  0  0  0  0  0  0  0  0  0  0
   -0.7750    3.4398    0.0000 F   0  0  0  0  0  0  0  0  0  0  0  0
   -0.7750    1.7898    0.0000 F   0  0  0  0  0  0  0  0  0  0  0  0
   -2.0125    1.9003    0.0000 O   0  0  0  0  0  0  0  0  0  0  0  0
   -2.0125    3.3292    0.0000 O   0  0  0  0  0  0  0  0  0  0  0  0
   -2.8375    3.3292    0.0000 C   0  0  0  0  0  0  0  0  0  0  0  0
  3  4  1  0  0  0  0 
  1  2  1  0  0  0  0 
  2  3  1  0  0  0  0 
  3  7  2  0  0  0  0 
  4  8  1  0  0  0  0 
  4  9  1  0  0  0  0 
  4  5  1  0  0  0  0 
  5 10  2  0  0  0  0 
  5 11  2  0  0  0  0 
  5  6  1  0  0  0  0 
  6 12  1  0  0  0  0 
 12 13  1  0  0  0  0 
 12 14  1  0  0  0  0 
 12 15  1  0  0  0  0 
 13 16  2  0  0  0  0 
 13 17  1  0  0  0  0 
 17 18  1  0  0  0  0 
M  END
> <Spectrum 19F 0>
-74.27;1.0t;13|-74.27;1.0t;14|-104.39;1.0t;7|-104.39;1.0t;8|

> <Temperature [K]>
0:298 

> <nmrshiftdb2 ID>
60007771

> <Field Strength [MHz]>
0:141.5094416011653 

> <Solvent>
0:Chloroform-D1 (CDCl3) 

> <Assignment Method>
0:1H, H,H-COSY, H,H-NOESY, H,C-HMQC, H,C-HMBC, DEPTQ, 1H, 13C, 1H, H,H-COSY 

$$$$
FC 43; FC-43(47); fluosol-43; FTBA; oxypherol; perfluorotributylamine
  CDK     02062313232D
nmrshiftdb2 60007809
 40 39  0  0  0  0  0  0  0  0999 V2000
    0.0750   -0.2015    0.0000 N   0  0  0  0  0  0  0  0  0  0  0  0
    0.0750   -1.0265    0.0000 C   0  0  0  0  0  0  0  0  0  0  0  0
    0.0750   -1.8515    0.0000 C   0  0  0  0  0  0  0  0  0  0  0  0
    0.0750   -2.6765    0.0000 C   0  0  0  0  0  0  0  0  0  0  0  0
    0.0750   -3.5015    0.0000 C   0  0  0  0  0  0  0  0  0  0  0  0
   -0.6394    0.2109    0.0000 C   0  0  0  0  0  0  0  0  0  0  0  0
   -1.3539    0.6234    0.0000 C   0  0  0  0  0  0  0  0  0  0  0  0
   -2.0683    1.0359    0.0000 C   0  0  0  0  0  0  0  0  0  0  0  0
   -2.7828    1.4484    0.0000 C   0  0  0  0  0  0  0  0  0  0  0  0
    0.7894    0.2109    0.0000 C   0  0  0  0  0  0  0  0  0  0  0  0
    1.5039    0.6234    0.0000 C   0  0  0  0  0  0  0  0  0  0  0  0
    2.2184    1.0359    0.0000 C   0  0  0  0  0  0  0  0  0  0  0  0
    2.9328    1.4484    0.0000 C   0  0  0  0  0  0  0  0  0  0  0  0
    0.9000   -1.0265    0.0000 F   0  0  0  0  0  0  0  0  0  0  0  0
   -0.7499   -1.0265    0.0000 F   0  0  0  0  0  0  0  0  0  0  0  0
    0.9000   -1.8515    0.0000 F   0  0  0  0  0  0  0  0  0  0  0  0
   -0.7499   -1.8515    0.0000 F   0  0  0  0  0  0  0  0  0  0  0  0
    0.9000   -2.6765    0.0000 F   0  0  0  0  0  0  0  0  0  0  0  0
   -0.7499   -2.6765    0.0000 F   0  0  0  0  0  0  0  0  0  0  0  0
    0.0750   -4.3265    0.0000 F   0  0  0  0  0  0  0  0  0  0  0  0
    0.9000   -3.5015    0.0000 F   0  0  0  0  0  0  0  0  0  0  0  0
   -0.7499   -3.5015    0.0000 F   0  0  0  0  0  0  0  0  0  0  0  0
   -0.2269    0.9254    0.0000 F   0  0  0  0  0  0  0  0  0  0  0  0
   -1.0519   -0.5034    0.0000 F   0  0  0  0  0  0  0  0  0  0  0  0
   -0.9414    1.3379    0.0000 F   0  0  0  0  0  0  0  0  0  0  0  0
   -1.7664   -0.0909    0.0000 F   0  0  0  0  0  0  0  0  0  0  0  0
   -1.6558    1.7504    0.0000 F   0  0  0  0  0  0  0  0  0  0  0  0
   -2.4808    0.3215    0.0000 F   0  0  0  0  0  0  0  0  0  0  0  0
   -3.4973    1.8609    0.0000 F   0  0  0  0  0  0  0  0  0  0  0  0
   -2.3703    2.1629    0.0000 F   0  0  0  0  0  0  0  0  0  0  0  0
   -3.1953    0.7340    0.0000 F   0  0  0  0  0  0  0  0  0  0  0  0
    0.3769    0.9254    0.0000 F   0  0  0  0  0  0  0  0  0  0  0  0
    1.2019   -0.5034    0.0000 F   0  0  0  0  0  0  0  0  0  0  0  0
    1.9164   -0.0909    0.0000 F   0  0  0  0  0  0  0  0  0  0  0  0
    1.0914    1.3379    0.0000 F   0  0  0  0  0  0  0  0  0  0  0  0
    2.6309    0.3215    0.0000 F   0  0  0  0  0  0  0  0  0  0  0  0
    1.8059    1.7504    0.0000 F   0  0  0  0  0  0  0  0  0  0  0  0
    3.3453    0.7340    0.0000 F   0  0  0  0  0  0  0  0  0  0  0  0
    2.5203    2.1629    0.0000 F   0  0  0  0  0  0  0  0  0  0  0  0
    3.6473    1.8609    0.0000 F   0  0  0  0  0  0  0  0  0  0  0  0
  1  2  1  0  0  0  0 
  2  3  1  0  0  0  0 
  3  4  1  0  0  0  0 
  4  5  1  0  0  0  0 
  1  6  1  0  0  0  0 
  6  7  1  0  0  0  0 
  7  8  1  0  0  0  0 
  8  9  1  0  0  0  0 
  1 10  1  0  0  0  0 
 10 11  1  0  0  0  0 
 11 12  1  0  0  0  0 
 12 13  1  0  0  0  0 
  2 14  1  0  0  0  0 
  2 15  1  0  0  0  0 
  3 16  1  0  0  0  0 
  3 17  1  0  0  0  0 
  4 18  1  0  0  0  0 
  4 19  1  0  0  0  0 
  5 20  1  0  0  0  0 
  5 21  1  0  0  0  0 
  5 22  1  0  0  0  0 
  6 23  1  0  0  0  0 
  6 24  1  0  0  0  0 
  7 25  1  0  0  0  0 
  7 26  1  0  0  0  0 
  8 27  1  0  0  0  0 
  8 28  1  0  0  0  0 
  9 29  1  0  0  0  0 
  9 30  1  0  0  0  0 
  9 31  1  0  0  0  0 
 10 32  1  0  0  0  0 
 10 33  1  0  0  0  0 
 11 34  1  0  0  0  0 
 11 35  1  0  0  0  0 
 12 36  1  0  0  0  0 
 12 37  1  0  0  0  0 
 13 38  1  0  0  0  0 
 13 39  1  0  0  0  0 
 13 40  1  0  0  0  0 
M  END
> <Spectrum 19F 0>
-83.464;1.0S;19|-83.464;1.0S;20|-83.464;1.0S;21|-83.464;1.0S;28|-83.464;1.0S;29|-83.464;1.0S;30|-83.464;1.0S;37|-83.464;1.0S;38|-83.464;1.0S;39|-128.616;0.666667S;17|-128.616;0.666667S;18|-128.616;0.666667S;26|-128.616;0.666667S;27|-128.616;0.666667S;35|-128.616;0.666667S;36|-119.963;0.666667S;15|-119.963;0.666667S;16|-119.963;0.666667S;24|-119.963;0.666667S;25|-119.963;0.666667S;33|-119.963;0.666667S;34|-85.464;0.666667S;13|-85.464;0.666667S;14|-85.464;0.666667S;22|-85.464;0.666667S;23|-85.464;0.666667S;31|-85.464;0.666667S;32|

> <Temperature [K]>
0:298 

> <nmrshiftdb2 ID>
60007809

> <Field Strength [MHz]>
0:141.5094416011653 

> <Solvent>
0:Chloroform-D1 (CDCl3) 

> <Assignment Method>
0:1H, H,H-COSY, H,H-NOESY, H,C-HMQC, H,C-HMBC, DEPTQ, 1H, 13C, 1H, H,H-COSY 

$$$$
N-Benzylheptadecafluorooctane-1-sulphonamide
  CDK     02062313232D
nmrshiftdb2 60007851
 36 36  0  0  0  0  0  0  0  0999 V2000
   -0.7619    5.4667    0.0000 C   0  0  0  0  0  0  0  0  0  0  0  0
   -0.7619    4.6417    0.0000 C   0  0  0  0  0  0  0  0  0  0  0  0
   -0.7619    3.8167    0.0000 C   0  0  0  0  0  0  0  0  0  0  0  0
   -0.7619    2.9917    0.0000 C   0  0  0  0  0  0  0  0  0  0  0  0
   -0.7619    2.1667    0.0000 C   0  0  0  0  0  0  0  0  0  0  0  0
   -0.7619    1.3417    0.0000 C   0  0  0  0  0  0  0  0  0  0  0  0
   -0.7619    0.5167    0.0000 C   0  0  0  0  0  0  0  0  0  0  0  0
   -0.7619   -0.3082    0.0000 C   0  0  0  0  0  0  0  0  0  0  0  0
   -0.7619    6.2917    0.0000 F   0  0  0  0  0  0  0  0  0  0  0  0
   -1.5869    5.4667    0.0000 F   0  0  0  0  0  0  0  0  0  0  0  0
    0.0630    5.4667    0.0000 F   0  0  0  0  0  0  0  0  0  0  0  0
   -1.5869    4.6417    0.0000 F   0  0  0  0  0  0  0  0  0  0  0  0
    0.0630    4.6417    0.0000 F   0  0  0  0  0  0  0  0  0  0  0  0
   -1.5869    3.8167    0.0000 F   0  0  0  0  0  0  0  0  0  0  0  0
    0.0630    3.8167    0.0000 F   0  0  0  0  0  0  0  0  0  0  0  0
   -1.5869    2.9917    0.0000 F   0  0  0  0  0  0  0  0  0  0  0  0
    0.0630    2.9917    0.0000 F   0  0  0  0  0  0  0  0  0  0  0  0
   -1.5869    2.1667    0.0000 F   0  0  0  0  0  0  0  0  0  0  0  0
    0.0630    2.1667    0.0000 F   0  0  0  0  0  0  0  0  0  0  0  0
   -1.5869    1.3417    0.0000 F   0  0  0  0  0  0  0  0  0  0  0  0
    0.0630    1.3417    0.0000 F   0  0  0  0  0  0  0  0  0  0  0  0
   -1.5869    0.5167    0.0000 F   0  0  0  0  0  0  0  0  0  0  0  0
    0.0630    0.5167    0.0000 F   0  0  0  0  0  0  0  0  0  0  0  0
   -1.5869   -0.3082    0.0000 F   0  0  0  0  0  0  0  0  0  0  0  0
    0.0630   -0.3082    0.0000 F   0  0  0  0  0  0  0  0  0  0  0  0
   -0.7619   -1.1332    0.0000 S   0  0  0  0  0  0  0  0  0  0  0  0
   -1.5869   -1.1332    0.0000 O   0  0  0  0  0  0  0  0  0  0  0  0
   -0.7619   -1.9582    0.0000 N   0  0  0  0  0  0  0  0  0  0  0  0
    0.0630   -1.1332    0.0000 O   0  0  0  0  0  0  0  0  0  0  0  0
   -0.0474   -2.3707    0.0000 C   0  0  0  0  0  0  0  0  0  0  0  0
   -0.0474   -3.1957    0.0000 C   0  0  0  0  0  0  0  0  0  0  0  0
    0.6669   -3.6082    0.0000 C   0  0  0  0  0  0  0  0  0  0  0  0
    0.6669   -4.4332    0.0000 C   0  0  0  0  0  0  0  0  0  0  0  0
   -0.0474   -4.8457    0.0000 C   0  0  0  0  0  0  0  0  0  0  0  0
   -0.7619   -4.4332    0.0000 C   0  0  0  0  0  0  0  0  0  0  0  0
   -0.7619   -3.6082    0.0000 C   0  0  0  0  0  0  0  0  0  0  0  0
  1  2  1  0  0  0  0 
  2  3  1  0  0  0  0 
  3  4  1  0  0  0  0 
  4  5  1  0  0  0  0 
  5  6  1  0  0  0  0 
  6  7  1  0  0  0  0 
  7  8  1  0  0  0  0 
  1  9  1  0  0  0  0 
  1 10  1  0  0  0  0 
  1 11  1  0  0  0  0 
  2 12  1  0  0  0  0 
  2 13  1  0  0  0  0 
  3 14  1  0  0  0  0 
  3 15  1  0  0  0  0 
  4 16  1  0  0  0  0 
  4 17  1  0  0  0  0 
  5 18  1  0  0  0  0 
  5 19  1  0  0  0  0 
  6 20  1  0  0  0  0 
  6 21  1  0  0  0  0 
  7 22  1  0  0  0  0 
  7 23  1  0  0  0  0 
  8 24  1  0  0  0  0 
  8 25  1  0  0  0  0 
  8 26  1  0  0  0  0 
 26 27  2  0  0  0  0 
 26 29  2  0  0  0  0 
 26 28  1  0  0  0  0 
 28 30  1  0  0  0  0 
 31 32  2  0  0  0  0 
 32 33  1  0  0  0  0 
 33 34  2  0  0  0  0 
 34 35  1  0  0  0  0 
 35 36  2  0  0  0  0 
 36 31  1  0  0  0  0 
 30 31  1  0  0  0  0 
M  END
> <Spectrum 19F 0>
-86.02;1.0S;8|-86.02;1.0S;9|-86.02;1.0S;10|-130.95;0.666667S;11|-130.95;0.666667S;12|-127.4;0.666667S;13|-127.4;0.666667S;14|-126.58;0.666667S;15|-126.58;0.666667S;16|-126.41;0.666667S;17|-126.41;0.666667S;18|-126.31;0.666667S;19|-126.31;0.666667S;20|-125.08;0.666667S;21|-125.08;0.666667S;22|-117.84;0.666667S;23|-117.84;0.666667S;24|

> <Temperature [K]>
0:298 

> <nmrshiftdb2 ID>
60007851

> <Field Strength [MHz]>
0:141.5094416011653 

> <Solvent>
0:Chloroform-D1 (CDCl3) 

> <Assignment Method>
0:1H, H,H-COSY, H,H-NOESY, H,C-HMQC, H,C-HMBC, DEPTQ, 1H, 13C, 1H, H,H-COSY 

$$$$

  CDK     02062313232D
nmrshiftdb2 60007852
 36 36  0  0  0  0  0  0  0  0999 V2000
   -0.7609    3.8120    0.0000 C   0  0  0  0  0  0  0  0  0  0  0  0
   -0.7609    2.9870    0.0000 C   0  0  0  0  0  0  0  0  0  0  0  0
   -0.7609    2.1620    0.0000 C   0  0  0  0  0  0  0  0  0  0  0  0
   -0.7609    1.3370    0.0000 C   0  0  0  0  0  0  0  0  0  0  0  0
   -0.7609    0.5120    0.0000 C   0  0  0  0  0  0  0  0  0  0  0  0
   -0.7609   -0.3129    0.0000 C   0  0  0  0  0  0  0  0  0  0  0  0
   -0.7609    4.6370    0.0000 F   0  0  0  0  0  0  0  0  0  0  0  0
   -1.5859    3.8120    0.0000 F   0  0  0  0  0  0  0  0  0  0  0  0
   -1.5859    2.9870    0.0000 F   0  0  0  0  0  0  0  0  0  0  0  0
    0.0640    2.9870    0.0000 F   0  0  0  0  0  0  0  0  0  0  0  0
    0.0640    2.1620    0.0000 C   0  0  0  0  0  0  0  0  0  0  0  0
   -1.5859    2.1620    0.0000 C   0  0  0  0  0  0  0  0  0  0  0  0
    0.0640    1.3370    0.0000 F   0  0  0  0  0  0  0  0  0  0  0  0
   -1.5859    1.3370    0.0000 F   0  0  0  0  0  0  0  0  0  0  0  0
   -1.5859    0.5120    0.0000 F   0  0  0  0  0  0  0  0  0  0  0  0
    0.0640    0.5120    0.0000 F   0  0  0  0  0  0  0  0  0  0  0  0
   -1.5859   -0.3129    0.0000 F   0  0  0  0  0  0  0  0  0  0  0  0
    0.0640   -0.3129    0.0000 F   0  0  0  0  0  0  0  0  0  0  0  0
   -0.7609   -1.1379    0.0000 S   0  0  0  0  0  0  0  0  0  0  0  0
   -1.5859   -1.1379    0.0000 O   0  0  0  0  0  0  0  0  0  0  0  0
   -0.7609   -1.9629    0.0000 N   0  0  0  0  0  0  0  0  0  0  0  0
    0.0640   -1.1379    0.0000 O   0  0  0  0  0  0  0  0  0  0  0  0
   -0.0464   -2.3754    0.0000 C   0  0  0  0  0  0  0  0  0  0  0  0
   -0.0464   -3.2004    0.0000 C   0  0  0  0  0  0  0  0  0  0  0  0
    0.6680   -3.6129    0.0000 C   0  0  0  0  0  0  0  0  0  0  0  0
    0.6680   -4.4379    0.0000 C   0  0  0  0  0  0  0  0  0  0  0  0
   -0.0464   -4.8504    0.0000 C   0  0  0  0  0  0  0  0  0  0  0  0
   -0.7609   -4.4379    0.0000 C   0  0  0  0  0  0  0  0  0  0  0  0
   -0.7609   -3.6129    0.0000 C   0  0  0  0  0  0  0  0  0  0  0  0
   -2.4109    2.1620    0.0000 F   0  0  0  0  0  0  0  0  0  0  0  0
   -2.0708    1.4946    0.0000 F   0  0  0  0  0  0  0  0  0  0  0  0
   -2.0708    2.8294    0.0000 F   0  0  0  0  0  0  0  0  0  0  0  0
    0.8890    2.1620    0.0000 F   0  0  0  0  0  0  0  0  0  0  0  0
    0.5489    1.4946    0.0000 F   0  0  0  0  0  0  0  0  0  0  0  0
    0.5489    2.8294    0.0000 F   0  0  0  0  0  0  0  0  0  0  0  0
    0.0640    3.8120    0.0000 F   0  0  0  0  0  0  0  0  0  0  0  0
  1  2  1  0  0  0  0 
  2  3  1  0  0  0  0 
  3  4  1  0  0  0  0 
  4  5  1  0  0  0  0 
  5  6  1  0  0  0  0 
  1  7  1  0  0  0  0 
  1  8  1  0  0  0  0 
  2  9  1  0  0  0  0 
  2 10  1  0  0  0  0 
  5 15  1  0  0  0  0 
  5 16  1  0  0  0  0 
  6 17  1  0  0  0  0 
  6 18  1  0  0  0  0 
  6 19  1  0  0  0  0 
 19 20  2  0  0  0  0 
 19 22  2  0  0  0  0 
 19 21  1  0  0  0  0 
 21 23  1  0  0  0  0 
 24 25  2  0  0  0  0 
 25 26  1  0  0  0  0 
 26 27  2  0  0  0  0 
 27 28  1  0  0  0  0 
 28 29  2  0  0  0  0 
 29 24  1  0  0  0  0 
 23 24  1  0  0  0  0 
  3 12  1  0  0  0  0 
  3 11  1  0  0  0  0 
  4 14  1  0  0  0  0 
  4 13  1  0  0  0  0 
 12 30  1  0  0  0  0 
 12 31  1  0  0  0  0 
 12 32  1  0  0  0  0 
 11 33  1  0  0  0  0 
 11 34  1  0  0  0  0 
 11 35  1  0  0  0  0 
  1 36  1  0  0  0  0 
M  END
> <Spectrum 19F 0>
-64.06;1.0S;29|-64.06;1.0S;30|-64.06;1.0S;31|-64.06;1.0S;32|-64.06;1.0S;33|-64.06;1.0S;34|-83.01;0.5S;6|-83.01;0.5S;7|-83.01;0.5S;35|-110.3;0.333333S;8|-110.3;0.333333S;9|-105.48;0.333333S;12|-105.48;0.333333S;13|-119.98;0.333333S;14|-119.98;0.333333S;15|-117.12;0.333333S;16|-117.12;0.333333S;17|

> <Temperature [K]>
0:298 

> <nmrshiftdb2 ID>
60007852

> <Field Strength [MHz]>
0:141.5094416011653 

> <Solvent>
0:Chloroform-D1 (CDCl3) 

> <Assignment Method>
0:1H, H,H-COSY, H,H-NOESY, H,C-HMQC, H,C-HMBC, DEPTQ, 1H, 13C, 1H, H,H-COSY 

$$$$

  CDK     02062313232D
nmrshiftdb2 60007893
 36 36  0  0  0  0  0  0  0  0999 V2000
   18.3057  -18.5535    0.0000 C   0  0  0  0  0  0  0  0  0  0  0  0
   19.1307  -18.5535    0.0000 C   0  0  0  0  0  0  0  0  0  0  0  0
   19.1307  -19.3785    0.0000 C   0  0  0  0  0  0  0  0  0  0  0  0
   19.1307  -20.2035    0.0000 C   0  0  0  0  0  0  0  0  0  0  0  0
   19.1307  -21.0285    0.0000 C   0  0  0  0  0  0  0  0  0  0  0  0
   19.1307  -21.8535    0.0000 C   0  0  0  0  0  0  0  0  0  0  0  0
   19.1307  -22.6785    0.0000 C   0  0  0  0  0  0  0  0  0  0  0  0
   19.1307  -17.7285    0.0000 C   0  0  0  0  0  0  0  0  0  0  0  0
   19.1307  -16.9035    0.0000 F   0  0  0  0  0  0  0  0  0  0  0  0
   18.3057  -17.7285    0.0000 F   0  0  0  0  0  0  0  0  0  0  0  0
   19.9557  -17.7285    0.0000 F   0  0  0  0  0  0  0  0  0  0  0  0
   17.4807  -18.5535    0.0000 F   0  0  0  0  0  0  0  0  0  0  0  0
   18.3057  -19.3785    0.0000 F   0  0  0  0  0  0  0  0  0  0  0  0
   17.8208  -17.8861    0.0000 F   0  0  0  0  0  0  0  0  0  0  0  0
   19.9557  -18.5535    0.0000 F   0  0  0  0  0  0  0  0  0  0  0  0
   18.4632  -19.8634    0.0000 F   0  0  0  0  0  0  0  0  0  0  0  0
   19.9557  -19.3785    0.0000 F   0  0  0  0  0  0  0  0  0  0  0  0
   18.3057  -20.2035    0.0000 F   0  0  0  0  0  0  0  0  0  0  0  0
   19.9557  -20.2035    0.0000 F   0  0  0  0  0  0  0  0  0  0  0  0
   18.3057  -21.0285    0.0000 F   0  0  0  0  0  0  0  0  0  0  0  0
   19.9557  -21.0285    0.0000 F   0  0  0  0  0  0  0  0  0  0  0  0
   18.3057  -21.8535    0.0000 F   0  0  0  0  0  0  0  0  0  0  0  0
   19.9557  -21.8535    0.0000 F   0  0  0  0  0  0  0  0  0  0  0  0
   18.3057  -22.6785    0.0000 F   0  0  0  0  0  0  0  0  0  0  0  0
   19.9557  -22.6785    0.0000 F   0  0  0  0  0  0  0  0  0  0  0  0
   19.1307  -23.5035    0.0000 S   0  0  0  0  0  0  0  0  0  0  0  0
   18.3057  -23.5035    0.0000 O   0  0  0  0  0  0  0  0  0  0  0  0
   19.9557  -23.5035    0.0000 O   0  0  0  0  0  0  0  0  0  0  0  0
   19.1307  -24.3285    0.0000 N   0  0  0  0  0  0  0  0  0  0  0  0
   19.8451  -24.7410    0.0000 C   0  0  0  0  0  0  0  0  0  0  0  0
   19.8451  -25.5660    0.0000 C   0  0  0  0  0  0  0  0  0  0  0  0
   20.5596  -25.9785    0.0000 C   0  0  0  0  0  0  0  0  0  0  0  0
   20.5596  -26.8035    0.0000 C   0  0  0  0  0  0  0  0  0  0  0  0
   19.8451  -27.2160    0.0000 C   0  0  0  0  0  0  0  0  0  0  0  0
   19.1307  -26.8035    0.0000 C   0  0  0  0  0  0  0  0  0  0  0  0
   19.1307  -25.9785    0.0000 C   0  0  0  0  0  0  0  0  0  0  0  0
  1  2  1  0  0  0  0 
  2  3  1  0  0  0  0 
  3  4  1  0  0  0  0 
  4  5  1  0  0  0  0 
  5  6  1  0  0  0  0 
  6  7  1  0  0  0  0 
  2  8  1  0  0  0  0 
  8  9  1  0  0  0  0 
  8 10  1  0  0  0  0 
  8 11  1  0  0  0  0 
  1 12  1  0  0  0  0 
  1 13  1  0  0  0  0 
  1 14  1  0  0  0  0 
  2 15  1  0  0  0  0 
  3 16  1  0  0  0  0 
  3 17  1  0  0  0  0 
  4 18  1  0  0  0  0 
  4 19  1  0  0  0  0 
  5 20  1  0  0  0  0 
  5 21  1  0  0  0  0 
  6 22  1  0  0  0  0 
  6 23  1  0  0  0  0 
  7 24  1  0  0  0  0 
  7 25  1  0  0  0  0 
  7 26  1  0  0  0  0 
 26 27  2  0  0  0  0 
 26 28  2  0  0  0  0 
 26 29  1  0  0  0  0 
 29 30  1  0  0  0  0 
 31 32  2  0  0  0  0 
 32 33  1  0  0  0  0 
 33 34  2  0  0  0  0 
 34 35  1  0  0  0  0 
 35 36  2  0  0  0  0 
 36 31  1  0  0  0  0 
 30 31  1  0  0  0  0 
M  END
> <Spectrum 19F 0>
-76.9;1.0S;8|-76.9;1.0S;9|-76.9;1.0S;10|-76.9;1.0S;11|-76.9;1.0S;12|-76.9;1.0S;13|-190.74;0.166667S;14|-119.54;0.333333S;15|-119.54;0.333333S;16|-125.26;0.333333S;17|-125.26;0.333333S;18|-125.9;0.333333S;19|-125.9;0.333333S;20|-125.03;0.333333S;21|-125.03;0.333333S;22|-117.85;0.333333S;23|-117.85;0.333333S;24|

> <Temperature [K]>
0:298 

> <nmrshiftdb2 ID>
60007893

> <Field Strength [MHz]>
0:141.5094416011653 

> <Solvent>
0:Chloroform-D1 (CDCl3) 

> <Assignment Method>
0:1H, H,H-COSY, H,H-NOESY, H,C-HMQC, H,C-HMBC, DEPTQ, 1H, 13C, 1H, H,H-COSY 

$$$$

  CDK     02062313232D
nmrshiftdb2 60007894
 36 36  0  0  0  0  0  0  0  0999 V2000
   -1.5270    5.8503    0.0000 C   0  0  0  0  0  0  0  0  0  0  0  0
   -0.7020    5.8503    0.0000 C   0  0  0  0  0  0  0  0  0  0  0  0
   -0.7020    5.0253    0.0000 C   0  0  0  0  0  0  0  0  0  0  0  0
   -0.7020    4.2003    0.0000 C   0  0  0  0  0  0  0  0  0  0  0  0
   -0.7020    3.3753    0.0000 C   0  0  0  0  0  0  0  0  0  0  0  0
   -0.7020    2.5503    0.0000 C   0  0  0  0  0  0  0  0  0  0  0  0
    0.1229    5.8503    0.0000 C   0  0  0  0  0  0  0  0  0  0  0  0
   -0.7020    6.6753    0.0000 C   0  0  0  0  0  0  0  0  0  0  0  0
   -1.5270    2.5503    0.0000 F   0  0  0  0  0  0  0  0  0  0  0  0
    0.1229    2.5503    0.0000 F   0  0  0  0  0  0  0  0  0  0  0  0
   -1.5270    3.3753    0.0000 F   0  0  0  0  0  0  0  0  0  0  0  0
    0.1229    3.3753    0.0000 F   0  0  0  0  0  0  0  0  0  0  0  0
   -1.5270    4.2003    0.0000 F   0  0  0  0  0  0  0  0  0  0  0  0
    0.1229    4.2003    0.0000 F   0  0  0  0  0  0  0  0  0  0  0  0
   -1.5270    5.0253    0.0000 F   0  0  0  0  0  0  0  0  0  0  0  0
    0.1229    5.0253    0.0000 F   0  0  0  0  0  0  0  0  0  0  0  0
   -0.7020    7.5003    0.0000 F   0  0  0  0  0  0  0  0  0  0  0  0
   -1.5270    6.6753    0.0000 F   0  0  0  0  0  0  0  0  0  0  0  0
    0.1229    6.6753    0.0000 F   0  0  0  0  0  0  0  0  0  0  0  0
   -2.0120    6.5177    0.0000 F   0  0  0  0  0  0  0  0  0  0  0  0
   -2.0120    5.1828    0.0000 F   0  0  0  0  0  0  0  0  0  0  0  0
   -2.3520    5.8503    0.0000 F   0  0  0  0  0  0  0  0  0  0  0  0
    0.9479    5.8503    0.0000 F   0  0  0  0  0  0  0  0  0  0  0  0
    0.6078    5.1828    0.0000 F   0  0  0  0  0  0  0  0  0  0  0  0
    0.6078    6.5177    0.0000 F   0  0  0  0  0  0  0  0  0  0  0  0
   -0.7020    1.7253    0.0000 S   0  0  0  0  0  0  0  0  0  0  0  0
   -1.5270    1.7253    0.0000 O   0  0  0  0  0  0  0  0  0  0  0  0
    0.1229    1.7253    0.0000 O   0  0  0  0  0  0  0  0  0  0  0  0
   -0.7020    0.9003    0.0000 N   0  0  0  0  0  0  0  0  0  0  0  0
    0.0123    0.4878    0.0000 C   0  0  0  0  0  0  0  0  0  0  0  0
    0.0123   -0.3371    0.0000 C   0  0  0  0  0  0  0  0  0  0  0  0
    0.7268   -0.7496    0.0000 C   0  0  0  0  0  0  0  0  0  0  0  0
    0.7268   -1.5746    0.0000 C   0  0  0  0  0  0  0  0  0  0  0  0
    0.0123   -1.9871    0.0000 C   0  0  0  0  0  0  0  0  0  0  0  0
   -0.7020   -1.5746    0.0000 C   0  0  0  0  0  0  0  0  0  0  0  0
   -0.7020   -0.7496    0.0000 C   0  0  0  0  0  0  0  0  0  0  0  0
  1  2  1  0  0  0  0 
  2  3  1  0  0  0  0 
  3  4  1  0  0  0  0 
  4  5  1  0  0  0  0 
  5  6  1  0  0  0  0 
  2  7  1  0  0  0  0 
  2  8  1  0  0  0  0 
  6  9  1  0  0  0  0 
  6 10  1  0  0  0  0 
  5 11  1  0  0  0  0 
  5 12  1  0  0  0  0 
  4 13  1  0  0  0  0 
  4 14  1  0  0  0  0 
  3 15  1  0  0  0  0 
  3 16  1  0  0  0  0 
  8 17  1  0  0  0  0 
  8 18  1  0  0  0  0 
  8 19  1  0  0  0  0 
  1 20  1  0  0  0  0 
  1 21  1  0  0  0  0 
  1 22  1  0  0  0  0 
  7 23  1  0  0  0  0 
  7 24  1  0  0  0  0 
  7 25  1  0  0  0  0 
  6 26  1  0  0  0  0 
 26 27  2  0  0  0  0 
 26 28  2  0  0  0  0 
 26 29  1  0  0  0  0 
 29 30  1  0  0  0  0 
 31 32  2  0  0  0  0 
 32 33  1  0  0  0  0 
 33 34  2  0  0  0  0 
 34 35  1  0  0  0  0 
 35 36  2  0  0  0  0 
 36 31  1  0  0  0  0 
 30 31  1  0  0  0  0 
M  END
> <Spectrum 19F 0>
-66.52;1.0S;16|-66.52;1.0S;17|-66.52;1.0S;18|-66.52;1.0S;19|-66.52;1.0S;20|-66.52;1.0S;21|-66.52;1.0S;22|-66.52;1.0S;23|-66.52;1.0S;24|-108.62;0.222222S;14|-108.62;0.222222S;15|-121.45;0.222222S;12|-121.45;0.222222S;13|-124.23;0.222222S;10|-124.23;0.222222S;11|-117.61;0.222222S;8|-117.61;0.222222S;9|

> <Temperature [K]>
0:298 

> <nmrshiftdb2 ID>
60007894

> <Field Strength [MHz]>
0:141.5094416011653 

> <Solvent>
0:Chloroform-D1 (CDCl3) 

> <Assignment Method>
0:1H, H,H-COSY, H,H-NOESY, H,C-HMQC, H,C-HMBC, DEPTQ, 1H, 13C, 1H, H,H-COSY 

$$$$

  CDK     02062313232D
nmrshiftdb2 60007895
 36 36  0  0  0  0  0  0  0  0999 V2000
   -0.4172    5.8424    0.0000 C   0  0  0  0  0  0  0  0  0  0  0  0
   -0.4172    5.0174    0.0000 C   0  0  0  0  0  0  0  0  0  0  0  0
   -0.4172    4.1924    0.0000 C   0  0  0  0  0  0  0  0  0  0  0  0
   -0.4172    3.3674    0.0000 C   0  0  0  0  0  0  0  0  0  0  0  0
   -0.4172    2.5424    0.0000 C   0  0  0  0  0  0  0  0  0  0  0  0
   -0.4172    6.6674    0.0000 C   0  0  0  0  0  0  0  0  0  0  0  0
   -1.2422    2.5424    0.0000 F   0  0  0  0  0  0  0  0  0  0  0  0
    0.4077    3.3674    0.0000 F   0  0  0  0  0  0  0  0  0  0  0  0
   -1.2422    3.3674    0.0000 F   0  0  0  0  0  0  0  0  0  0  0  0
    0.4077    4.1924    0.0000 F   0  0  0  0  0  0  0  0  0  0  0  0
   -1.2422    4.1924    0.0000 F   0  0  0  0  0  0  0  0  0  0  0  0
    0.4077    5.0174    0.0000 F   0  0  0  0  0  0  0  0  0  0  0  0
   -1.2422    5.0174    0.0000 F   0  0  0  0  0  0  0  0  0  0  0  0
    0.4077    6.6674    0.0000 F   0  0  0  0  0  0  0  0  0  0  0  0
   -1.2422    6.6674    0.0000 F   0  0  0  0  0  0  0  0  0  0  0  0
   -0.4172    1.7174    0.0000 S   0  0  0  0  0  0  0  0  0  0  0  0
    0.4077    1.7174    0.0000 O   0  0  0  0  0  0  0  0  0  0  0  0
   -1.2422    1.7174    0.0000 O   0  0  0  0  0  0  0  0  0  0  0  0
   -0.4172    0.8924    0.0000 N   0  0  0  0  0  0  0  0  0  0  0  0
   -1.1317    0.4799    0.0000 C   0  0  0  0  0  0  0  0  0  0  0  0
   -1.1317   -0.3450    0.0000 C   0  0  0  0  0  0  0  0  0  0  0  0
   -0.4172   -0.7575    0.0000 C   0  0  0  0  0  0  0  0  0  0  0  0
   -0.4172   -1.5825    0.0000 C   0  0  0  0  0  0  0  0  0  0  0  0
   -1.1317   -1.9950    0.0000 C   0  0  0  0  0  0  0  0  0  0  0  0
   -1.8461   -1.5825    0.0000 C   0  0  0  0  0  0  0  0  0  0  0  0
   -1.8461   -0.7575    0.0000 C   0  0  0  0  0  0  0  0  0  0  0  0
    0.4077    5.8424    0.0000 F   0  0  0  0  0  0  0  0  0  0  0  0
   -1.2422    5.8424    0.0000 F   0  0  0  0  0  0  0  0  0  0  0  0
   -0.4172    7.4924    0.0000 C   0  0  0  0  0  0  0  0  0  0  0  0
   -0.4172    8.3174    0.0000 F   0  0  0  0  0  0  0  0  0  0  0  0
    0.4077    7.4924    0.0000 F   0  0  0  0  0  0  0  0  0  0  0  0
   -1.2422    7.4924    0.0000 F   0  0  0  0  0  0  0  0  0  0  0  0
    0.4077    2.5424    0.0000 C   0  0  0  0  0  0  0  0  0  0  0  0
    1.2327    2.5424    0.0000 F   0  0  0  0  0  0  0  0  0  0  0  0
    0.8926    1.8750    0.0000 F   0  0  0  0  0  0  0  0  0  0  0  0
    0.8926    3.2099    0.0000 F   0  0  0  0  0  0  0  0  0  0  0  0
  1  2  1  0  0  0  0 
  2  3  1  0  0  0  0 
  3  4  1  0  0  0  0 
  4  5  1  0  0  0  0 
  1  6  1  0  0  0  0 
  5  7  1  0  0  0  0 
  4  8  1  0  0  0  0 
  4  9  1  0  0  0  0 
  3 10  1  0  0  0  0 
  3 11  1  0  0  0  0 
  2 12  1  0  0  0  0 
  2 13  1  0  0  0  0 
  6 14  1  0  0  0  0 
  6 15  1  0  0  0  0 
  5 16  1  0  0  0  0 
 16 17  2  0  0  0  0 
 16 18  2  0  0  0  0 
 16 19  1  0  0  0  0 
 19 20  1  0  0  0  0 
 21 22  2  0  0  0  0 
 22 23  1  0  0  0  0 
 23 24  2  0  0  0  0 
 24 25  1  0  0  0  0 
 25 26  2  0  0  0  0 
 26 21  1  0  0  0  0 
 20 21  1  0  0  0  0 
  1 27  1  0  0  0  0 
  1 28  1  0  0  0  0 
  6 29  1  0  0  0  0 
 29 30  1  0  0  0  0 
 29 31  1  0  0  0  0 
 29 32  1  0  0  0  0 
  5 33  1  0  0  0  0 
 33 34  1  0  0  0  0 
 33 35  1  0  0  0  0 
 33 36  1  0  0  0  0 
M  END
> <Spectrum 19F 0>
-75.24;1.0S;33|-75.24;1.0S;34|-75.24;1.0S;35|-86.03;1.0S;29|-86.03;1.0S;30|-86.03;1.0S;31|-130.88;0.333333S;13|-131.0;0.333333S;14|-127.27;0.333333S;27|-127.41;0.333333S;26|-126.05;0.333333S;12|-126.25;0.333333S;11|-124.43;0.666667S;9|-124.43;0.666667S;10|-117.51;0.333333S;8|-117.81;0.333333S;7|-172.2;0.333333S;6|

> <Temperature [K]>
0:298 

> <nmrshiftdb2 ID>
60007895

> <Field Strength [MHz]>
0:141.5094416011653 

> <Solvent>
0:Chloroform-D1 (CDCl3) 

> <Assignment Method>
0:1H, H,H-COSY, H,H-NOESY, H,C-HMQC, H,C-HMBC, DEPTQ, 1H, 13C, 1H, H,H-COSY 

$$$$

  CDK     02062313232D
nmrshiftdb2 60007896
 36 36  0  0  0  0  0  0  0  0999 V2000
   -0.7052    5.8424    0.0000 C   0  0  0  0  0  0  0  0  0  0  0  0
   -0.7052    5.0174    0.0000 C   0  0  0  0  0  0  0  0  0  0  0  0
   -0.7052    4.1924    0.0000 C   0  0  0  0  0  0  0  0  0  0  0  0
   -0.7052    3.3674    0.0000 C   0  0  0  0  0  0  0  0  0  0  0  0
   -0.7052    2.5424    0.0000 C   0  0  0  0  0  0  0  0  0  0  0  0
   -0.7052    6.6674    0.0000 C   0  0  0  0  0  0  0  0  0  0  0  0
   -1.5302    2.5424    0.0000 F   0  0  0  0  0  0  0  0  0  0  0  0
    0.1197    3.3674    0.0000 F   0  0  0  0  0  0  0  0  0  0  0  0
   -1.5302    3.3674    0.0000 C   0  0  0  0  0  0  0  0  0  0  0  0
    0.1197    4.1924    0.0000 F   0  0  0  0  0  0  0  0  0  0  0  0
   -1.5302    4.1924    0.0000 F   0  0  0  0  0  0  0  0  0  0  0  0
    0.1197    5.0174    0.0000 F   0  0  0  0  0  0  0  0  0  0  0  0
   -1.5302    5.0174    0.0000 F   0  0  0  0  0  0  0  0  0  0  0  0
    0.1197    6.6674    0.0000 F   0  0  0  0  0  0  0  0  0  0  0  0
   -1.5302    6.6674    0.0000 F   0  0  0  0  0  0  0  0  0  0  0  0
   -0.7052    1.7174    0.0000 S   0  0  0  0  0  0  0  0  0  0  0  0
    0.1197    1.7174    0.0000 O   0  0  0  0  0  0  0  0  0  0  0  0
   -1.5302    1.7174    0.0000 O   0  0  0  0  0  0  0  0  0  0  0  0
   -0.7052    0.8924    0.0000 N   0  0  0  0  0  0  0  0  0  0  0  0
    0.0092    0.4799    0.0000 C   0  0  0  0  0  0  0  0  0  0  0  0
    0.0092   -0.3450    0.0000 C   0  0  0  0  0  0  0  0  0  0  0  0
    0.7237   -0.7575    0.0000 C   0  0  0  0  0  0  0  0  0  0  0  0
    0.7237   -1.5825    0.0000 C   0  0  0  0  0  0  0  0  0  0  0  0
    0.0092   -1.9950    0.0000 C   0  0  0  0  0  0  0  0  0  0  0  0
   -0.7052   -1.5825    0.0000 C   0  0  0  0  0  0  0  0  0  0  0  0
   -0.7052   -0.7575    0.0000 C   0  0  0  0  0  0  0  0  0  0  0  0
    0.1197    5.8424    0.0000 F   0  0  0  0  0  0  0  0  0  0  0  0
   -1.5302    5.8424    0.0000 F   0  0  0  0  0  0  0  0  0  0  0  0
   -0.7052    7.4924    0.0000 C   0  0  0  0  0  0  0  0  0  0  0  0
   -0.7052    8.3174    0.0000 F   0  0  0  0  0  0  0  0  0  0  0  0
    0.1197    7.4924    0.0000 F   0  0  0  0  0  0  0  0  0  0  0  0
   -1.5302    7.4924    0.0000 F   0  0  0  0  0  0  0  0  0  0  0  0
    0.1197    2.5424    0.0000 F   0  0  0  0  0  0  0  0  0  0  0  0
   -2.3552    3.3674    0.0000 F   0  0  0  0  0  0  0  0  0  0  0  0
   -2.0151    2.6999    0.0000 F   0  0  0  0  0  0  0  0  0  0  0  0
   -2.0151    4.0348    0.0000 F   0  0  0  0  0  0  0  0  0  0  0  0
  1  2  1  0  0  0  0 
  2  3  1  0  0  0  0 
  3  4  1  0  0  0  0 
  4  5  1  0  0  0  0 
  1  6  1  0  0  0  0 
  5  7  1  0  0  0  0 
  4  8  1  0  0  0  0 
  3 10  1  0  0  0  0 
  3 11  1  0  0  0  0 
  2 12  1  0  0  0  0 
  2 13  1  0  0  0  0 
  6 14  1  0  0  0  0 
  6 15  1  0  0  0  0 
  5 16  1  0  0  0  0 
 16 17  2  0  0  0  0 
 16 18  2  0  0  0  0 
 16 19  1  0  0  0  0 
 19 20  1  0  0  0  0 
 21 22  2  0  0  0  0 
 22 23  1  0  0  0  0 
 23 24  2  0  0  0  0 
 24 25  1  0  0  0  0 
 25 26  2  0  0  0  0 
 26 21  1  0  0  0  0 
 20 21  1  0  0  0  0 
  1 27  1  0  0  0  0 
  1 28  1  0  0  0  0 
  6 29  1  0  0  0  0 
 29 30  1  0  0  0  0 
 29 31  1  0  0  0  0 
 29 32  1  0  0  0  0 
  4  9  1  0  0  0  0 
  9 34  1  0  0  0  0 
  9 35  1  0  0  0  0 
  9 36  1  0  0  0  0 
  5 33  1  0  0  0  0 
M  END
> <Spectrum 19F 0>
-130.73;0.333333S;14|-126.98;0.333333S;27|-116.15;0.333333S;10|-107.47;0.333333S;32|-74.74;1.0S;33|-74.74;1.0S;34|-74.74;1.0S;35|-85.98;1.0S;29|-85.98;1.0S;30|-85.98;1.0S;31|-130.83;0.333333S;13|-127.06;0.333333S;26|-124.3;0.666667S;11|-124.3;0.666667S;12|-117.05;0.333333S;9|-186.8;0.333333S;7|-108.01;0.333333S;6|

> <Temperature [K]>
0:298 

> <nmrshiftdb2 ID>
60007896

> <Field Strength [MHz]>
0:141.5094416011653 

> <Solvent>
0:Chloroform-D1 (CDCl3) 

> <Assignment Method>
0:1H, H,H-COSY, H,H-NOESY, H,C-HMQC, H,C-HMBC, DEPTQ, 1H, 13C, 1H, H,H-COSY 

$$$$

  CDK     02062313232D
nmrshiftdb2 60007897
 36 36  0  0  0  0  0  0  0  0999 V2000
    0.5039    4.0517    0.0000 C   0  0  0  0  0  0  0  0  0  0  0  0
    0.5039    3.2267    0.0000 C   0  0  0  0  0  0  0  0  0  0  0  0
    0.5039    2.4017    0.0000 C   0  0  0  0  0  0  0  0  0  0  0  0
    0.5039    1.5767    0.0000 C   0  0  0  0  0  0  0  0  0  0  0  0
    0.5039    0.7517    0.0000 C   0  0  0  0  0  0  0  0  0  0  0  0
    0.5039   -0.0732    0.0000 C   0  0  0  0  0  0  0  0  0  0  0  0
    0.5039   -0.8982    0.0000 C   0  0  0  0  0  0  0  0  0  0  0  0
    0.5039    4.8767    0.0000 F   0  0  0  0  0  0  0  0  0  0  0  0
   -0.3210    4.0517    0.0000 F   0  0  0  0  0  0  0  0  0  0  0  0
    1.3289    4.0517    0.0000 F   0  0  0  0  0  0  0  0  0  0  0  0
   -0.3210    3.2267    0.0000 F   0  0  0  0  0  0  0  0  0  0  0  0
    1.3289    3.2267    0.0000 F   0  0  0  0  0  0  0  0  0  0  0  0
   -0.3210    2.4017    0.0000 F   0  0  0  0  0  0  0  0  0  0  0  0
    1.3289    2.4017    0.0000 F   0  0  0  0  0  0  0  0  0  0  0  0
   -0.3210    1.5767    0.0000 F   0  0  0  0  0  0  0  0  0  0  0  0
    1.3289    1.5767    0.0000 F   0  0  0  0  0  0  0  0  0  0  0  0
   -0.3210    0.7517    0.0000 F   0  0  0  0  0  0  0  0  0  0  0  0
   -0.3210   -0.0732    0.0000 F   0  0  0  0  0  0  0  0  0  0  0  0
    1.3289   -0.0732    0.0000 F   0  0  0  0  0  0  0  0  0  0  0  0
    1.3289    0.7517    0.0000 C   0  0  0  0  0  0  0  0  0  0  0  0
    2.1539    0.7517    0.0000 F   0  0  0  0  0  0  0  0  0  0  0  0
    1.8138    0.0842    0.0000 F   0  0  0  0  0  0  0  0  0  0  0  0
    1.8138    1.4191    0.0000 F   0  0  0  0  0  0  0  0  0  0  0  0
   -0.3210   -0.8982    0.0000 F   0  0  0  0  0  0  0  0  0  0  0  0
    1.3289   -0.8982    0.0000 F   0  0  0  0  0  0  0  0  0  0  0  0
    0.5039   -1.7232    0.0000 S   0  0  0  0  0  0  0  0  0  0  0  0
    0.5039   -2.5482    0.0000 N   0  0  0  0  0  0  0  0  0  0  0  0
   -0.2105   -2.9607    0.0000 C   0  0  0  0  0  0  0  0  0  0  0  0
   -0.2105   -3.7857    0.0000 C   0  0  0  0  0  0  0  0  0  0  0  0
    0.5039   -4.1982    0.0000 C   0  0  0  0  0  0  0  0  0  0  0  0
    0.5039   -5.0232    0.0000 C   0  0  0  0  0  0  0  0  0  0  0  0
   -0.2105   -5.4357    0.0000 C   0  0  0  0  0  0  0  0  0  0  0  0
   -0.9250   -5.0232    0.0000 C   0  0  0  0  0  0  0  0  0  0  0  0
   -0.9250   -4.1982    0.0000 C   0  0  0  0  0  0  0  0  0  0  0  0
   -0.3210   -1.7232    0.0000 O   0  0  0  0  0  0  0  0  0  0  0  0
    1.3289   -1.7232    0.0000 O   0  0  0  0  0  0  0  0  0  0  0  0
  1  2  1  0  0  0  0 
  2  3  1  0  0  0  0 
  3  4  1  0  0  0  0 
  4  5  1  0  0  0  0 
  5  6  1  0  0  0  0 
  6  7  1  0  0  0  0 
  1  8  1  0  0  0  0 
  1  9  1  0  0  0  0 
  1 10  1  0  0  0  0 
  2 11  1  0  0  0  0 
  2 12  1  0  0  0  0 
  3 13  1  0  0  0  0 
  3 14  1  0  0  0  0 
  4 15  1  0  0  0  0 
  4 16  1  0  0  0  0 
  5 17  1  0  0  0  0 
  6 18  1  0  0  0  0 
  6 19  1  0  0  0  0 
  5 20  1  0  0  0  0 
 20 21  1  0  0  0  0 
 20 22  1  0  0  0  0 
 20 23  1  0  0  0  0 
  7 24  1  0  0  0  0 
  7 25  1  0  0  0  0 
  7 26  1  0  0  0  0 
 26 27  1  0  0  0  0 
 27 28  1  0  0  0  0 
 29 30  2  0  0  0  0 
 30 31  1  0  0  0  0 
 31 32  2  0  0  0  0 
 32 33  1  0  0  0  0 
 33 34  2  0  0  0  0 
 34 29  1  0  0  0  0 
 28 29  1  0  0  0  0 
 26 35  2  0  0  0  0 
 26 36  2  0  0  0  0 
M  END
> <Spectrum 19F 0>
-116.39;0.333333ab;15|-114.85;0.333333ab;18|-75.12;1.0S;20|-75.12;1.0S;21|-75.12;1.0S;22|-85.86;1.0S;7|-85.86;1.0S;8|-85.86;1.0S;9|-130.62;0.666667S;10|-130.62;0.666667S;11|-125.18;0.666667S;12|-125.18;0.666667S;13|-116.83;0.333333ab;14|-116.83;0.333333ab;23|-116.83;0.333333ab;24|-189.68;1.0S;16|-115.1;0.333333ab;17|

> <Temperature [K]>
0:298 

> <nmrshiftdb2 ID>
60007897

> <Field Strength [MHz]>
0:141.5094416011653 

> <Solvent>
0:Chloroform-D1 (CDCl3) 

> <Assignment Method>
0:1H, H,H-COSY, H,H-NOESY, H,C-HMQC, H,C-HMBC, DEPTQ, 1H, 13C, 1H, H,H-COSY 

$$$$

  CDK     02062313232D
nmrshiftdb2 60007935
 36 36  0  0  0  0  0  0  0  0999 V2000
   -0.7094    4.5745    0.0000 C   0  0  0  0  0  0  0  0  0  0  0  0
   -0.7094    3.7495    0.0000 C   0  0  0  0  0  0  0  0  0  0  0  0
   -0.7094    2.9245    0.0000 C   0  0  0  0  0  0  0  0  0  0  0  0
   -0.7094    2.0995    0.0000 C   0  0  0  0  0  0  0  0  0  0  0  0
   -0.7094    1.2745    0.0000 C   0  0  0  0  0  0  0  0  0  0  0  0
   -0.7094    0.4495    0.0000 C   0  0  0  0  0  0  0  0  0  0  0  0
   -0.7094   -0.3754    0.0000 S   0  0  0  0  0  0  0  0  0  0  0  0
   -1.5344    0.4495    0.0000 F   0  0  0  0  0  0  0  0  0  0  0  0
    0.1155    0.4495    0.0000 F   0  0  0  0  0  0  0  0  0  0  0  0
   -1.5344    1.2745    0.0000 F   0  0  0  0  0  0  0  0  0  0  0  0
    0.1155    1.2745    0.0000 F   0  0  0  0  0  0  0  0  0  0  0  0
    0.1155    2.0995    0.0000 F   0  0  0  0  0  0  0  0  0  0  0  0
   -1.5344    2.9245    0.0000 F   0  0  0  0  0  0  0  0  0  0  0  0
    0.1155    2.9245    0.0000 F   0  0  0  0  0  0  0  0  0  0  0  0
   -1.5344    3.7495    0.0000 F   0  0  0  0  0  0  0  0  0  0  0  0
   -0.7094    5.3995    0.0000 F   0  0  0  0  0  0  0  0  0  0  0  0
   -1.5344    4.5745    0.0000 F   0  0  0  0  0  0  0  0  0  0  0  0
    0.1155    4.5745    0.0000 F   0  0  0  0  0  0  0  0  0  0  0  0
   -1.5344    2.0995    0.0000 C   0  0  0  0  0  0  0  0  0  0  0  0
    0.1155    3.7495    0.0000 C   0  0  0  0  0  0  0  0  0  0  0  0
    0.9405    3.7495    0.0000 F   0  0  0  0  0  0  0  0  0  0  0  0
    0.6004    3.0820    0.0000 F   0  0  0  0  0  0  0  0  0  0  0  0
    0.6004    4.4169    0.0000 F   0  0  0  0  0  0  0  0  0  0  0  0
   -2.3594    2.0995    0.0000 F   0  0  0  0  0  0  0  0  0  0  0  0
   -2.0193    2.7669    0.0000 F   0  0  0  0  0  0  0  0  0  0  0  0
   -2.0193    1.4320    0.0000 F   0  0  0  0  0  0  0  0  0  0  0  0
   -1.5344   -0.3754    0.0000 O   0  0  0  0  0  0  0  0  0  0  0  0
    0.1155   -0.3754    0.0000 O   0  0  0  0  0  0  0  0  0  0  0  0
   -0.7094   -1.2004    0.0000 N   0  0  0  0  0  0  0  0  0  0  0  0
    0.0050   -1.6129    0.0000 C   0  0  0  0  0  0  0  0  0  0  0  0
    0.0050   -2.4379    0.0000 C   0  0  0  0  0  0  0  0  0  0  0  0
    0.7194   -2.8504    0.0000 C   0  0  0  0  0  0  0  0  0  0  0  0
    0.7194   -3.6754    0.0000 C   0  0  0  0  0  0  0  0  0  0  0  0
    0.0050   -4.0879    0.0000 C   0  0  0  0  0  0  0  0  0  0  0  0
   -0.7094   -3.6754    0.0000 C   0  0  0  0  0  0  0  0  0  0  0  0
   -0.7094   -2.8504    0.0000 C   0  0  0  0  0  0  0  0  0  0  0  0
  1  2  1  0  0  0  0 
  2  3  1  0  0  0  0 
  3  4  1  0  0  0  0 
  4  5  1  0  0  0  0 
  5  6  1  0  0  0  0 
  6  7  1  0  0  0  0 
  6  8  1  0  0  0  0 
  6  9  1  0  0  0  0 
  5 10  1  0  0  0  0 
  5 11  1  0  0  0  0 
  4 12  1  0  0  0  0 
  3 13  1  0  0  0  0 
  3 14  1  0  0  0  0 
  2 15  1  0  0  0  0 
  1 16  1  0  0  0  0 
  1 17  1  0  0  0  0 
  1 18  1  0  0  0  0 
  4 19  1  0  0  0  0 
  2 20  1  0  0  0  0 
 20 21  1  0  0  0  0 
 20 22  1  0  0  0  0 
 20 23  1  0  0  0  0 
 19 24  1  0  0  0  0 
 19 25  1  0  0  0  0 
 19 26  1  0  0  0  0 
  7 27  2  0  0  0  0 
  7 28  2  0  0  0  0 
  7 29  1  0  0  0  0 
 29 30  1  0  0  0  0 
 31 32  2  0  0  0  0 
 32 33  1  0  0  0  0 
 33 34  2  0  0  0  0 
 34 35  1  0  0  0  0 
 35 36  2  0  0  0  0 
 36 31  1  0  0  0  0 
 30 31  1  0  0  0  0 
M  END
> <Spectrum 19F 0>
-75.15;0.5S;23|-75.15;0.5S;24|-75.15;0.5S;25|-108.85;0.166667ab;13|-113.95;0.166667ab;10|-115.91;0.166667ab;7|-77.17;1.0S;15|-77.17;1.0S;16|-77.17;1.0S;17|-77.17;1.0S;20|-77.17;1.0S;21|-77.17;1.0S;22|-187.18;0.166667S;14|-109.43;0.166667ab;12|-187.56;0.166667S;11|-115.52;0.166667ab;9|-116.47;0.166667ab;8|

> <Temperature [K]>
0:298 

> <nmrshiftdb2 ID>
60007935

> <Field Strength [MHz]>
0:141.5094416011653 

> <Solvent>
0:Chloroform-D1 (CDCl3) 

> <Assignment Method>
0:1H, H,H-COSY, H,H-NOESY, H,C-HMQC, H,C-HMBC, DEPTQ, 1H, 13C, 1H, H,H-COSY 

$$$$

  CDK     02062313232D
nmrshiftdb2 60007936
 36 36  0  0  0  0  0  0  0  0999 V2000
   -1.2861    3.7210    0.0000 C   0  0  0  0  0  0  0  0  0  0  0  0
   -0.4611    3.7210    0.0000 C   0  0  0  0  0  0  0  0  0  0  0  0
   -0.4611    2.8960    0.0000 C   0  0  0  0  0  0  0  0  0  0  0  0
   -0.4611    2.0710    0.0000 C   0  0  0  0  0  0  0  0  0  0  0  0
   -0.4611    1.2460    0.0000 C   0  0  0  0  0  0  0  0  0  0  0  0
   -0.4611    0.4210    0.0000 C   0  0  0  0  0  0  0  0  0  0  0  0
   -0.4611   -0.4039    0.0000 S   0  0  0  0  0  0  0  0  0  0  0  0
   -1.2861    0.4210    0.0000 F   0  0  0  0  0  0  0  0  0  0  0  0
    0.3638    0.4210    0.0000 F   0  0  0  0  0  0  0  0  0  0  0  0
   -1.2861    1.2460    0.0000 F   0  0  0  0  0  0  0  0  0  0  0  0
    0.3638    1.2460    0.0000 F   0  0  0  0  0  0  0  0  0  0  0  0
   -1.2861    2.0710    0.0000 F   0  0  0  0  0  0  0  0  0  0  0  0
    0.3638    2.8960    0.0000 C   0  0  0  0  0  0  0  0  0  0  0  0
   -1.2861    2.8960    0.0000 F   0  0  0  0  0  0  0  0  0  0  0  0
    0.3638    3.7210    0.0000 F   0  0  0  0  0  0  0  0  0  0  0  0
   -2.1111    3.7210    0.0000 F   0  0  0  0  0  0  0  0  0  0  0  0
   -1.7711    3.0535    0.0000 F   0  0  0  0  0  0  0  0  0  0  0  0
   -1.2861    4.5460    0.0000 F   0  0  0  0  0  0  0  0  0  0  0  0
    0.3638    2.0710    0.0000 F   0  0  0  0  0  0  0  0  0  0  0  0
   -0.4611    4.5460    0.0000 C   0  0  0  0  0  0  0  0  0  0  0  0
   -0.4611    5.3710    0.0000 F   0  0  0  0  0  0  0  0  0  0  0  0
    0.3638    4.5460    0.0000 F   0  0  0  0  0  0  0  0  0  0  0  0
   -1.1286    5.0309    0.0000 F   0  0  0  0  0  0  0  0  0  0  0  0
   -1.2861   -0.4039    0.0000 O   0  0  0  0  0  0  0  0  0  0  0  0
    0.3638   -0.4039    0.0000 O   0  0  0  0  0  0  0  0  0  0  0  0
   -0.4611   -1.2289    0.0000 N   0  0  0  0  0  0  0  0  0  0  0  0
   -1.1756   -1.6414    0.0000 C   0  0  0  0  0  0  0  0  0  0  0  0
   -1.1756   -2.4664    0.0000 C   0  0  0  0  0  0  0  0  0  0  0  0
   -0.4611   -2.8789    0.0000 C   0  0  0  0  0  0  0  0  0  0  0  0
   -0.4611   -3.7039    0.0000 C   0  0  0  0  0  0  0  0  0  0  0  0
   -1.1756   -4.1164    0.0000 C   0  0  0  0  0  0  0  0  0  0  0  0
   -1.8901   -3.7039    0.0000 C   0  0  0  0  0  0  0  0  0  0  0  0
   -1.8901   -2.8789    0.0000 C   0  0  0  0  0  0  0  0  0  0  0  0
    1.1888    2.8960    0.0000 F   0  0  0  0  0  0  0  0  0  0  0  0
    0.8487    2.2285    0.0000 F   0  0  0  0  0  0  0  0  0  0  0  0
    0.8487    3.5634    0.0000 F   0  0  0  0  0  0  0  0  0  0  0  0
  1  2  1  0  0  0  0 
  2  3  1  0  0  0  0 
  3  4  1  0  0  0  0 
  4  5  1  0  0  0  0 
  5  6  1  0  0  0  0 
  6  7  1  0  0  0  0 
  6  8  1  0  0  0  0 
  6  9  1  0  0  0  0 
  5 10  1  0  0  0  0 
  5 11  1  0  0  0  0 
  4 12  1  0  0  0  0 
  3 14  1  0  0  0  0 
  2 15  1  0  0  0  0 
  1 16  1  0  0  0  0 
  1 17  1  0  0  0  0 
  1 18  1  0  0  0  0 
  2 20  1  0  0  0  0 
 20 21  1  0  0  0  0 
 20 22  1  0  0  0  0 
 20 23  1  0  0  0  0 
  7 24  2  0  0  0  0 
  7 25  2  0  0  0  0 
  7 26  1  0  0  0  0 
 26 27  1  0  0  0  0 
 28 29  2  0  0  0  0 
 29 30  1  0  0  0  0 
 30 31  2  0  0  0  0 
 31 32  1  0  0  0  0 
 32 33  2  0  0  0  0 
 33 28  1  0  0  0  0 
 27 28  1  0  0  0  0 
  4 19  1  0  0  0  0 
  3 13  1  0  0  0  0 
 13 34  1  0  0  0  0 
 13 35  1  0  0  0  0 
 13 36  1  0  0  0  0 
M  END
> <Spectrum 19F 0>
-111.27;0.166667ab;18|-122.27;0.166667ab;10|-116.97;0.166667ab;7|-75.0;0.5S;33|-75.0;0.5S;34|-75.0;0.5S;35|-74.09;1.0S;15|-74.09;1.0S;16|-74.09;1.0S;17|-74.09;1.0S;20|-74.09;1.0S;21|-74.09;1.0S;22|-184.86;0.166667S;14|-179.81;0.166667S;13|-115.41;0.166667ab;11|-123.21;0.166667ab;9|-118.09;0.166667ab;8|

> <Temperature [K]>
0:298 

> <nmrshiftdb2 ID>
60007936

> <Field Strength [MHz]>
0:141.5094416011653 

> <Solvent>
0:Chloroform-D1 (CDCl3) 

> <Assignment Method>
0:1H, H,H-COSY, H,H-NOESY, H,C-HMQC, H,C-HMBC, DEPTQ, 1H, 13C, 1H, H,H-COSY 

$$$$

  CDK     02062313232D
nmrshiftdb2 60007937
 36 36  0  0  0  0  0  0  0  0999 V2000
   -1.2499    3.6806    0.0000 F   0  0  0  0  0  0  0  0  0  0  0  0
   -0.4249    3.6806    0.0000 C   0  0  0  0  0  0  0  0  0  0  0  0
   -0.4249    2.8556    0.0000 C   0  0  0  0  0  0  0  0  0  0  0  0
   -0.4249    2.0306    0.0000 C   0  0  0  0  0  0  0  0  0  0  0  0
   -0.4249    1.2056    0.0000 C   0  0  0  0  0  0  0  0  0  0  0  0
   -0.4249    0.3806    0.0000 C   0  0  0  0  0  0  0  0  0  0  0  0
   -0.4249   -0.4443    0.0000 S   0  0  0  0  0  0  0  0  0  0  0  0
    0.4000    0.3806    0.0000 F   0  0  0  0  0  0  0  0  0  0  0  0
   -1.2499    0.3806    0.0000 F   0  0  0  0  0  0  0  0  0  0  0  0
    0.4000    1.2056    0.0000 F   0  0  0  0  0  0  0  0  0  0  0  0
   -1.2499    1.2056    0.0000 F   0  0  0  0  0  0  0  0  0  0  0  0
   -1.2499    2.0306    0.0000 F   0  0  0  0  0  0  0  0  0  0  0  0
   -1.2499    2.8556    0.0000 C   0  0  0  0  0  0  0  0  0  0  0  0
    0.4000    2.8556    0.0000 F   0  0  0  0  0  0  0  0  0  0  0  0
    0.4000    3.6806    0.0000 F   0  0  0  0  0  0  0  0  0  0  0  0
    0.4000    2.0306    0.0000 F   0  0  0  0  0  0  0  0  0  0  0  0
   -0.4249    4.5056    0.0000 C   0  0  0  0  0  0  0  0  0  0  0  0
    0.4000    4.5056    0.0000 F   0  0  0  0  0  0  0  0  0  0  0  0
   -1.2499    4.5056    0.0000 F   0  0  0  0  0  0  0  0  0  0  0  0
    0.4000   -0.4443    0.0000 O   0  0  0  0  0  0  0  0  0  0  0  0
   -1.2499   -0.4443    0.0000 O   0  0  0  0  0  0  0  0  0  0  0  0
   -0.4249   -1.2693    0.0000 N   0  0  0  0  0  0  0  0  0  0  0  0
    0.2894   -1.6818    0.0000 C   0  0  0  0  0  0  0  0  0  0  0  0
    0.2894   -2.5068    0.0000 C   0  0  0  0  0  0  0  0  0  0  0  0
    1.0039   -2.9193    0.0000 C   0  0  0  0  0  0  0  0  0  0  0  0
    1.0039   -3.7443    0.0000 C   0  0  0  0  0  0  0  0  0  0  0  0
    0.2894   -4.1568    0.0000 C   0  0  0  0  0  0  0  0  0  0  0  0
   -0.4249   -3.7443    0.0000 C   0  0  0  0  0  0  0  0  0  0  0  0
   -0.4249   -2.9193    0.0000 C   0  0  0  0  0  0  0  0  0  0  0  0
   -2.0749    2.8556    0.0000 F   0  0  0  0  0  0  0  0  0  0  0  0
   -1.7348    2.1881    0.0000 F   0  0  0  0  0  0  0  0  0  0  0  0
   -1.7348    3.5230    0.0000 F   0  0  0  0  0  0  0  0  0  0  0  0
   -0.4249    5.3306    0.0000 C   0  0  0  0  0  0  0  0  0  0  0  0
   -0.4249    6.1556    0.0000 F   0  0  0  0  0  0  0  0  0  0  0  0
    0.4000    5.3306    0.0000 F   0  0  0  0  0  0  0  0  0  0  0  0
   -1.2499    5.3306    0.0000 F   0  0  0  0  0  0  0  0  0  0  0  0
  2  3  1  0  0  0  0 
  3  4  1  0  0  0  0 
  4  5  1  0  0  0  0 
  5  6  1  0  0  0  0 
  6  7  1  0  0  0  0 
  6  8  1  0  0  0  0 
  6  9  1  0  0  0  0 
  5 10  1  0  0  0  0 
  5 11  1  0  0  0  0 
  4 12  1  0  0  0  0 
  3 14  1  0  0  0  0 
  2 15  1  0  0  0  0 
  2 17  1  0  0  0  0 
 17 18  1  0  0  0  0 
 17 19  1  0  0  0  0 
  7 20  2  0  0  0  0 
  7 21  2  0  0  0  0 
  7 22  1  0  0  0  0 
 22 23  1  0  0  0  0 
 24 25  2  0  0  0  0 
 25 26  1  0  0  0  0 
 26 27  2  0  0  0  0 
 27 28  1  0  0  0  0 
 28 29  2  0  0  0  0 
 29 24  1  0  0  0  0 
 23 24  1  0  0  0  0 
  4 16  1  0  0  0  0 
  3 13  1  0  0  0  0 
 13 30  1  0  0  0  0 
 13 31  1  0  0  0  0 
 13 32  1  0  0  0  0 
  1  2  1  0  0  0  0 
 17 33  1  0  0  0  0 
 33 34  1  0  0  0  0 
 33 35  1  0  0  0  0 
 33 36  1  0  0  0  0 
M  END
> <Spectrum 19F 0>
-116.3;0.333333ab;15|-75.12;1.0S;29|-75.12;1.0S;30|-75.12;1.0S;31|-85.79;1.0S;33|-85.79;1.0S;34|-85.79;1.0S;35|-128.87;0.666667S;17|-128.87;0.666667S;18|-117.37;0.333333ab;14|-190.03;0.333333S;13|-116.53;0.333333ab;11|-123.01;0.666667S;9|-123.01;0.666667S;10|-117.62;0.666667ab;0|-117.62;0.666667ab;7|-117.62;0.666667ab;8|

> <Temperature [K]>
0:298 

> <nmrshiftdb2 ID>
60007937

> <Field Strength [MHz]>
0:141.5094416011653 

> <Solvent>
0:Chloroform-D1 (CDCl3) 

> <Assignment Method>
0:1H, H,H-COSY, H,H-NOESY, H,C-HMQC, H,C-HMBC, DEPTQ, 1H, 13C, 1H, H,H-COSY 

$$$$

  CDK     02062313242D
nmrshiftdb2 60007938
 36 36  0  0  0  0  0  0  0  0999 V2000
   -0.4390    3.6778    0.0000 C   0  0  0  0  0  0  0  0  0  0  0  0
   -0.4390    2.8528    0.0000 C   0  0  0  0  0  0  0  0  0  0  0  0
   -0.4390    2.0278    0.0000 C   0  0  0  0  0  0  0  0  0  0  0  0
   -0.4390    1.2028    0.0000 C   0  0  0  0  0  0  0  0  0  0  0  0
   -0.4390    0.3778    0.0000 C   0  0  0  0  0  0  0  0  0  0  0  0
   -0.4390   -0.4471    0.0000 S   0  0  0  0  0  0  0  0  0  0  0  0
    0.3859    0.3778    0.0000 F   0  0  0  0  0  0  0  0  0  0  0  0
   -1.2640    0.3778    0.0000 F   0  0  0  0  0  0  0  0  0  0  0  0
    0.3859    1.2028    0.0000 F   0  0  0  0  0  0  0  0  0  0  0  0
   -1.2640    1.2028    0.0000 F   0  0  0  0  0  0  0  0  0  0  0  0
    0.3859    2.0278    0.0000 F   0  0  0  0  0  0  0  0  0  0  0  0
   -1.2640    2.8528    0.0000 F   0  0  0  0  0  0  0  0  0  0  0  0
    0.3859    2.8528    0.0000 F   0  0  0  0  0  0  0  0  0  0  0  0
    0.3859    3.6778    0.0000 F   0  0  0  0  0  0  0  0  0  0  0  0
   -1.2640    2.0278    0.0000 F   0  0  0  0  0  0  0  0  0  0  0  0
   -0.4390    4.5028    0.0000 C   0  0  0  0  0  0  0  0  0  0  0  0
    0.3859    4.5028    0.0000 F   0  0  0  0  0  0  0  0  0  0  0  0
   -1.2640    4.5028    0.0000 F   0  0  0  0  0  0  0  0  0  0  0  0
    0.3859   -0.4471    0.0000 O   0  0  0  0  0  0  0  0  0  0  0  0
   -1.2640   -0.4471    0.0000 O   0  0  0  0  0  0  0  0  0  0  0  0
   -0.4390   -1.2721    0.0000 N   0  0  0  0  0  0  0  0  0  0  0  0
    0.2754   -1.6846    0.0000 C   0  0  0  0  0  0  0  0  0  0  0  0
    0.2754   -2.5096    0.0000 C   0  0  0  0  0  0  0  0  0  0  0  0
    0.9899   -2.9221    0.0000 C   0  0  0  0  0  0  0  0  0  0  0  0
    0.9899   -3.7471    0.0000 C   0  0  0  0  0  0  0  0  0  0  0  0
    0.2754   -4.1596    0.0000 C   0  0  0  0  0  0  0  0  0  0  0  0
   -0.4390   -3.7471    0.0000 C   0  0  0  0  0  0  0  0  0  0  0  0
   -0.4390   -2.9221    0.0000 C   0  0  0  0  0  0  0  0  0  0  0  0
   -0.4390    5.3278    0.0000 C   0  0  0  0  0  0  0  0  0  0  0  0
   -0.4390    6.1528    0.0000 F   0  0  0  0  0  0  0  0  0  0  0  0
    0.3859    5.3278    0.0000 F   0  0  0  0  0  0  0  0  0  0  0  0
   -1.2640    5.3278    0.0000 F   0  0  0  0  0  0  0  0  0  0  0  0
   -1.2640    3.6778    0.0000 C   0  0  0  0  0  0  0  0  0  0  0  0
   -2.0890    3.6778    0.0000 F   0  0  0  0  0  0  0  0  0  0  0  0
   -1.7489    4.3452    0.0000 F   0  0  0  0  0  0  0  0  0  0  0  0
   -1.7489    3.0103    0.0000 F   0  0  0  0  0  0  0  0  0  0  0  0
  1  2  1  0  0  0  0 
  2  3  1  0  0  0  0 
  3  4  1  0  0  0  0 
  4  5  1  0  0  0  0 
  5  6  1  0  0  0  0 
  5  7  1  0  0  0  0 
  5  8  1  0  0  0  0 
  4  9  1  0  0  0  0 
  4 10  1  0  0  0  0 
  3 11  1  0  0  0  0 
  2 13  1  0  0  0  0 
  1 14  1  0  0  0  0 
  1 16  1  0  0  0  0 
 16 17  1  0  0  0  0 
 16 18  1  0  0  0  0 
  6 19  2  0  0  0  0 
  6 20  2  0  0  0  0 
  6 21  1  0  0  0  0 
 21 22  1  0  0  0  0 
 23 24  2  0  0  0  0 
 24 25  1  0  0  0  0 
 25 26  2  0  0  0  0 
 26 27  1  0  0  0  0 
 27 28  2  0  0  0  0 
 28 23  1  0  0  0  0 
 22 23  1  0  0  0  0 
  3 15  1  0  0  0  0 
 16 29  1  0  0  0  0 
 29 30  1  0  0  0  0 
 29 31  1  0  0  0  0 
 29 32  1  0  0  0  0 
  2 12  1  0  0  0  0 
  1 33  1  0  0  0  0 
 33 34  1  0  0  0  0 
 33 35  1  0  0  0  0 
 33 36  1  0  0  0  0 
M  END
> <Spectrum 19F 0>
-120.88;0.333333ab;17|-124.41;0.333333ab;14|-124.71;0.333333ab;9|-117.68;0.333333ab;7|-75.55;1.0S;33|-75.55;1.0S;34|-75.55;1.0S;35|-85.17;1.0S;29|-85.17;1.0S;30|-85.17;1.0S;31|-121.11;0.333333ab;16|-189.81;0.333333S;13|-117.3;0.666667S;11|-117.3;0.666667S;12|-124.24;0.333333ab;10|-124.84;0.333333ab;8|-117.79;0.333333ab;6|

> <Temperature [K]>
0:298 

> <nmrshiftdb2 ID>
60007938

> <Field Strength [MHz]>
0:141.5094416011653 

> <Solvent>
0:Chloroform-D1 (CDCl3) 

> <Assignment Method>
0:1H, H,H-COSY, H,H-NOESY, H,C-HMQC, H,C-HMBC, DEPTQ, 1H, 13C, 1H, H,H-COSY 

$$$$
perfluoroallylfluorosulfate
  CDK     02062313242D
nmrshiftdb2 60007939
 13 12  0  0  0  0  0  0  0  0999 V2000
    3.0682    0.7318    0.0000 C   0  0  0  0  0  0  0  0  0  0  0  0
    3.4807    1.4463    0.0000 F   0  0  0  0  0  0  0  0  0  0  0  0
    3.4807    0.0174    0.0000 F   0  0  0  0  0  0  0  0  0  0  0  0
    2.2432    0.7318    0.0000 C   0  0  0  0  0  0  0  0  0  0  0  0
[truncated: 1,372,466 more chars]
