# Supplementary material for: NMR shift prediction from small data quantities
Source: J Cheminform. 2023 Nov 27;15:114. doi: 10.1186/s13321-023-00785-x (PMC10683292; doi:10.1186/s13321-023-00785-x)
Supplement: Supplementary file 2 — Additional file 2: The Python code for building and testing the 2023 model as a Jupyter notebook. [file 13321_2023_785_MOESM2_ESM.zip]

Archive with 3 entries (3 files):
- nmrshiftdb2withsignals_13c.sd
- nmrshiftdb2withsignals_19f.sd
- NMR_shift_prediction_from_small_data_quantities.ipynb
