# Supplementary material for: NMR shift prediction from small data quantities
Source: J Cheminform. 2023 Nov 27;15:114. doi: 10.1186/s13321-023-00785-x (PMC10683292; doi:10.1186/s13321-023-00785-x)
Supplement: Supplementary file 2 — Additional file 2: The Python code for building and testing the 2023 model as a Jupyter notebook. [file 13321_2023_785_MOESM2_ESM.zip › NMR_shift_prediction_from_small_data_quantities.ipynb]

# %% [markdown]
# Results
 Since recalculating the results takes a long time, the following section contains the results as well as logic that was used to draw graphs.


# %% [markdown]
## Edge and node features
  Testing different descriptors with fixed hyperparameters(weight decay=0.005, learning rate=0.0003, NO_MP=7). When testing node features the edge_features were also fixed and when testing edge features then node features were fixed. So in other words feature results were obtained by only playing with corresponding values. Each feature was tested using 4-fold crossvalidation on train data (80% of whole dataset).

# %% [code]
node_features_results =  {'ohe atomic number': [11.206879615783691, 10.606162071228027, 10.678353309631348, 14.426544666290283],
                           'isAromatic': [20.246356964111328, 21.289775848388672, 22.023090362548828, 21.481626510620117],
                           'hyb ohe': [14.719367980957031, 14.110363483428955, 17.14181661605835, 17.19037103652954],
                           'valence ohe': [16.09677743911743, 16.301819801330566, 18.414384841918945, 14.627246856689453],
                           'valence': [15.74299955368042, 15.868663311004639, 17.854907989501953, 14.021881580352783],
                           'inRing': [20.925933837890625, 19.979466438293457, 20.020546913146973, 19.80652141571045],
                           'hybridization': [15.455873012542725, 16.48819398880005, 16.359801769256592, 17.977892875671387],
                           'atomic num': [10.075446605682373, 10.49792766571045, 11.835340023040771, 12.882370471954346],
                           'atomic charge': [20.686185836791992, 22.381511688232422, 27.067391395568848, 20.001076698303223],
                           'atomic radius': [11.015857696533203, 10.15432596206665, 10.100831508636475, 13.576239109039307],
                           'atomic volume': [11.949167728424072, 8.738459587097168, 10.427918434143066, 13.632889747619629],
                           'atomic weight': [10.183413028717041, 9.64014196395874, 11.397083282470703, 11.427015781402588],
                           'covalent radius': [10.514074325561523, 9.394641399383545, 10.941582679748535, 11.956562995910645],
                           'vdw radius': [9.800463676452637, 9.21529245376587, 10.46424388885498, 13.804336071014404],
                           'dipole polarizability': [10.734958171844482, 10.39086389541626, 14.207355976104736, 14.054275035858154],
                           'electron affinity': [12.086753368377686, 9.388242721557617, 9.779114246368408, 14.187011241912842],
                           'electrophilicity index': [11.224877834320068, 8.167922496795654, 10.476778030395508, 13.519041061401367],
                           'electronegativity': [9.936093807220459, 10.196239948272705, 9.894521236419678, 14.182630062103271],
                           'electrons': [10.851109981536865, 9.980653285980225, 9.819206714630127, 14.225136280059814],
                           'neutrons': [9.413500308990479, 9.620219707489014, 9.220077753067017, 13.0865478515625],
                           'cooridates': [24.324893951416016, 23.782126426696777, 27.821096420288086, 22.696171760559082],
                           'formal charge': [21.54022789001465, 21.80484676361084, 25.49346923828125, 21.4456787109375],
                           'formal charge ohe': [19.7533016204834, 24.704838752746582, 23.275280952453613, 21.496562004089355],
                           'chiral tag': [22.99411392211914, 22.16276741027832, 26.671720504760742, 19.622788429260254],
                           'random': [27.85106086730957, 26.663583755493164, 27.1346435546875, 24.93829917907715]
                          }


bond_features_results = {'smart,atoms': [10.044915676116943, 8.644615173339844, 10.853336811065674, 13.183335781097412],
                        'pure,rdkit': [11.945857048034668, 9.031915664672852, 10.515658855438232, 13.471199989318848],
                        'pure,atoms': [11.971851825714111, 9.971860885620117, 11.541802883148193, 13.614596843719482],
                        'smart,rdkit': [9.997193813323975, 9.00916337966919, 9.385982513427734, 12.707754611968994]}

# %% [code]
import pandas as pd
import seaborn as sns
import matplotlib.pyplot as plt

df = pd.DataFrame(columns = ['descriptor', 'accuracy'])
df2 = pd.DataFrame(columns = ['descriptor', 'accuracy'])

for key, value in bond_features_results.items():
    temp_df = pd.DataFrame({'descriptor':  [key]*len(value),
                               'accuracy': value})
    df2 = df2.append(temp_df, ignore_index = True)


for key, value in node_features_results.items():
    temp_df = pd.DataFrame({'descriptor':  [key]*len(value),
                               'accuracy': value})
    df = df.append(temp_df, ignore_index = True)
#print(df)

my_order = df.groupby(by=["descriptor"])["accuracy"].mean().sort_values().index
my_order_2 = df2.groupby(by=["descriptor"])["accuracy"].mean().sort_values().index

fig, ax = plt.subplots(2, figsize=(8, 20))
sns.violinplot(data=df, y="descriptor", x= "accuracy", ax=ax[0], order=my_order)
sns.violinplot(data=df2, y="descriptor", x= "accuracy", ax=ax[1], order=my_order_2)
plt.show()

# %% [markdown]
## Hyperparameter selection

# %% [code]
!wget -nc https://www.dropbox.com/s/k6kgqag3daqv90y/hp_results.csv
with open("hp_results.csv") as f:
  hp_results = pd.read_csv(f)


# %% [code]
with pd.option_context('display.max_rows', None,
                       'display.max_columns', None,
                       'display.precision', 3,
                       ):
    print(hp_results)
    print(hp_results.groupby(["m", "lr", "wd"])['accuracy'].mean())
    print(hp_results.groupby(["m"])['accuracy'].mean())
    print(hp_results.groupby(["lr"])['accuracy'].mean())
    print(hp_results.groupby(["wd"])['accuracy'].mean())

# %% [markdown]
## Different models (collections of features)
 2019 <br>
 Top N Features

# %% [markdown]
### 2019 model feautures

# %% [code]
paper_2019_features_results = [8.671473503112793, 14.09905195236206, 12.203859806060791, 12.20280122756958]


# %% [markdown]
### Top N features

# %% [code]
n_feature_results = {"['neutrons']": [10.858759880065918, 7.9520745277404785, 10.061083316802979, 13.083988666534424], "['neutrons', 'atomic weight']": [10.279156684875488, 10.209141254425049, 9.95799732208252, 13.340500354766846], "['neutrons', 'atomic weight', 'covalent radius']": [10.954660892486572, 8.685662269592285, 8.889871597290039, 11.358663558959961], "['neutrons', 'atomic weight', 'covalent radius', 'vdw radius']": [11.0108060836792, 10.469686031341553, 10.534903049468994, 12.8761568069458], "['neutrons', 'atomic weight', 'covalent radius', 'vdw radius', 'electrophilicity index']": [10.096431255340576, 9.76186466217041, 9.827410221099854, 12.698175430297852], "['neutrons', 'atomic weight', 'covalent radius', 'vdw radius', 'electrophilicity index', 'electronegativity']": [10.908030033111572, 8.09628176689148, 9.25707221031189, 11.68080759048462], "['neutrons', 'atomic weight', 'covalent radius', 'vdw radius', 'electrophilicity index', 'electronegativity', 'atomic volume']": [9.88636827468872, 9.501356601715088, 9.424680233001709, 12.281991004943848], "['neutrons', 'atomic weight', 'covalent radius', 'vdw radius', 'electrophilicity index', 'electronegativity', 'atomic volume', 'atomic radius']": [12.68621015548706, 9.14622163772583, 10.40596866607666, 11.856515407562256], "['neutrons', 'atomic weight', 'covalent radius', 'vdw radius', 'electrophilicity index', 'electronegativity', 'atomic volume', 'atomic radius', 'electrons']": [10.266335487365723, 9.108633041381836, 11.96642780303955, 13.67209243774414], "['neutrons', 'atomic weight', 'covalent radius', 'vdw radius', 'electrophilicity index', 'electronegativity', 'atomic volume', 'atomic radius', 'electrons', 'atomic num']": [10.689188957214355, 9.288278579711914, 10.050706624984741, 14.055354118347168], "['neutrons', 'atomic weight', 'covalent radius', 'vdw radius', 'electrophilicity index', 'electronegativity', 'atomic volume', 'atomic radius', 'electrons', 'atomic num', 'electron affinity']": [10.014832019805908, 9.91117525100708, 9.540995359420776, 13.940445899963379], "['neutrons', 'atomic weight', 'covalent radius', 'vdw radius', 'electrophilicity index', 'electronegativity', 'atomic volume', 'atomic radius', 'electrons', 'atomic num', 'electron affinity', 'ohe atomic number']": [10.295331001281738, 9.557802677154541, 11.178434371948242, 10.574723720550537], "['neutrons', 'atomic weight', 'covalent radius', 'vdw radius', 'electrophilicity index', 'electronegativity', 'atomic volume', 'atomic radius', 'electrons', 'atomic num', 'electron affinity', 'ohe atomic number', 'dipole polarizability']": [10.669241905212402, 9.187427043914795, 9.547076225280762, 12.491205215454102], "['neutrons', 'atomic weight', 'covalent radius', 'vdw radius', 'electrophilicity index', 'electronegativity', 'atomic volume', 'atomic radius', 'electrons', 'atomic num', 'electron affinity', 'ohe atomic number', 'dipole polarizability', 'hyb ohe']": [10.314173221588135, 10.875812530517578, 12.00346040725708, 11.990623950958252], "['neutrons', 'atomic weight', 'covalent radius', 'vdw radius', 'electrophilicity index', 'electronegativity', 'atomic volume', 'atomic radius', 'electrons', 'atomic num', 'electron affinity', 'ohe atomic number', 'dipole polarizability', 'hyb ohe', 'valence']": [9.84071683883667, 9.872222900390625, 8.903747081756592, 11.116456031799316], "['neutrons', 'atomic weight', 'covalent radius', 'vdw radius', 'electrophilicity index', 'electronegativity', 'atomic volume', 'atomic radius', 'electrons', 'atomic num', 'electron affinity', 'ohe atomic number', 'dipole polarizability', 'hyb ohe', 'valence', 'valence ohe']": [11.037650108337402, 10.227884292602539, 11.569035053253174, 15.139636516571045], "['neutrons', 'atomic weight', 'covalent radius', 'vdw radius', 'electrophilicity index', 'electronegativity', 'atomic volume', 'atomic radius', 'electrons', 'atomic num', 'electron affinity', 'ohe atomic number', 'dipole polarizability', 'hyb ohe', 'valence', 'valence ohe', 'hybridization']": [9.662659645080566, 10.27301549911499, 10.229931831359863, 12.425177097320557], "['neutrons', 'atomic weight', 'covalent radius', 'vdw radius', 'electrophilicity index', 'electronegativity', 'atomic volume', 'atomic radius', 'electrons', 'atomic num', 'electron affinity', 'ohe atomic number', 'dipole polarizability', 'hyb ohe', 'valence', 'valence ohe', 'hybridization', 'inRing']": [12.145603656768799, 9.442389011383057, 10.04677677154541, 13.444748401641846], "['neutrons', 'atomic weight', 'covalent radius', 'vdw radius', 'electrophilicity index', 'electronegativity', 'atomic volume', 'atomic radius', 'electrons', 'atomic num', 'electron affinity', 'ohe atomic number', 'dipole polarizability', 'hyb ohe', 'valence', 'valence ohe', 'hybridization', 'inRing', 'isAromatic']": [10.830190181732178, 9.220112323760986, 9.297557353973389, 13.27143907546997], "['neutrons', 'atomic weight', 'covalent radius', 'vdw radius', 'electrophilicity index', 'electronegativity', 'atomic volume', 'atomic radius', 'electrons', 'atomic num', 'electron affinity', 'ohe atomic number', 'dipole polarizability', 'hyb ohe', 'valence', 'valence ohe', 'hybridization', 'inRing', 'isAromatic', 'formal charge ohe']": [10.53205156326294, 10.221848964691162, 10.479277610778809, 11.17846155166626], "['neutrons', 'atomic weight', 'covalent radius', 'vdw radius', 'electrophilicity index', 'electronegativity', 'atomic volume', 'atomic radius', 'electrons', 'atomic num', 'electron affinity', 'ohe atomic number', 'dipole polarizability', 'hyb ohe', 'valence', 'valence ohe', 'hybridization', 'inRing', 'isAromatic', 'formal charge ohe', 'atomic charge']": [10.679495811462402, 9.242655277252197, 10.48193883895874, 12.0442533493042], "['neutrons', 'atomic weight', 'covalent radius', 'vdw radius', 'electrophilicity index', 'electronegativity', 'atomic volume', 'atomic radius', 'electrons', 'atomic num', 'electron affinity', 'ohe atomic number', 'dipole polarizability', 'hyb ohe', 'valence', 'valence ohe', 'hybridization', 'inRing', 'isAromatic', 'formal charge ohe', 'atomic charge', 'formal charge']": [9.10008192062378, 9.387939929962158, 10.72908878326416, 12.20565414428711], "['neutrons', 'atomic weight', 'covalent radius', 'vdw radius', 'electrophilicity index', 'electronegativity', 'atomic volume', 'atomic radius', 'electrons', 'atomic num', 'electron affinity', 'ohe atomic number', 'dipole polarizability', 'hyb ohe', 'valence', 'valence ohe', 'hybridization', 'inRing', 'isAromatic', 'formal charge ohe', 'atomic charge', 'formal charge', 'chiral tag']": [11.04087209701538, 8.146693706512451, 10.116810321807861, 10.707176208496094], "['neutrons', 'atomic weight', 'covalent radius', 'vdw radius', 'electrophilicity index', 'electronegativity', 'atomic volume', 'atomic radius', 'electrons', 'atomic num', 'electron affinity', 'ohe atomic number', 'dipole polarizability', 'hyb ohe', 'valence', 'valence ohe', 'hybridization', 'inRing', 'isAromatic', 'formal charge ohe', 'atomic charge', 'formal charge', 'chiral tag', 'cooridates']": [11.374996185302734, 10.41971206665039, 11.041788578033447, 13.181884288787842]}


# %% [code]
df = pd.DataFrame(columns = ['descriptor', 'accuracy'])


for key, value in n_feature_results.items():
    temp_df = pd.DataFrame({'descriptor':  str(len(key.split(","))),
                               'accuracy': value})
    df = df.append(temp_df, ignore_index = True)
fig, ax = plt.subplots(1,figsize=(15, 15))
sns.violinplot(data=df, y="descriptor", x= "accuracy", ax=ax)
plt.show()
print(df.groupby(by=["descriptor"])["accuracy"].mean().sort_values())

# %% [markdown]
### Comparison

# %% [code]
df = pd.DataFrame(columns = ['descriptor', 'accuracy'])

temp_df = pd.DataFrame({'descriptor':  '2019 model features', 'accuracy': paper_2019_features_results})
df = df.append(temp_df, ignore_index = True)

for key, value in n_feature_results.items():
    temp_df = pd.DataFrame({'descriptor':  str(len(key.split(","))),
                              'accuracy': value})
    df = df.append(temp_df, ignore_index = True)
fig, ax = plt.subplots(1,figsize=(15, 15))

comparsion_df = df.loc[(df['descriptor'] =='15') | (df['descriptor'] =='2019 model features')]
sns.violinplot(data=comparsion_df, y="descriptor", x= "accuracy", ax=ax)
plt.show()

# %% [markdown]
## Varying dataset sizes

# %% [markdown]
### Flourine

# %% [code]
!wget -nc https://www.dropbox.com/s/m1alwawphb1chbc/fluorine_results.csv

with open("fluorine_results.csv") as f:
  df = pd.read_csv(f)

# %% [code]
df.groupby(["model","dataset_size"]).mean()

# %% [code]
fig, ax = plt.subplots(figsize=(8, 10))
sns.violinplot(data=df, y="mae", x="dataset_size", hue="model" , ax=ax)

plt.show()

# %% [markdown]
### Carbon with choloroform as solvent


# %% [code]
!wget -nc https://www.dropbox.com/s/0nmj08b1hpn8jc0/methanol_results.csv
with open("chloroform_results.csv") as f:
  df = pd.read_csv(f)

print(df.groupby(["model","dataset_size"]).mean())
print(df)
fig, ax = plt.subplots(figsize=(8, 10))
sns.violinplot(data=df, y="mae", x="dataset_size", hue="model" , ax=ax)

plt.show()

# %% [markdown]
### Carbon with methanol as solvent

# %% [code]
!wget -nc https://www.dropbox.com/s/0nmj08b1hpn8jc0/methanol_results.csv

with open("methanol_results.csv") as f:
  df = pd.read_csv(f)

print(df.groupby(["model","dataset_size"]).mean())

fig, ax = plt.subplots(figsize=(8, 10))
sns.violinplot(data=df, y="mae", x="dataset_size", hue="model" , ax=ax)

plt.show()

# %% [markdown]
### Carbon with dmso as solvent

# %% [code]
!wget -nc https://www.dropbox.com/s/gdwv8pspayssk27/dmso_results.csv

with open("dmso_results.csv") as f:
  df = pd.read_csv(f)

print(df.groupby(["model","dataset_size"]).mean())

fig, ax = plt.subplots(figsize=(8, 10))
sns.violinplot(data=df, y="mae", x="dataset_size", hue="model" , ax=ax)

plt.show()

# %% [markdown]
# Reproducing results
Functions that provided in aforementioned results.

To repeat any experiment you must:
*    Run the core block to load necessary helper methods.
*    Run the corresponding experiment block to obtain the results.

However, we recommend downloading the notebook and running it in your local environment with GPU support as the calculations can run depending of experiment for up to ~8 hours.

# %% [markdown]
## Core block

# %% [code]
TEST_SPLIT= 0.8


# Install required dependencies
!pip3 install rdkit # Used to read and parse nmrshiftdb2 SD file
!pip3 install mendeleev # To to access various features related to atoms
import torch

# PyTorch dependencies to represent graph data
!pip3 install torch-scatter -f https://data.pyg.org/whl/torch-{torch.__version__}.html
!pip3 install torch-sparse -f https://data.pyg.org/whl/torch-{torch.__version__}.html
!pip3 install torch-geometric
# Use CUDA by default
if torch.cuda.is_available():
  torch.set_default_tensor_type('torch.cuda.FloatTensor')

# Downloads the nmrshiftdb2 database if it does not yet exist in our runtime
!wget -nc https://www.dropbox.com/s/n122zxawpxii5b7/nmrshiftdb2withsignals.sd#Flourine


from torch.nn import Sequential as Seq, LazyLinear, LeakyReLU, LazyBatchNorm1d, LayerNorm
from torch_scatter import scatter_mean, scatter_add
from torch_geometric.nn import MetaLayer
from torch_geometric.data import Batch,Data
from torch import tensor
from torch_geometric.loader import DataLoader
import numpy as np
from rdkit import Chem
from sklearn.preprocessing import OneHotEncoder
import random
import math
import mendeleev
import pandas as pd

NO_GRAPH_FEATURES=128

ENCODING_NODE=64
ENCODING_EDGE=32

HIDDEN_NODE=128
HIDDEN_EDGE=64
HIDDEN_GRAPH=128

def init_weights(m):
    if type(m) == torch.nn.Linear:
        torch.nn.init.xavier_uniform_(m.weight)
        m.bias.data.fill_(0.01)

class EdgeModel(torch.nn.Module):
    def __init__(self):
        super(EdgeModel, self).__init__()
        self.edge_mlp = Seq(LazyLinear(HIDDEN_EDGE), LeakyReLU(),LazyBatchNorm1d(),
                            LazyLinear(HIDDEN_EDGE), LeakyReLU(),LazyBatchNorm1d(),
                            LazyLinear(ENCODING_EDGE)).apply(init_weights)

    def forward(self, src, dest, edge_attr, u, batch):
        # source, target: [E, F_x], where E is the number of edges.
        # edge_attr: [E, F_e]
        # u: [B, F_u], where B is the number of graphs.
        # batch: [E] with max entry B - 1.
        out = torch.cat([src, dest, edge_attr], 1)
        return self.edge_mlp(out)


class NodeModel(torch.nn.Module):
    def __init__(self):
        super(NodeModel, self).__init__()
        self.node_mlp_1 = Seq(LazyLinear(HIDDEN_NODE), LeakyReLU(), LazyBatchNorm1d(),
                              LazyLinear(HIDDEN_NODE), LeakyReLU(), LazyBatchNorm1d(), #torch.nn.Dropout(0.17),
                              LazyLinear(HIDDEN_NODE)).apply(init_weights)
        self.node_mlp_2 = Seq(LazyLinear(HIDDEN_NODE), LeakyReLU(),LazyBatchNorm1d(), #torch.nn.Dropout(0.17),
                              LazyLinear(HIDDEN_NODE), LeakyReLU(),LazyBatchNorm1d(),
                              LazyLinear(ENCODING_NODE)).apply(init_weights)

    def forward(self, x, edge_index, edge_attr, u, batch):
        # x: [N, F_x], where N is the number of nodes.
        # edge_index: [2, E] with max entry N - 1.
        # edge_attr: [E, F_e]
        # u: [B, F_u]
        # batch: [N] with max entry B - 1.
        row, col = edge_index
        out = torch.cat([x[row], edge_attr], dim=1)
        out = self.node_mlp_1(out)
        out = scatter_add(out, col, dim=0, dim_size=x.size(0))
        out = torch.cat([x, out], dim=1)
        return self.node_mlp_2(out)


class GlobalModel(torch.nn.Module):
    def __init__(self):
        super(GlobalModel, self).__init__()
        self.global_mlp = Seq(LazyLinear(HIDDEN_GRAPH), LeakyReLU(),LazyBatchNorm1d(), #torch.nn.Dropout(0.17),
                              LazyLinear(HIDDEN_GRAPH), LeakyReLU(),LazyBatchNorm1d(),
                              LazyLinear(NO_GRAPH_FEATURES)).apply(init_weights)

    def forward(self, x, edge_index, edge_attr, u, batch):
        # x: [N, F_x], where N is the number of nodes.
        # edge_index: [2, E] with max entry N - 1.
        # edge_attr: [E, F_e]
        # u: [B, F_u]
        # batch: [N] with max entry B - 1.
        row,col=edge_index
        node_aggregate = scatter_add(x, batch, dim=0)
        edge_aggregate = scatter_add(edge_attr, batch[col], dim=0)
        out = torch.cat([node_aggregate, edge_aggregate], dim=1)
        return self.global_mlp(out)

class GNN_FULL_CLASS(torch.nn.Module):
    def __init__(self, NO_MP):
        super(GNN_FULL_CLASS,self).__init__()
        #Meta Layer for Message Passing
        self.meta = MetaLayer(EdgeModel(), NodeModel(), GlobalModel())

        #Edge Encoding MLP
        self.encoding_edge=Seq(LazyLinear(ENCODING_EDGE), LeakyReLU(), LazyBatchNorm1d(),
                               LazyLinear(ENCODING_EDGE), LeakyReLU(), LazyBatchNorm1d(),
                               LazyLinear(ENCODING_EDGE)).apply(init_weights)

        self.encoding_node = Seq(LazyLinear(ENCODING_NODE), LeakyReLU(),LazyBatchNorm1d(),
                                 LazyLinear(ENCODING_NODE), LeakyReLU(),LazyBatchNorm1d(),
                                 LazyLinear(ENCODING_NODE)).apply(init_weights)

        self.mlp_last = Seq(LazyLinear(HIDDEN_NODE), LeakyReLU(),#torch.nn.Dropout(0.10),
                            LazyBatchNorm1d(),
                            LazyLinear(HIDDEN_NODE), LeakyReLU(),
                            LazyBatchNorm1d(),
                            LazyLinear(1)).apply(init_weights)

        self.no_mp = NO_MP


    def forward(self,dat):
        #Extract the data from the batch
        x, ei, ea, u, btc = dat.x, dat.edge_index, dat.edge_attr, dat.y, dat.batch

        # Embed the node and edge features
        enc_x = self.encoding_node(x)
        enc_ea = self.encoding_edge(ea)

        #Create the empty molecular graphs for feature extraction, graph level one
        u=torch.full(size=(x.size()[0], 1), fill_value=0.1, dtype=torch.float)

        #Message-Passing
        for _ in range(self.no_mp):
            enc_x, enc_ea, u = self.meta(x = enc_x, edge_index = ei, edge_attr = enc_ea, u = u, batch = btc)

        targs = self.mlp_last(enc_x)

        return targs

el_map={}


def atom_features_default():

  feature_getters = {}

  feature_getters["ohe atomic number"] = lambda atom:atomic_number_ohe.transform(np.array([[atom.GetAtomicNum()]]))[0] # Atomic number
  feature_getters["hyb ohe"] = lambda atom: hybridization_ohe.transform(np.array([[atom.GetHybridization().name]]))[0]
  feature_getters["valence ohe"] = lambda atom: valence_ohe.transform(np.array([[atom.GetTotalValence()]]))[0]
  feature_getters["hybridization"] = lambda atom: atom.GetHybridization()
  feature_getters["atomic radius"]= lambda atom: getMendeleevElement(atom.GetAtomicNum()).atomic_radius or 0 # Atomic radius
  feature_getters["atomic volume"] = lambda atom: getMendeleevElement(atom.GetAtomicNum()).atomic_volume # Atomic volume
  feature_getters["atomic weight"] = lambda atom: getMendeleevElement(atom.GetAtomicNum()).atomic_weight # Atomic weight
  feature_getters["dipole polarizability"] = lambda atom: getMendeleevElement(atom.GetAtomicNum()).dipole_polarizability # Dipole polarizability
  feature_getters["electron affinity"] = lambda atom: getMendeleevElement(atom.GetAtomicNum()).electron_affinity # Electron affinity
  feature_getters["electronegativity"] = lambda atom: getMendeleevElement(atom.GetAtomicNum()).en_pauling # Electronegativity
  feature_getters["electrons"] = lambda atom: getMendeleevElement(atom.GetAtomicNum()).electrons # No. of electrons
  feature_getters["neutrons"] = lambda atom: getMendeleevElement(atom.GetAtomicNum()).neutrons # No. of neutrons
  feature_getters["formal charge ohe"] = lambda atom: fc_ohe.transform(np.array([[atom.GetFormalCharge()]]))[0]
  #feature_getters["gaisteigerCharge"] = lambda atom: 0 if np.isfinite(float(atom.GetProp('_GasteigerCharge'))) else float(atom.GetProp('_GasteigerCharge'))  #partial charges
  feature_getters["chiral tag"] = lambda atom: atom.GetChiralTag()

  return feature_getters


def bond_feature_smart_distance_and_rdkit_type(bond):
  onehot_encoded_bondtype = onehot_encoder.transform(np.array([[bond.GetBondType()]]))[0]
  [x1, y1, z1] = list(bond.GetOwningMol().GetConformer().GetAtomPosition(bond.GetBeginAtomIdx()))
  [x2, y2, z2] = list(bond.GetOwningMol().GetConformer().GetAtomPosition(bond.GetEndAtomIdx()))
  ex_dist = getNaiveBondLength(bond)
  distance = [(math.sqrt((x2 - x1)**2 + (y2 - y1)**2 + (z2 - z1)**2)) - ex_dist] # Distance
  return distance+ list(onehot_encoded_bondtype)

def getMendeleevElement(nr):
  if nr not in el_map:
   el_map[nr] = mendeleev.element(nr)
  return el_map[nr]

def nmr_shift(atom):
  for key, value in atom.GetOwningMol().GetPropsAsDict().items():
    if key.startswith("Spectrum"):
      for shift in value.split('|'):
        x = shift.split(';')
        if (len(x) == 3 and x[2] == f"{atom.GetIdx()}"):
          return float(x[0])
  return float("NaN") # We use NaN for atoms we don't want to predict shifts

def bond_features_distance_only(bond):
  #onehot_encoded_bondtype = onehot_encoder.transform(np.array([[bond.GetBondType()]]))[0]
  [x1, y1, z1] = list(bond.GetOwningMol().GetConformer().GetAtomPosition(bond.GetBeginAtomIdx()))
  [x2, y2, z2] = list(bond.GetOwningMol().GetConformer().GetAtomPosition(bond.GetEndAtomIdx()))
  distance = [(math.sqrt((x2 - x1)**2 + (y2 - y1)**2 + (z2 - z1)**2))] # Distance
  return distance#+list(onehot_encoded_bondtype)


def flatten(l):
  ret=[]
  for el in l:
    if isinstance(el, list) or isinstance(el, np.ndarray):
      ret.extend(el)
    else:
      ret.append(el)
  return ret

def turn_to_graph (molecule, atom_feature_getters= atom_features_default().values(), bond_features=bond_features_distance_only):
  node_features = [flatten([getter(atom) for  getter in atom_feature_getters ]) for atom in molecule.GetAtoms() ]
  node_targets = [nmr_shift(atom) for atom in molecule.GetAtoms()]
  edge_features = [bond_features(bond) for bond in molecule.GetBonds()]
  edge_index = [[bond.GetBeginAtomIdx(), bond.GetEndAtomIdx()] for bond in molecule.GetBonds()]
  # Bonds are not directed, so lets add the missing pair to make the graph undirected
  edge_index.extend([reversed(bond) for bond in edge_index])
  edge_features.extend(edge_features)
  # Some node_features had null values in carbon data and then the long graph compilation process was stopped.
  if any(None in sublist for sublist in node_features):
      return None

  return Data(
      x=tensor(node_features, dtype=torch.float),
      edge_index=tensor(edge_index, dtype=torch.long).t().contiguous(),
      edge_attr=tensor(edge_features, dtype=torch.float),
      y=tensor([[t] for t in node_targets], dtype=torch.float)
  )

def init_model(NO_MP, lr, wd):
  # Model
  NO_MP = NO_MP
  model = GNN_FULL_CLASS(NO_MP)

  # Optimizer
  LEARNING_RATE = lr
  optimizer = torch.optim.AdamW(model.parameters(), lr=LEARNING_RATE, weight_decay=wd)

  # Criterion
  #criterion = torch.nn.MSELoss()
  criterion = torch.nn.L1Loss()
  return model, optimizer, criterion

def train(model, criterion, optimizer, loader):
    loss_sum = 0
    for batch in loader:
        # Forward pass and gradient descent
        labels = batch.y
        predictions = model(batch)
        loss = criterion(predictions[torch.isfinite(labels)], labels[torch.isfinite(labels)])

        # Backpropagation
        optimizer.zero_grad()
        loss.backward()
        optimizer.step()

        loss_sum += loss.item()
    return loss_sum/len(loader)


def evaluate(model, criterion, loader):
    loss_sum = 0
    with torch.no_grad():
        for batch in loader:
            # Forward pass
            labels = batch.y
            predictions = model(batch)
            loss = criterion(predictions[torch.isfinite(labels)], labels[torch.isfinite(labels)])
            loss_sum += loss.item()
    return loss_sum/len(loader)

def chunk_into_n(lst, n):
  size = math.ceil(len(lst) / n)
  return list(
    map(lambda x: lst[x * size:x * size + size],
    list(range(n)))
  )

def get_data_loaders(data, split, batch_size):
    random.Random().shuffle(data)
    training_data = all_data[:int(len(all_data)*split)]
    testing_data = all_data[int(len(all_data)*split):]
    train_loader = DataLoader(training_data, batch_size = batch_size)
    test_loader = DataLoader(testing_data, batch_size = batch_size)
    return train_loader, test_loader

def getBondElements(bond):

    a= bond.GetEndAtom().GetSymbol()
    b = bond.GetBeginAtom().GetSymbol()
    return a+b if a<b else b+a


def getNaiveBondLength(bond):
    a = getMendeleevElement(bond.GetEndAtom().GetAtomicNum()).atomic_radius or 0
    b =  getMendeleevElement(bond.GetBeginAtom().GetAtomicNum()).atomic_radius or 0

    return a/200.0 + b/200.0

def train_model(train_set, test_set, split, batch_size, epochs, weight_decay=0.005, learning_rate=0.0003, NO_MP=7):
    NO_MP = NO_MP
    model = GNN_FULL_CLASS(NO_MP)

    # Optimizer
    LEARNING_RATE = learning_rate
    optimizer = torch.optim.AdamW(model.parameters(), lr=LEARNING_RATE, weight_decay=weight_decay)

    # Criterion
    #criterion = torch.nn.MSELoss()
    criterion = torch.nn.L1Loss()

    model.train()

    train_loader = DataLoader(train_set, batch_size = batch_size)
    test_loader = DataLoader(test_set, batch_size = batch_size)

    for epoch in range(epochs):
        tloss = train(model, criterion, optimizer, train_loader)
        train_err = evaluate(model, criterion, train_loader)
        test_err = evaluate(model, criterion, test_loader)
    #print(train_err, test_err)
    return (test_err, tloss, train_err)

def scale_graph_data(latent_graph_list):
  #Iterate through graph list to get stacked NODE and EDGE features
  node_stack=[]
  edge_stack=[]

  for g in latent_graph_list:
      node_stack.append(g.x)          #Append node features
      edge_stack.append(g.edge_attr)  #Append edge features

  node_cat=torch.cat(node_stack,dim=0)
  edge_cat=torch.cat(edge_stack,dim=0)

  #Calculate NODE feature MEAN
  node_mean=node_cat.mean(dim=0)
  #Calculate NODE feature STD
  node_std=node_cat.std(dim=0,unbiased=False)
  #Calculate EDGE feature MEAN
  edge_mean=edge_cat.mean(dim=0)
  #Calculate EDGE feature STD
  edge_std=edge_cat.std(dim=0,unbiased=False)

  #Apply zero-mean, unit variance scaling, append scaled graph to list
  latent_graph_list_sc=[]
  for g in latent_graph_list:
      x_sc=g.x-node_mean
      x_sc/=node_std
      ea_sc=g.edge_attr-edge_mean
      ea_sc/=edge_std
      ea_sc[ea_sc != ea_sc] = 0
      x_sc[x_sc != x_sc] = 0
      temp_graph=Data(x=x_sc,edge_index=g.edge_index,edge_attr=ea_sc, y=g.y)
      latent_graph_list_sc.append(temp_graph)


  return latent_graph_list_sc

bond_idxes = np.array([Chem.BondType.SINGLE, Chem.BondType.DOUBLE, Chem.BondType.TRIPLE, Chem.BondType.AROMATIC])
bond_idxes = bond_idxes.reshape(len(bond_idxes), 1)
onehot_encoder = OneHotEncoder(sparse=False, handle_unknown="ignore")
onehot_encoder.fit(bond_idxes)

## Hybridization
hybridization_idxes = np.array(list(Chem.HybridizationType.names))
hybridization_idxes = hybridization_idxes.reshape(len(hybridization_idxes), 1)
hybridization_ohe = OneHotEncoder(sparse=False)
hybridization_ohe.fit(hybridization_idxes)

## Valence
valences = np.arange(1, 8);
valences = valences.reshape(len(valences), 1)
valence_ohe = OneHotEncoder(handle_unknown="ignore",sparse=False)
valence_ohe.fit(valences)


## Formal Charge
fc = np.arange(-1, 1);
fc = fc.reshape(len(fc), 1)
fc_ohe = OneHotEncoder(handle_unknown="ignore",sparse=False)
fc_ohe.fit(fc)

## Atomic number
atomic_nums = np.array([6,1,7,8,9,17,15,11, 16])
atomic_nums = atomic_nums.reshape(len(atomic_nums), 1)
atomic_number_ohe = OneHotEncoder(handle_unknown="ignore",sparse=False)
atomic_number_ohe.fit(atomic_nums)
atomic_number_ohe.transform(np.array([[1]]))

supplier3d = Chem.rdmolfiles.SDMolSupplier("nmrshiftdb2withsignals.sd",True, False, True) #Flourine

all_data = list(supplier3d)
random.Random(80).shuffle(all_data)

number_of_elements=len(all_data)
training_data = all_data[:int(number_of_elements*TEST_SPLIT)]
testing_data = all_data[int(number_of_elements*TEST_SPLIT):number_of_elements]

# %% [markdown]
## Experiment blocks

# %% [markdown]
### Node features
In this experiment we build the model using only one node feature. For each node feature we train a new model. The edge features are fixed meaning that only the desciptor varies between models. The purpose of this experiment is to see which features give invidually the best results. It also gives some base values to demonstrate the capabilites of the model.


# %% [code]
NO_SPLITS= 4

descriptor_dict = {}
descriptor_dict["random"]=lambda atom: random.random()
descriptor_dict["ohe atomic number"] = lambda atom:atomic_number_ohe.transform(np.array([[atom.GetAtomicNum()]]))[0] # Atomic number
descriptor_dict["isAromatic"] = lambda atom: atom.GetIsAromatic()
descriptor_dict["hyb ohe"] = lambda atom: hybridization_ohe.transform(np.array([[atom.GetHybridization().name]]))[0]
descriptor_dict["valence ohe"] = lambda atom: valence_ohe.transform(np.array([[atom.GetTotalValence()]]))[0]
descriptor_dict["valence"] = lambda atom: atom.GetTotalValence()
descriptor_dict["inRing"] = lambda atom: atom.IsInRing()
descriptor_dict["hybridization"] = lambda atom: atom.GetHybridization()
descriptor_dict["atomic num"] = lambda atom: atom.GetAtomicNum() # Atomic number
descriptor_dict["atomic charge"]= lambda atom: atom.GetFormalCharge() # Atomic charge
descriptor_dict["atomic radius"]= lambda atom: getMendeleevElement(atom.GetAtomicNum()).atomic_radius or 0 # Atomic radius
descriptor_dict["atomic volume"] = lambda atom: getMendeleevElement(atom.GetAtomicNum()).atomic_volume # Atomic volume
descriptor_dict["atomic weight"] = lambda atom: getMendeleevElement(atom.GetAtomicNum()).atomic_weight # Atomic weight
descriptor_dict["covalent radius"] = lambda atom: getMendeleevElement(atom.GetAtomicNum()).covalent_radius # Covalent radius
descriptor_dict["vdw radius"] = lambda atom: getMendeleevElement(atom.GetAtomicNum()).vdw_radius # Van der Waals radius
descriptor_dict["dipole polarizability"] = lambda atom: getMendeleevElement(atom.GetAtomicNum()).dipole_polarizability # Dipole polarizability
descriptor_dict["electron affinity"] = lambda atom: getMendeleevElement(atom.GetAtomicNum()).electron_affinity # Electron affinity
descriptor_dict["electrophilicity index"] = lambda atom: getMendeleevElement(atom.GetAtomicNum()).electrophilicity() # Electrophilicity index
descriptor_dict["electronegativity"] = lambda atom: getMendeleevElement(atom.GetAtomicNum()).en_pauling # Electronegativity
descriptor_dict["electrons"] = lambda atom: getMendeleevElement(atom.GetAtomicNum()).electrons # No. of electrons
descriptor_dict["neutrons"] = lambda atom: getMendeleevElement(atom.GetAtomicNum()).neutrons # No. of neutrons
descriptor_dict["cooridates"] = lambda atom:  list(atom.GetOwningMol().GetConformer().GetAtomPosition(atom.GetIdx())) # coordinates
descriptor_dict["formal charge"] = lambda atom: atom.GetFormalCharge()
descriptor_dict["formal charge ohe"] = lambda atom: fc_ohe.transform(np.array([[atom.GetFormalCharge()]]))[0]
#feature_getters["gaisteigerCharge"] = lambda atom: 0 if np.isfinite(float(atom.GetProp('_GasteigerCharge'))) else float(atom.GetProp('_GasteigerCharge'))  #partial charges
descriptor_dict["chiral tag"] = lambda atom: atom.GetChiralTag()

node_features_results = {}

for getter in descriptor_dict.items():
  descriptor, func = getter
  print(f"Evaluating descriptor: {descriptor}")

  getter_results = []
  mol_graphs = scale_graph_data([turn_to_graph(mol, [func]) for mol in training_data if mol])
  splits =chunk_into_n(mol_graphs, NO_SPLITS)
  for split in splits:
    train_data = []
    for s in splits:
          if s!=split:
                train_data+=s
    getter_results.append(train_model(train_data,split, 1-1.0/NO_SPLITS, 128, 500)[0])
  node_features_results[descriptor] = getter_results


# %% [markdown]
### Edge features

# %% [markdown]
In this experiment we build the model using different sets of descriptors for bonds. This time we fixed node features.

Description of strategies that were used:
*   Using RDkit bond types https://www.rdkit.org/docs/cppapi/classRDKit_1_1Bond.html
*   Using onehot encoding for most common bonds.
*   Calculating distance between atoms based on their 3d coordinates.
*   Calculating distance between atoms and then substracting the radii of constituting bond elements. This way the abnormal bond lengths had bigger  values and the model could take this abnormality into account.


# %% [code]
NO_SPLITS=4

BONDS= ["CC", "CF", "CH", "CCl","CN", "FN", "FH","HN" ,"ClN","HO", "CO","NO"] #Pair characters ordererd alphabetically(CO rather than OC)

bonded_atoms_idxs = np.array(BONDS)
bonded_atoms_idxs = bonded_atoms_idxs.reshape(len(bonded_atoms_idxs), 1)
bonded_atoms_encoder = OneHotEncoder(sparse=False, handle_unknown="ignore")
bonded_atoms_encoder.fit(bonded_atoms_idxs)

def getBondElements(bond):

    a= bond.GetEndAtom().GetSymbol()
    b = bond.GetBeginAtom().GetSymbol()
    return a+b if a<b else b+a

def getNaiveBondLength(bond):
    a = getMendeleevElement(bond.GetEndAtom().GetAtomicNum()).atomic_radius or 0
    b =  getMendeleevElement(bond.GetBeginAtom().GetAtomicNum()).atomic_radius or 0

    return a/200.0 + b/200.0


def bond_feature_pure_distance_and_rdkit_type(bond):
  onehot_encoded_bondtype = onehot_encoder.transform(np.array([[bond.GetBondType()]]))[0]
  [x1, y1, z1] = list(bond.GetOwningMol().GetConformer().GetAtomPosition(bond.GetBeginAtomIdx()))
  [x2, y2, z2] = list(bond.GetOwningMol().GetConformer().GetAtomPosition(bond.GetEndAtomIdx()))
  distance = [(math.sqrt((x2 - x1)**2 + (y2 - y1)**2 + (z2 - z1)**2))] # Distance
  return distance+list(onehot_encoded_bondtype)

def bond_feature_pure_distance_with_bonded_atoms(bond):
  onehot_encoded_bondtype = bonded_atoms_encoder.transform(np.array([[getBondElements(bond)]]))[0]
  [x1, y1, z1] = list(bond.GetOwningMol().GetConformer().GetAtomPosition(bond.GetBeginAtomIdx()))
  [x2, y2, z2] = list(bond.GetOwningMol().GetConformer().GetAtomPosition(bond.GetEndAtomIdx()))
  distance = [(math.sqrt((x2 - x1)**2 + (y2 - y1)**2 + (z2 - z1)**2))] # Distance
  return distance +list(onehot_encoded_bondtype)

def bond_feature_smart_distance_and_rdkit_type(bond):
  onehot_encoded_bondtype = onehot_encoder.transform(np.array([[bond.GetBondType()]]))[0]
  [x1, y1, z1] = list(bond.GetOwningMol().GetConformer().GetAtomPosition(bond.GetBeginAtomIdx()))
  [x2, y2, z2] = list(bond.GetOwningMol().GetConformer().GetAtomPosition(bond.GetEndAtomIdx()))
  ex_dist = getNaiveBondLength(bond)
  distance = [(math.sqrt((x2 - x1)**2 + (y2 - y1)**2 + (z2 - z1)**2)) - ex_dist] # Distance
  return distance+ list(onehot_encoded_bondtype)

def bond_feature_smart_distance_with_bonded_atoms(bond):
  onehot_encoded_bondtype = bonded_atoms_encoder.transform(np.array([[getBondElements(bond)]]))[0]
  [x1, y1, z1] = list(bond.GetOwningMol().GetConformer().GetAtomPosition(bond.GetBeginAtomIdx()))
  [x2, y2, z2] = list(bond.GetOwningMol().GetConformer().GetAtomPosition(bond.GetEndAtomIdx()))
  ex_dist = getNaiveBondLength(bond)
  distance = [(math.sqrt((x2 - x1)**2 + (y2 - y1)**2 + (z2 - z1)**2)) - ex_dist] # Distance

  return distance+list(onehot_encoded_bondtype)

def bond_features_random(bond):
  return [random.random()]

def all_bond_feature_functions():
    return {
        "smart,atoms":bond_feature_smart_distance_with_bonded_atoms,
        "pure,rdkit":bond_feature_pure_distance_and_rdkit_type,
        "pure,atoms":bond_feature_pure_distance_with_bonded_atoms,
        "smart,rdkit":bond_feature_smart_distance_and_rdkit_type,
        "random":bond_features_random,
    }


all_functions = all_bond_feature_functions()
bond_features_results ={}


for name, method in all_functions.items():
    print(name)
    getter_results = []
    mol_graphs = scale_graph_data([turn_to_graph(mol, bond_features=method) for mol in training_data if mol])
    splits =chunk_into_n(mol_graphs, NO_SPLITS)
    for split in splits:
      train_data = []
      for s in splits:
            if s!=split:
                 train_data+=s
      getter_results.append(train_model(train_data,split, 1-1.0/NO_SPLITS, 128, 500))
    bond_features_results[name] = getter_results

# %% [markdown]
### Hyperparameters

# %% [code]
NO_SPLITS= 4

import pandas as pd

hp_results = pd.DataFrame(columns = ['wd', 'lr','m', 'accuracy']) #Dataframe in which all results are saved in
mol_graphs = scale_graph_data([turn_to_graph(mol) for mol in training_data if mol])
splits =chunk_into_n(mol_graphs, NO_SPLITS)
for m in range(4,8):
    for lr in [0.0007, 0.001,0.0013]:
        for wd in [ 0.0025, 0.005, 0.0075, 0.01, 0.015]:
            for split in splits:
              train_data = []
              for s in splits:
                    if s!=split:
                         train_data+=s
              test_err, tloss, train_err = train_model(train_data,split, 1-1.0/NO_SPLITS, 128, 500, weight_decay=wd, learning_rate=lr, NO_MP=m)
              hp_results = hp_results.append({'accuracy': test_err, 'loss':tloss, "train_err":train_err, 'm':m,"lr":lr, "wd":wd},ignore_index=True)

# %% [markdown]
### Top N feature model - finding optimal N?

# %% [markdown]
This experiment uses the results obtained in the node features experiment. By greedily selecting the next best feature and retraining the model, it aims to find the optimal amount of features to use.

# %% [code]
NO_SPLITS=4

def all_atom_feature_ordered_by_acc():

  feature_getters = {}
  feature_getters["neutrons"] = lambda atom: getMendeleevElement(atom.GetAtomicNum()).neutrons # No. of neutrons
  feature_getters["atomic weight"] = lambda atom: getMendeleevElement(atom.GetAtomicNum()).atomic_weight # Atomic weight
  feature_getters["covalent radius"] = lambda atom: getMendeleevElement(atom.GetAtomicNum()).covalent_radius # Covalent radius
  feature_getters["vdw radius"] = lambda atom: getMendeleevElement(atom.GetAtomicNum()).vdw_radius # Van der Waals radius
  feature_getters["electrophilicity index"] = lambda atom: getMendeleevElement(atom.GetAtomicNum()).electrophilicity() # Electrophilicity index
  feature_getters["electronegativity"] = lambda atom: getMendeleevElement(atom.GetAtomicNum()).en_pauling # Electronegativity
  feature_getters["atomic volume"] = lambda atom: getMendeleevElement(atom.GetAtomicNum()).atomic_volume # Atomic volume
  feature_getters["atomic radius"]= lambda atom: getMendeleevElement(atom.GetAtomicNum()).atomic_radius or 0 # Atomic radius
  feature_getters["electrons"] = lambda atom: getMendeleevElement(atom.GetAtomicNum()).electrons # No. of electrons
  feature_getters["atomic num"] = lambda atom: atom.GetAtomicNum() # Atomic number
  feature_getters["electron affinity"] = lambda atom: getMendeleevElement(atom.GetAtomicNum()).electron_affinity # Electron affinity
  feature_getters["ohe atomic number"] = lambda atom:atomic_number_ohe.transform(np.array([[atom.GetAtomicNum()]]))[0] # Atomic number
  feature_getters["dipole polarizability"] = lambda atom: getMendeleevElement(atom.GetAtomicNum()).dipole_polarizability # Dipole polarizability
  feature_getters["hyb ohe"] = lambda atom: hybridization_ohe.transform(np.array([[atom.GetHybridization().name]]))[0]
  feature_getters["valence"] = lambda atom: atom.GetTotalValence()
  feature_getters["valence ohe"] = lambda atom: valence_ohe.transform(np.array([[atom.GetTotalValence()]]))[0]
  feature_getters["hybridization"] = lambda atom: atom.GetHybridization()
  feature_getters["inRing"] = lambda atom: atom.IsInRing()
  feature_getters["isAromatic"] = lambda atom: atom.GetIsAromatic()
  feature_getters["formal charge ohe"] = lambda atom: fc_ohe.transform(np.array([[atom.GetFormalCharge()]]))[0]
  feature_getters["atomic charge"]= lambda atom: atom.GetFormalCharge() # Atomic charge
  feature_getters["formal charge"] = lambda atom: atom.GetFormalCharge()
  #feature_getters["gaisteigerCharge"] = lambda atom: 0 if np.isfinite(float(atom.GetProp('_GasteigerCharge'))) else float(atom.GetProp('_GasteigerCharge'))  #partial charges
  feature_getters["chiral tag"] = lambda atom: atom.GetChiralTag()
  feature_getters["cooridates"] = lambda atom:  list(atom.GetOwningMol().GetConformer().GetAtomPosition(atom.GetIdx())) # coordinates


  return feature_getters


model_results_df = pd.DataFrame(columns = ['model', 'accuracy']) #Dataframe in which all results are saved in

all_getters = all_atom_feature_ordered_by_acc()
n_feature_results ={}

used_methods =[]
features=[]

for getters in all_getters.items():
    print(getters)
    used_methods.append(getters[1])
    features.append(getters[0])
    getter_results = []
    mol_graphs = scale_graph_data([turn_to_graph(mol, used_methods) for mol in training_data if mol])
    splits =chunk_into_n(mol_graphs, NO_SPLITS)
    for split in splits:
      train_data = []
      for s in splits:
            if s!=split:
                 train_data+=s
      getter_results.append(train_model(train_data,split, 1-1.0/NO_SPLITS, 128, 500)[0])
    n_feature_results[str(features)] = getter_results

# %% [markdown]
### 2019 model features
This model uses the features that were used in 2019 model

# %% [code]
NO_SPLITS = 4
pt = Chem.GetPeriodicTable()

def atom_features_2019():
  getters = {}
  getters["atomic_num"] = lambda atom: atom.GetAtomicNum()
  getters["atomic_num_ohe"] = lambda atom: atom.GetAtomicNum()

  getters["valence"] = lambda atom: atom.GetTotalValence()
  getters["total valence ohe"] = lambda atom: valence_ohe.transform(np.array([[atom.GetTotalValence()]]))[0]
  getters["defualt valence ohe"] = lambda atom: valence_ohe.transform(np.array([[pt.GetDefaultValence(atom.GetAtomicNum())]]))[0]

  getters["isAromatic"] = lambda atom: atom.GetIsAromatic()
  getters["hyb ohe"] = lambda atom: hybridization_ohe.transform(np.array([[atom.GetHybridization().name]]))[0]
  getters["formal charge ohe"] = lambda atom: fc_ohe.transform(np.array([[atom.GetFormalCharge()]]))[0]
  getters["inRing"] = lambda atom: atom.IsInRing()
  return getters


results_2019=[]
mol_graphs = scale_graph_data([turn_to_graph(mol, [getter for getter in atom_features_2019().values()]) for mol in training_data if mol])
splits =chunk_into_n(mol_graphs, NO_SPLITS)
for split in splits:
  train_data = []
  for s in splits:
        if s!=split:
              train_data+=s
  results_2019.append(train_model(train_data,split, 1-1.0/NO_SPLITS, 128, 500)[0])


# %% [markdown]
### Varying dataset sizes experiments

# %% [code]
#Downloading all datasets

import requests

datasets ={
    "c_full":"https://sourceforge.net/projects/nmrshiftdb2/files/data/nmrshiftdb2withsignals.sd/download",
    "c_cdcl3":"https://nmrshiftdb.nmr.uni-koeln.de/nmrshiftdb2cdcl3.sd",
    "c_dmso":"https://nmrshiftdb.nmr.uni-koeln.de/nmrshiftdb2dmso.sd",
    "c_cd3od":"https://nmrshiftdb.nmr.uni-koeln.de/nmrshiftdb2cd3od.sd"
    # nmrshiftdb2withsignals.sdf for cholorine(already downloaded in core block)
}

for name, url in datasets.items():
    r = requests.get(url, allow_redirects=True)
    with open(name+".sdf", 'wb') as f:
        f.write(r.content)

# %% [code]
target_atom_number= 9 #6 for  carbon 9 for chlorine
supplier3d= Chem.rdmolfiles.SDMolSupplier("nmrshiftdb2withsignals.sd",True, False, True) #Flourine
NO_SPLITS=4
model_results_df_2 = pd.DataFrame(columns = ['model', "dataset_size", 'mse',"rmse"]) #Dataframe in which all results are saved in


all_data = list(supplier3d)
for size in (100,250,500, len(supplier3d)):
  random.Random(80).shuffle(all_data)
  for i in range(0, len(all_data), size):
      subset=all_data[i:min(i+size, len(all_data))]
      splits =chunk_into_n(subset, NO_SPLITS)
      for split in splits:
          train_data = []
          for s in splits:
            if s!=split:
                  train_data+=s
          hose_map={}
          for mol in train_data:
            for trio in get_molecule_hose_and_nmr_shifts(mol, 6, target_atom_number ):
              parts=split_hose(trio[1])
              for i in range(len(parts)):
                hose = "/".join(parts[:(i+1)])
                if hose  not in hose_map:
                  hose_map[hose] = []
                hose_map[hose].append(trio[2])
          avg_map = {}
          for k,v in hose_map.items():
            avg_map[k] =sum(v)/len(v)

          predictions = []
          labels=[]
          familiar_radius = [] # for visualisation
          missing=0
          for mol in split:
            for trio in get_molecule_hose_and_nmr_shifts(mol, 6,target_atom_number ):
              parts=split_hose(trio[1])
              for i in range(len(parts),0,-1):
                is_match = False
                hose = "/".join(parts[:(i)])
                if hose in hose_map:
                  predictions.append(avg_map[hose])
                  familiar_radius.append(i)
                  labels.append(trio[2])
                  is_match=True
                  break
              if not is_match:
                missing+=1


          errors=[]
          for i in range(len(predictions)):
             errors.append(labels[i] - predictions[i])
          avg_error = sum(errors)/len(errors)
          #print(avg_error)
          model_results_df_2 = pd.concat([model_results_df_2,pd.DataFrame(data = {'model': ["Hose"], "dataset_size":[size],
                                                    "mae":[sum([abs(err) for err in errors])/len(errors)],
                                                    "rmse": [(sum([err**2 for err in errors])/len(errors))**0.5],
                                                    "std": [(sum([(err-avg_error)**2 for err in errors]) /len(errors))**0.5],
                                                     "missing":[ missing]
                                                     })], ignore_index = True,axis=0, join='outer')


def get_top_feature_getters():

  feature_getters = {}
  feature_getters["neutrons"] = lambda atom: getMendeleevElement(atom.GetAtomicNum()).neutrons # No. of neutrons
  feature_getters["atomic weight"] = lambda atom: getMendeleevElement(atom.GetAtomicNum()).atomic_weight # Atomic weight
  feature_getters["covalent radius"] = lambda atom: getMendeleevElement(atom.GetAtomicNum()).covalent_radius # Covalent radius
  feature_getters["vdw radius"] = lambda atom: getMendeleevElement(atom.GetAtomicNum()).vdw_radius # Van der Waals radius
  feature_getters["electrophilicity index"] = lambda atom: getMendeleevElement(atom.GetAtomicNum()).electrophilicity() # Electrophilicity index
  feature_getters["electronegativity"] = lambda atom: getMendeleevElement(atom.GetAtomicNum()).en_pauling # Electronegativity
  feature_getters["atomic volume"] = lambda atom: getMendeleevElement(atom.GetAtomicNum()).atomic_volume # Atomic volume
  feature_getters["atomic radius"]= lambda atom: getMendeleevElement(atom.GetAtomicNum()).atomic_radius or 0 # Atomic radius
  feature_getters["electrons"] = lambda atom: getMendeleevElement(atom.GetAtomicNum()).electrons # No. of electrons
  feature_getters["atomic num"] = lambda atom: atom.GetAtomicNum() # Atomic number
  feature_getters["electron affinity"] = lambda atom: getMendeleevElement(atom.GetAtomicNum()).electron_affinity # Electron affinity
  feature_getters["ohe atomic number"] = lambda atom:atomic_number_ohe.transform(np.array([[atom.GetAtomicNum()]]))[0] # Atomic number
  feature_getters["dipole polarizability"] = lambda atom: getMendeleevElement(atom.GetAtomicNum()).dipole_polarizability # Dipole polarizability
  feature_getters["hyb ohe"] = lambda atom: hybridization_ohe.transform(np.array([[atom.GetHybridization().name]]))[0]
  feature_getters["valence"] = lambda atom: atom.GetTotalValence()
  return feature_getters

random.seed(80)
# Shuffle all of our data, as input data might be sorted
all_data = list(supplier3d)
getters =  list(get_top_feature_getters().values())
all_data = scale_graph_data([turn_to_graph(molecule, atom_feature_getters=getters, bond_features= bond_feature_smart_distance_and_rdkit_type) for idx, molecule in enumerate(supplier3d) if molecule])
random.Random(80).shuffle(all_data)

for size in ([100,250,500,len(all_data)]):
  method_name="top n descriptors"
  for i in range(0, len(all_data), size):
      print(i, size)
      mol_graphs=all_data[min(i,len(all_data)-size) :min(i+size, len(all_data))]
      splits =chunk_into_n(mol_graphs, NO_SPLITS)
      for split in splits:
          train_data = []
          for s in splits:
            if s!=split:
                  train_data+=s

          BATCH_SIZE = 128
          train_loader = DataLoader(train_data, batch_size = BATCH_SIZE)
          test_loader = DataLoader(split, batch_size = BATCH_SIZE)

          model = GNN_FULL_CLASS(6)
          model.train()
          optimizer = torch.optim.AdamW(model.parameters(), lr=0.001, weight_decay=.01)
          mae = torch.nn.L1Loss()
          mse = torch.nn.MSELoss()

          for epoch in range(500):
              tloss = train(model, mae, optimizer, train_loader)
              train_err = evaluate(model, mae, train_loader)
              test_err = evaluate(model, mae, test_loader)

          fixing_epochs=0
          while train_err>2.5 and fixing_epochs <200:
              tloss = train(model, mae, optimizer, train_loader)
              train_err = evaluate(model, mae, train_loader)
              test_err = evaluate(model, mae, test_loader)
              fixing_epochs+=1

          preds = torch.tensor([])
          labels = torch.tensor([])

          with torch.no_grad():
              for batch in test_loader:
                    # Forward pass
                  labels = torch.cat((labels, batch.y), 0)
                  preds = torch.cat((preds,model(batch)),0)

          std = torch.std(torch.subtract(preds[torch.isfinite(labels)], labels[torch.isfinite(labels)]))
          model_results_df_2 = pd.concat([model_results_df_2,pd.DataFrame(data = {'model': [method_name], "dataset_size":[size],
                                              "mae":[evaluate(model, mae, test_loader)],
                                              "rmse": [evaluate(model, mse, test_loader)**0.5],
                                              "std": [float(std)],
                                                })], ignore_index = True,axis=0, join='outer')
          #model_results_df_2 = model_results_df_2.append({'model': method_name, "dataset_size":size, "mae":  evaluate(model, mae, test_loader),  "rmse":  evaluate(model, mse, test_loader)**0.5, "std":float(std)} , ignore_index = True)


# %% [markdown]
# Data: NMRShiftDB

# %% [markdown]
## Reading data set from SD file

The nmrshiftdb2 data from https://sourceforge.net/projects/nmrshiftdb2/files/data/ has been downloaded and moved to our own domain in order to avoid the https://sourceforge.net/ madness (redirects, cookie banner, etc.) and ensure that colab can be rerun without manual steps or Google Drive dependencies by all collaborators.

# %% [code]
# Install required dependencies
!pip3 install rdkit # Used to read and parse nmrshiftdb2 SD file
!pip3 install mendeleev # To to access various features related to atoms
import torch

# PyTorch dependencies to represent graph data
!pip3 install torch-scatter -f https://data.pyg.org/whl/torch-{torch.__version__}.html
!pip3 install torch-sparse -f https://data.pyg.org/whl/torch-{torch.__version__}.html
!pip3 install torch-geometric
# Use CUDA by default
if torch.cuda.is_available():
  torch.set_default_tensor_type('torch.cuda.FloatTensor')

# Downloads the nmrshiftdb2 database if it does not yet exist in our runtime
!wget -nc https://www.dropbox.com/s/n122zxawpxii5b7/nmrshiftdb2withsignals.sd#Flourine
#!wget -nc "https://sourceforge.net/projects/nmrshiftdb2/files/data/nmrshiftdb2withsignals.sd/download" #Carbon


# %% [code]
from rdkit import Chem
supplier3d = Chem.rdmolfiles.SDMolSupplier("nmrshiftdb2withsignals.sd",True, False, True) #Flourine
#supplier3d = Chem.rdmolfiles.SDMolSupplier("download") #Carbon
print(f"In total there are {len(supplier3d)} molecules")
from rdkit.Chem import AllChem
mol= supplier3d[152]
mol

# %% [markdown]
## Graph transformation

In order to use convolutional networks, we need to transform the molecule data into graphs.

The atoms themselves will become nodes, and the bonds between the atoms will become the edges.

# %% [code]
import mendeleev
import torch
import math
from torch import tensor
from torch_geometric.data import Data
from torch_geometric.loader import DataLoader
import os
import numpy as np
import time
from sklearn.preprocessing import OneHotEncoder
import random


# One hot encoding

## Bonds
bond_idxes = np.array([Chem.BondType.SINGLE, Chem.BondType.DOUBLE, Chem.BondType.TRIPLE, Chem.BondType.AROMATIC])
bond_idxes = bond_idxes.reshape(len(bond_idxes), 1)
onehot_encoder = OneHotEncoder(sparse=False, handle_unknown="ignore")
onehot_encoder.fit(bond_idxes)

## Hybridization
hybridization_idxes = np.array(list(Chem.HybridizationType.names))
hybridization_idxes = hybridization_idxes.reshape(len(hybridization_idxes), 1)
hybridization_ohe = OneHotEncoder(sparse=False)
hybridization_ohe.fit(hybridization_idxes)

## Valence
valences = np.arange(1, 8);
valences = valences.reshape(len(valences), 1)
valence_ohe = OneHotEncoder(handle_unknown="ignore",sparse=False)
valence_ohe.fit(valences)


## Formal Charge
fc = np.arange(-1, 1);
fc = fc.reshape(len(fc), 1)
fc_ohe = OneHotEncoder(handle_unknown="ignore",sparse=False)
fc_ohe.fit(fc)


## Atomic number
atomic_nums = np.array([6,1,7,8,9,17,15,11, 16])
atomic_nums = atomic_nums.reshape(len(atomic_nums), 1)
atomic_number_ohe = OneHotEncoder(handle_unknown="ignore",sparse=False)
atomic_number_ohe.fit(atomic_nums)
atomic_number_ohe.transform(np.array([[1]]))


def get_molecule_solvent(molecule):
  if not molecule:
    return {}
  for key, value in molecule.GetPropsAsDict().items():
    if key.startswith("Solvent"):
      return value
  return None


solvents={}
for mol in supplier3d:
  a = get_molecule_solvent(mol)
  if a:
    if a not in solvents:
       solvents[a] = 0
    solvents[a] += 1

arr = [k for k, v in solvents.items() if v>10]


solvents = np.array(arr)
solvents = solvents.reshape(len(solvents), 1)
solvent_ohe = OneHotEncoder(handle_unknown="ignore",sparse=False)
solvent_ohe.fit(solvents)
#solvent_ohe.transform(np.array([[1]]))


el_map={}
def getMendeleevElement(nr):
  if nr not in el_map:
   el_map[nr] = mendeleev.element(nr)
  return el_map[nr]

def nmr_shift(atom):
  for key, value in atom.GetOwningMol().GetPropsAsDict().items():
    if key.startswith("Spectrum"):
      for shift in value.split('|'):
        x = shift.split(';')
        if (len(x) == 3 and x[2] == f"{atom.GetIdx()}"):
          return float(x[0])
  return float("NaN") # We use NaN for atoms we don't want to predict shifts

def bond_features(bond):
  onehot_encoded_bondtype = onehot_encoder.transform(np.array([[bond.GetBondType()]]))[0]
  [x1, y1, z1] = list(bond.GetOwningMol().GetConformer().GetAtomPosition(bond.GetBeginAtomIdx()))
  [x2, y2, z2] = list(bond.GetOwningMol().GetConformer().GetAtomPosition(bond.GetEndAtomIdx()))
  distance = [(math.sqrt((x2 - x1)**2 + (y2 - y1)**2 + (z2 - z1)**2))] # Distance
  return distance+list(onehot_encoded_bondtype)

def atom_features_random(atom, molecule=None):

  features = []
  features.append(random.randint(0,9)) # Atomic number
  return features


def atom_features_update(atom, molecule=None):
  features = []
  me = getMendeleevElement(atom.GetAtomicNum())
  features.extend(solvent_ohe.transform(np.array([[get_molecule_solvent(molecule)]]))[0])
  features.extend(hybridization_ohe.transform(np.array([[atom.GetHybridization().name]]))[0])
  features.extend(valence_ohe.transform(np.array([[atom.GetTotalValence()]]))[0])
  features.append(me.atomic_volume) # Atomic volume
  features.append(me.dipole_polarizability) # Dipole polarizability
  features.append(me.electron_affinity) # Electron affinity
  features.append(me.en_pauling) # Electronegativity
  features.append(me.electrons) # No. of electrons
  features.append(me.neutrons) # No. of neutrons
  features.append(atom.GetChiralTag())
  features.append(atom.IsInRing())

  return features

def atom_features_2019(atom, molecule=None):
  features.append(atom.GetAtomicNum())
  features.extend(atomic_number_ohe.transform(np.array([[atom.GetAtomicNum()]]))[0]) # Atomic number

  features.extend(valence_ohe.transform(np.array([[atom.GetTotalValence()]]))[0])
  features.extend(valence_ohe.transform(np.array([[atom.GetDefaultValence()]]))[0])

  features.append(atom.GetTotalValence(atom.GetAtomicNum()))
  features.append(atom.GetIsAromatic())
  features.extend(hybridization_ohe.transform(np.array([[atom.GetHybridization().name]]))[0])
  features.extend(fc_ohe.transform(np.array([[atom.GetFormalCharge()]]))[0])
  features.append(atom.IsInRing())
  return features

def atom_features_top_single_performers(atom,  molecule=None):
  me = getMendeleevElement(atom.GetAtomicNum())

  features = []
  #features.append(atom.GetAtomicNum())
  features.extend(atomic_number_ohe.transform(np.array([[atom.GetAtomicNum()]]))[0]) # Atomic number
  features.append(me.atomic_radius or 0) # Atomic volume
  features.append(me.neutrons) # Van der Waals radius
  #features.extend(hybridization_ohe.transform(np.array([[atom.GetHybridization().name]]))[0])
  features.append(me.electron_affinity) # Electron affinity
  features.append(me.en_pauling) # Electronegativity
  #features.append(me.electrons) # No. of neutrons


  return features


def atom_features_top_single_performers_with_solvents(atom,  molecule=None):
  me = getMendeleevElement(atom.GetAtomicNum())

  features = []

  features.extend(solvent_ohe.transform(np.array([[get_molecule_solvent(molecule)]]))[0])
  #features.append(atom.GetAtomicNum())
  features.extend(atomic_number_ohe.transform(np.array([[atom.GetAtomicNum()]]))[0]) # Atomic number
  features.append(me.atomic_radius or 0) # Atomic volume
  features.append(me.neutrons) # Van der Waals radius
  #features.extend(hybridization_ohe.transform(np.array([[atom.GetHybridization().name]]))[0])
  features.append(me.electron_affinity) # Electron affinity
  features.append(me.en_pauling) # Electronegativity
  features.append(me.electrons) # No. of neutrons

  return features


def atom_features(atom,  molecule=None):
  me = getMendeleevElement(atom.GetAtomicNum())

  #[x, y, z] = list(atom.GetOwningMol().GetConformer().GetAtomPosition(atom.GetIdx()))
  features = []
  #TBD: Do we need to encode molecule atom itself? Or is atomic number sufficient? One-hot encode?
  features.extend(atomic_number_ohe.transform(np.array([[atom.GetAtomicNum()]]))[0]) # Atomic number
  #features.append(atom.GetIsAromatic())
  features.extend(solvent_ohe.transform(np.array([[get_molecule_solvent(molecule)]]))[0])
  features.extend(hybridization_ohe.transform(np.array([[atom.GetHybridization().name]]))[0])
  #features.extend(valence_ohe.transform(np.array([[atom.GetTotalValence()]]))[0])
  features.extend(fc_ohe.transform(np.array([[atom.GetFormalCharge()]]))[0])
  features.append(me.atomic_radius or 0) # Atomic radius
  features.append(me.atomic_volume) # Atomic volume
  features.append(me.atomic_weight) # Atomic weight
  features.append(me.covalent_radius) # Covalent radius
  features.append(me.vdw_radius) # Van der Waals radius
  features.append(me.dipole_polarizability) # Dipole polarizability
  features.append(me.electron_affinity) # Electron affinity
  features.append(me.electrophilicity()) # Electrophilicity index
  features.append(me.en_pauling) # Electronegativity
  features.append(me.electrons) # No. of electrons
  features.append(me.neutrons) # No. of neutrons
  #features.append(x) # X coordinate - TBD: Not sure this is a meaningful feature (but they had in the paper)
  #features.append(y) # Y coordinate - TBD: Not sure this is a meaningful feature (but they had in the paper)
  #features.append(z) # Z coordinate - TBD: Not sure this is a meaningful feature (but they had in the paper)
  #features.append(0 if np.isfinite(float(atom.GetProp('_GasteigerCharge'))) else float(atom.GetProp('_GasteigerCharge')))  #partial charges
  features.append(atom.GetChiralTag())
  features.append(atom.IsInRing())
  return features


def convert_to_graph(molecule, atom_feature_constructor=atom_features):
  #Chem.rdPartialCharges.ComputeGasteigerCharges(molecule)
  node_features = [atom_feature_constructor(atom, molecule) for atom in molecule.GetAtoms()]
  node_targets = [nmr_shift(atom) for atom in molecule.GetAtoms()]
  edge_features = [bond_features(bond) for bond in molecule.GetBonds()]
  edge_index = [[bond.GetBeginAtomIdx(), bond.GetEndAtomIdx()] for bond in molecule.GetBonds()]
  # Bonds are not directed, so lets add the missing pair to make the graph undirected
  edge_index.extend([reversed(bond) for bond in edge_index])
  edge_features.extend(edge_features)

  # Some node_features had null values in carbon data and then the long graph compilation process was stopped.
  if any(None in sublist for sublist in node_features):
      return None

  return Data(
      x=tensor(node_features, dtype=torch.float),
      edge_index=tensor(edge_index, dtype=torch.long).t().contiguous(),
      edge_attr=tensor(edge_features, dtype=torch.float),
      y=tensor([[t] for t in node_targets], dtype=torch.float)
  )

def scale_graph_data(latent_graph_list, scaler=None):


  if scaler:
    node_mean, node_std, edge_mean, edge_std = scaler
    print(f"Using existing scaler: {scaler}")
  else:
      #Iterate through graph list to get stacked NODE and EDGE features

    node_stack=[]
    edge_stack=[]
    for g in latent_graph_list:

        node_stack.append(g.x)          #Append node features
        edge_stack.append(g.edge_attr)  #Append edge features

    node_cat=torch.cat(node_stack,dim=0)
    edge_cat=torch.cat(edge_stack,dim=0)

    node_mean=node_cat.mean(dim=0)
    node_std=node_cat.std(dim=0,unbiased=False)
    edge_mean=edge_cat.mean(dim=0)
    edge_std=edge_cat.std(dim=0,unbiased=False)

  #Apply zero-mean, unit variance scaling, append scaled graph to list
  latent_graph_list_sc=[]
  for g in latent_graph_list:
      x_sc=g.x-node_mean
      x_sc/=node_std
      ea_sc=g.edge_attr-edge_mean
      ea_sc/=edge_std
      ea_sc=torch.nan_to_num(ea_sc, posinf=1.0)
      x_sc=torch.nan_to_num(x_sc, posinf=1.0)
      temp_graph=Data(x=x_sc,edge_index=g.edge_index,edge_attr=ea_sc, y=g.y)
      latent_graph_list_sc.append(temp_graph)

  scaler= (node_mean,node_std,edge_mean,edge_std)
  return latent_graph_list_sc,scaler


# %% [markdown]
# Graph Neural Network

# %% [markdown]
## Separation into training set and test set

# %% [code]
TRAIN_TEST_SPLIT = 0.8

all_data = list(supplier3d)
random.Random(80).shuffle(all_data)
train_data =all_data[:int(TRAIN_TEST_SPLIT * len(supplier3d))]
test_data =all_data[int(TRAIN_TEST_SPLIT * len(supplier3d)):]

#TODO: Use training data scaler on test data.
train_graphs, scaler = scale_graph_data([convert_to_graph(molecule, atom_feature_constructor = atom_features) for idx, molecule in enumerate(train_data) if molecule])
test_graphs, scaler = scale_graph_data([convert_to_graph(molecule, atom_feature_constructor = atom_features) for idx, molecule in enumerate(test_data) if molecule], scaler=scaler)

#all_data = [convert_to_graph(molecule) for idx, molecule in enumerate(supplier3d) if molecule and idx not in[24,25,30,31,32]]
print(f"Converted {len(supplier3d)} molecules to {len(train_graphs) + len(test_graphs)} graphs")
print(f"Found {sum([sum([1 for shift in graph.y if not math.isnan(shift[0])]) for graph in train_graphs+test_graphs])} individual NMR shifts")

# %% [markdown]
##2023 model

# %% [code]
import torch

from torch.nn import Sequential as Seq, LazyLinear, LeakyReLU, LazyBatchNorm1d, LayerNorm
from torch_scatter import scatter_mean, scatter_add
from torch_geometric.nn import MetaLayer
from torch_geometric.data import Batch

NO_GRAPH_FEATURES=128

ENCODING_NODE=64
ENCODING_EDGE=32

HIDDEN_NODE=128
HIDDEN_EDGE=64
HIDDEN_GRAPH=128

def init_weights(m):
    if type(m) == torch.nn.Linear:
        torch.nn.init.xavier_uniform_(m.weight)
        m.bias.data.fill_(0.01)

class EdgeModel(torch.nn.Module):
    def __init__(self):
        super(EdgeModel, self).__init__()
        self.edge_mlp = Seq(LazyLinear(HIDDEN_EDGE), LeakyReLU(),LazyBatchNorm1d(),
                            LazyLinear(HIDDEN_EDGE), LeakyReLU(),LazyBatchNorm1d(),
                            LazyLinear(ENCODING_EDGE)).apply(init_weights)

    def forward(self, src, dest, edge_attr, u, batch):
        # source, target: [E, F_x], where E is the number of edges.
        # edge_attr: [E, F_e]
        # u: [B, F_u], where B is the number of graphs.
        # batch: [E] with max entry B - 1.
        out = torch.cat([src, dest, edge_attr], 1)
        return self.edge_mlp(out)


class NodeModel(torch.nn.Module):
    def __init__(self):
        super(NodeModel, self).__init__()
        self.node_mlp_1 = Seq(LazyLinear(HIDDEN_NODE), LeakyReLU(), LazyBatchNorm1d(),
                              LazyLinear(HIDDEN_NODE), LeakyReLU(), LazyBatchNorm1d(), #torch.nn.Dropout(0.17),
                              LazyLinear(HIDDEN_NODE)).apply(init_weights)
        self.node_mlp_2 = Seq(LazyLinear(HIDDEN_NODE), LeakyReLU(),LazyBatchNorm1d(), #torch.nn.Dropout(0.17),
                              LazyLinear(HIDDEN_NODE), LeakyReLU(),LazyBatchNorm1d(),
                              LazyLinear(ENCODING_NODE)).apply(init_weights)

    def forward(self, x, edge_index, edge_attr, u, batch):
        # x: [N, F_x], where N is the number of nodes.
        # edge_index: [2, E] with max entry N - 1.
        # edge_attr: [E, F_e]
        # u: [B, F_u]
        # batch: [N] with max entry B - 1.
        row, col = edge_index
        out = torch.cat([x[row], edge_attr], dim=1)
        out = self.node_mlp_1(out)
        out = scatter_add(out, col, dim=0, dim_size=x.size(0))
        out = torch.cat([x, out], dim=1)
        return self.node_mlp_2(out)


class GlobalModel(torch.nn.Module):
    def __init__(self):
        super(GlobalModel, self).__init__()
        self.global_mlp = Seq(LazyLinear(HIDDEN_GRAPH), LeakyReLU(),LazyBatchNorm1d(), #torch.nn.Dropout(0.17),
                              LazyLinear(HIDDEN_GRAPH), LeakyReLU(),LazyBatchNorm1d(),
                              LazyLinear(NO_GRAPH_FEATURES)).apply(init_weights)

    def forward(self, x, edge_index, edge_attr, u, batch):
        # x: [N, F_x], where N is the number of nodes.
        # edge_index: [2, E] with max entry N - 1.
        # edge_attr: [E, F_e]
        # u: [B, F_u]
        # batch: [N] with max entry B - 1.
        row,col=edge_index
        node_aggregate = scatter_add(x, batch, dim=0)
        edge_aggregate = scatter_add(edge_attr, batch[col], dim=0)
        out = torch.cat([node_aggregate, edge_aggregate], dim=1)
        return self.global_mlp(out)

class GNN_FULL_CLASS(torch.nn.Module):
    def __init__(self, NO_MP):
        super(GNN_FULL_CLASS,self).__init__()
        #Meta Layer for Message Passing
        self.meta = MetaLayer(EdgeModel(), NodeModel(), GlobalModel())

        #Edge Encoding MLP
        self.encoding_edge=Seq(LazyLinear(ENCODING_EDGE), LeakyReLU(), LazyBatchNorm1d(),
                               LazyLinear(ENCODING_EDGE), LeakyReLU(), LazyBatchNorm1d(),
                               LazyLinear(ENCODING_EDGE)).apply(init_weights)

        self.encoding_node = Seq(LazyLinear(ENCODING_NODE), LeakyReLU(),LazyBatchNorm1d(),
                                 LazyLinear(ENCODING_NODE), LeakyReLU(),LazyBatchNorm1d(),
                                 LazyLinear(ENCODING_NODE)).apply(init_weights)

        self.mlp_last = Seq(LazyLinear(HIDDEN_NODE), LeakyReLU(),#torch.nn.Dropout(0.10),
                            LazyBatchNorm1d(),
                            LazyLinear(HIDDEN_NODE), LeakyReLU(),
                            LazyBatchNorm1d(),
                            LazyLinear(1)).apply(init_weights)

        self.no_mp = NO_MP


    def forward(self,dat):
        #Extract the data from the batch
        x, ei, ea, u, btc = dat.x, dat.edge_index, dat.edge_attr, dat.y, dat.batch

        # Embed the node and edge features
        enc_x = self.encoding_node(x)
        enc_ea = self.encoding_edge(ea)

        #Create the empty molecular graphs for feature extraction, graph level one
        u=torch.full(size=(x.size()[0], 1), fill_value=0.1, dtype=torch.float)

        #Message-Passing
        for _ in range(self.no_mp):
            enc_x, enc_ea, u = self.meta(x = enc_x, edge_index = ei, edge_attr = enc_ea, u = u, batch = btc)

        targs = self.mlp_last(enc_x)

        return targs


# %% [code]
#Additional helpful methods

def init_model(NO_MP, lr, wd):
  # Model
  NO_MP = NO_MP
  model = GNN_FULL_CLASS(NO_MP)

  # Optimizer
  LEARNING_RATE = lr
  optimizer = torch.optim.AdamW(model.parameters(), lr=LEARNING_RATE, weight_decay=wd)

  # Criterion
  #criterion = torch.nn.MSELoss()
  criterion = torch.nn.L1Loss()
  return model, optimizer, criterion

def train(model, criterion, optimizer, loader):
    loss_sum = 0
    for batch in loader:
        # Forward pass and gradient descent
        labels = batch.y
        predictions = model(batch)
        loss = criterion(predictions[torch.isfinite(labels)], labels[torch.isfinite(labels)])

        # Backpropagation
        optimizer.zero_grad()
        loss.backward()
        optimizer.step()

        loss_sum += loss.item()
    return loss_sum/len(loader)


def evaluate(model, criterion, loader):
    loss_sum = 0
    with torch.no_grad():
        for batch in loader:
            # Forward pass
            labels = batch.y
            predictions = model(batch)
            loss = criterion(predictions[torch.isfinite(labels)], labels[torch.isfinite(labels)])
            loss_sum += loss.item()
    return loss_sum/len(loader)

def chunk_into_n(lst, n):
  size = math.ceil(len(lst) / n)
  return list(
    map(lambda x: lst[x * size:x * size + size],
    list(range(n)))
  )


# %% [markdown]
## Training

# %% [code]
VALIDATION_SPLITS = 4
EPOCHS = 500
BATCH_SIZE = 128

splits =chunk_into_n(train_graphs, VALIDATION_SPLITS)
split_errors=[]
for idx, split in enumerate(splits):
  split_train_data = []
  for s in splits:
        if s!=split:
              split_train_data+=s

  train_loader = DataLoader(split_train_data, batch_size = BATCH_SIZE)
  test_loader = DataLoader(split, batch_size = BATCH_SIZE)
  model, optimizer, criterion = init_model(6,0.001,0.1)
  loss_list = []
  train_err_list = []
  test_err_list = []

  model.train()
  print(f"Split {idx+1}. Training/test split size:{len(split_train_data)}/{len(split)}")
  for epoch in range(EPOCHS):
      tloss = train(model, criterion, optimizer, train_loader)
      train_err = evaluate(model, criterion, train_loader)
      test_err = evaluate(model, criterion, test_loader)

      loss_list.append(tloss)
      train_err_list.append(train_err)
      test_err_list.append(test_err)

      print('Epoch: {:03d}, Loss: {:.5f}, Train Err: {:.5f}, Test Err: {:.5f}'.format(epoch+1, tloss,
                                                                                      train_err, test_err))
  extra_epochs=0
  #Sometimes the optimizer tries to find other local minima, which means that at E500 the solution is not yet at local minima.
  while extra_epochs<200 and tloss>2.5:
      tloss = train(model, criterion, optimizer, train_loader)
      train_err = evaluate(model, criterion, train_loader)
      test_err = evaluate(model, criterion, test_loader)

      loss_list.append(tloss)
      train_err_list.append(train_err)
      test_err_list.append(test_err)
      extra_epochs+1

  print("\n")
  split_errors.append(test_err)

print(f"Split errors: {split_errors} with average error {sum(split_errors) / VALIDATION_SPLITS}")


# %% [markdown]
## Evaluation on test set

# %% [code]
train_loader = DataLoader(train_graphs, batch_size = BATCH_SIZE)
test_loader = DataLoader(test_graphs, batch_size = BATCH_SIZE)
model, optimizer, criterion = init_model(6,0.001,0.1)
loss_list = []
train_err_list = []
test_err_list = []

model.train()
for epoch in range(EPOCHS):
    tloss = train(model, criterion, optimizer, train_loader)
    train_err = evaluate(model, criterion, train_loader)
    test_err = evaluate(model, criterion, test_loader)

    loss_list.append(tloss)
    train_err_list.append(train_err)
    test_err_list.append(test_err)

    print('Epoch: {:03d}, Loss: {:.5f}, Train Err: {:.5f}, Test Err: {:.5f}'.format(epoch+1, tloss,
                                                                                    train_err, test_err))
extra_epochs=0
#Sometimes the optimizer tries to find other local minima, which means that at E500 the solution is not yet at local minima.
while extra_epochs<200 and tloss>2.5:
    tloss = train(model, criterion, optimizer, train_loader)
    train_err = evaluate(model, criterion, train_loader)
    test_err = evaluate(model, criterion, test_loader)

    loss_list.append(tloss)
    train_err_list.append(train_err)
    test_err_list.append(test_err)
    extra_epochs+1

print("\n")
#print(len(test_loader))
#print( criterion, test_loader)
evaluate(model, criterion, test_loader)

# %% [code]
single = scale_graph_data([convert_to_graph(molecule, atom_feature_constructor = atom_features_top_single_performers_with_solvents) for molecule in [supplier3d[32], supplier3d[32]] if molecule])

evaluate(model, criterion, DataLoader(single, batch_size = 2))

# %% [markdown]
## Visualisations & Analysis

# %% [code]
test_loader = DataLoader(testing_data, batch_size = 128)
with torch.no_grad():
    for batch in test_loader:
        # Forward pass
        labels = batch.y
        predictions = model(batch)
        a =torch.sub(predictions, labels)
        for a,b,c,d in zip(predictions, labels, batch.x, a):
          if d>50:
            print(a,b,c[0],d)
        loss = criterion(predictions[torch.isfinite(labels)], labels[torch.isfinite(labels)])
        print(loss)
        #loss_sum += loss.item()
#return loss_sum/len(loader)

# %% [code]
import os
import matplotlib.pyplot as plt

def plot_loss(loss_list):
    fig, axs = plt.subplots()
    axs.plot(range(1, len(loss_list) + 1), loss_list, label="Loss")
    axs.set_xlabel("Epoch")
    axs.legend(loc=3)
    axs.set_yscale('log')
    axs.legend()

def plot_error(train_err_list, test_err_list):
    fig, axs = plt.subplots()
    axs.plot(range(1, len(train_err_list) + 1), train_err_list, label="Train Err")
    axs.plot(range(1, len(test_err_list) + 1), test_err_list, label="Test Err")
    axs.set_xlabel("Epoch")
    axs.legend(loc=3)
    axs.set_yscale('log')
    axs.legend()

# %% [code]
plot_loss(loss_list)
plot_error(train_err_list, test_err_list)

# %% [markdown]
We can draw molecules easily for 2D coordinates, so let's download the dataset containing 2D coordinates.

# %% [code]
errs=[]
for i in [100,250,500,len(all_data)]:

  SPLIT = 0.75 # Let's 75% for training and 25% for validation

  # Shuffle all of our data, as input data might be sorted
  random.Random(46).shuffle(all_data)

  # Training set
  training_data = all_data[:int(i*SPLIT)]

  # Validation set
  testing_data = all_data[int(i*SPLIT):i]

  BATCH_SIZE = 128
  train_loader = DataLoader(training_data, batch_size = BATCH_SIZE)
  test_loader = DataLoader(testing_data, batch_size = BATCH_SIZE)
  print(f"Number of train batches: {len(train_loader)}")
  print(f"Number of test batches: {len(test_loader)}")

  # Loading model from the paper

  # Model
  NO_MP = 7
  model = GNN_FULL_CLASS(NO_MP)

  # Optimizer
  LEARNING_RATE = 0.05
  optimizer = torch.optim.AdamW(model.parameters(), lr=LEARNING_RATE, weight_decay=.005)

  # Criterion
  #criterion = torch.nn.MSELoss()
  criterion = torch.nn.L1Loss()
  EPOCHS = 500

  loss_list = []
  train_err_list = []
  test_err_list = []

  model.train()

  for epoch in range(EPOCHS):
      tloss = train(model, criterion, optimizer, train_loader)
      train_err = evaluate(model, criterion, train_loader)
      test_err = evaluate(model, criterion, test_loader)

      loss_list.append(tloss)
      train_err_list.append(train_err)
      test_err_list.append(test_err)

      print('Epoch: {:03d}, Loss: {:.5f}, Train Err: {:.5f}, Test Err: {:.5f}'.format(epoch+1, tloss,
                                                                                      train_err, test_err))
  print("\n")
  test_err = evaluate(model, criterion, test_loader)
  print(test_err)
  errs.append(test_err)


# %% [code]
print(errs)

# %% [markdown]
# Existing methods

Looking at existing methods.
*   Baseline for model comparison


# %% [markdown]
## Hose

# %% [markdown]
### Downloads & Initialization

# %% [code]
from rdkit import Chem
from rdkit.Chem import AllChem
import matplotlib.pyplot as plt
!pip install git+https://github.com/Ratsemaat/HOSE_code_generator
import hosegen


# %% [code]
hg = hosegen.HoseGenerator()

# %% [markdown]
### Preparation

# %% [code]
def get_hose_code(molecule, distance, atom_idx):
  return hg.get_Hose_codes(molecule, atom_idx, max_radius=distance)

get_hose_code(supplier3d[1],5,0)


# %% [code]
def get_atom_indexes(molecul, element_nr):
  indexes=[]
  if not molecul:
    return []
  for atom in molecul.GetAtoms():
    if atom.GetAtomicNum() == element_nr:
      indexes.append(atom.GetIdx())
  return indexes

mol = Chem.MolFromSmiles('C=CN(CC)CF')
print(get_atom_indexes(mol, 6))
print(get_atom_indexes(mol, 7))
print(get_atom_indexes(mol, 9))

# %% [code]
def get_molecule_hose_codes(molecule, radius, atom_idx):
  indexes = get_atom_indexes(molecule, 9)
  hoses=[]
  for idx in indexes:
    hoses.append((idx,get_hose_code(molecule, radius, idx)))
  return hoses
print(get_molecule_hose_codes(supplier3d[1], 5,9))

# %% [code]
import random

SPLIT = 0.75 # Let's 75% for training and 25% for validation
random.seed(42)
# Shuffle all of our data, as input data might be sorted
train_idx = random.sample([i for i in range(len(supplier3d))],math.ceil(len(supplier3d)*SPLIT))
test_idx = set([i for i in range(len(supplier3d))]).difference(set(train_idx))


# %% [code]
def get_molecule_nmr_shifts(molecule):
  if not molecule:
    return {}
  map={}
  for key, value in molecule.GetPropsAsDict().items():
    if key.startswith("Spectrum"):
      for shift in value.split('|'):
        x = shift.split(';')
        if (len(x) == 3):
          map[x[2]] = float(x[0])
  return map


print(get_molecule_nmr_shifts(supplier3d[1]))

# %% [code]
def get_molecule_hose_and_nmr_shifts(molecule, distance, element_nr):
  arr=[]
  idxs = set(get_atom_indexes(molecule, element_nr))
  shifts = get_molecule_nmr_shifts(molecule)
  #Only look at atoms where shift is defiend
  arr2 = set([int(k) for k in shifts.keys()])
  idxs = idxs.intersection(arr2)
  for idx in idxs:
      hoses = get_hose_code(molecule, distance, idx)
      arr.append((idx, hoses, shifts[str(idx)]))
  return arr
print(get_molecule_hose_and_nmr_shifts(supplier3d[1], 5, 9))

# %% [code]


def split_hose(hose):
  return hose.replace('(',' ').replace('/',' ').replace(')',' ').split()

# %% [markdown]
### Training

# %% [code]
map={}
for id in train_idx:
  for trio in get_molecule_hose_and_nmr_shifts(supplier3d[id], 6, 9 ):
    parts=split_hose(trio[1])
    for i in range(len(parts)):
      hose = "/".join(parts[:(i+1)])
      if hose  not in map:
        map[hose] = []
      map[hose].append(trio[2])

print(map)


# %% [code]
avg_map = {}
for k,v in map.items():
  avg_map[k] =sum(v)/len(v)

# %% [markdown]
### Evaluation

# %% [code]
predictions = []
labels=[]
familiar_radius = [] # for visualisation
for id in test_idx:
  for trio in get_molecule_hose_and_nmr_shifts(supplier3d[id], 6, 9 ):
    parts=split_hose(trio[1])
    for i in range(len(parts),0,-1):
      hose = "/".join(parts[:(i)])
      if hose in map:
        predictions.append(avg_map[hose])
        familiar_radius.append(i)
        labels.append(trio[2])
        break

print(labels)
print(predictions)
errors=[]
for i in range(len(predictions)):
  errors.append(abs(labels[i] - predictions[i]))
print(sum(errors)/len(errors))

# %% [markdown]
### Visualisations & Analysis

# %% [code]
plt.hist(familiar_radius, bins=[0.5, 1.5,2.5,3.5,4.5,5.5,6.5], align="mid")
plt.title("Longest exact HOSE code length in training set")
plt.show()

# %% [code]
errors = [[] for i in range(6)]
for i in range(len(predictions)):
  errors[familiar_radius[i]-1].append(abs(labels[i] - predictions[i]))

for i in range(len(errors)):
  errors[i] = sum(errors[i])/len(errors[i])

# %% [code]
plt.plot([i for i in range(6)], errors)
plt.title("Average error rate of HOSE code")
plt.show()

# %% [code]
SPLIT = 0.75 # Let's 75% for training and 25% for validation
hose_error_measurements=[]
for i in range(10):
  err_hose=[]
  random.Random(42).shuffle(all_data)

  for size in [100,250,500,len(all_data)]:
    train_idx = random.sample([i for i in range(size)],math.ceil(size*SPLIT))
    test_idx = set([i for i in range(size)]).difference(set(train_idx))

    map={}
    for id in train_idx:
      for trio in get_molecule_hose_and_nmr_shifts(supplier3d[id], 6, 9 ):
        parts=split_hose(trio[1])
        for i in range(len(parts)):
          hose = "/".join(parts[:(i+1)])
          if hose  not in map:
            map[hose] = []
          map[hose].append(trio[2])


    avg_map = {}
    for k,v in map.items():
      avg_map[k] =sum(v)/len(v)

    predictions = []
    labels=[]
    familiar_radius = [] # for visualisation
    for id in test_idx:
      for trio in get_molecule_hose_and_nmr_shifts(supplier3d[id], 6, 9 ):
        parts=split_hose(trio[1])
        for i in range(len(parts),0,-1):
          hose = "/".join(parts[:(i)])
          if hose in map:
            predictions.append(avg_map[hose])
            familiar_radius.append(i)
            labels.append(trio[2])
            break
    errors=[]
    for i in range(len(predictions)):
      errors.append(abs(labels[i] - predictions[i]))
    err_hose.append(sum(errors)/len(errors))
  hose_error_measurements.append(err_hose)


# %% [code]
sum_100=0
sum_250=0
sum_500=0
sum_all=0
for i in hose_error_measurements:
  sum_100 += i[0]
  sum_250 += i[1]
  sum_500 += i[2]
  sum_all += i[3]
avg_err_hose = [sum_100/len(hose_error_measurements),sum_250/len(hose_error_measurements),sum_500/len(hose_error_measurements),sum_all/len(hose_error_measurements)]

# %% [code]
err_gnn = [66.1449966430664, 30.329145431518555, 9.740877151489258, 10.084354400634766]
print(avg_err_hose)

# %% [code]
plt.plot([100,250,500,970],err_gnn, label="GNN model", color="red")
plt.plot([100,250,500,970],avg_err_hose, label="HOSE code model", color="green")
plt.xlabel("Number of spectra")
plt.ylabel("ppm")
plt.title("Now. Error in ppm in relation to used examples.")
plt.legend()
plt.show()
